# Supplementary material for: Power-law scaling in intratumoral microbiota of colorectal cancer
Source: Gut Pathog. 2024 Jul 7;16:34. doi: 10.1186/s13099-024-00631-x (PMC11229225; doi:10.1186/s13099-024-00631-x)
Supplement: Supplementary file 3 — Supplementary Material 3 [file 13099_2024_631_MOESM3_ESM.xlsx]

## Sheet: CRC sample metadata
SAMPLE_NAME	STATUS	AGE	SEX	TUMOR_SIZE	HISTOLOGICAL GRADE
sample21	tumor	51	M	6	G2,3
sample22	tumor	75	M	7	G2,3
sample23	tumor	5NONE	M	6.5	G1
sample24	tumor	5NONE	F	7	G2
sample25	tumor	73	M	7	G2
sample26	tumor	65	M	7.3	G2,3
sample27	tumor	42	F	8.5	G1,2
sample28	tumor	82	M	8	G3,G3
sample3NONE	tumor	52	M	7	G2,3
sample13	tumor	54	F	3.5	G2
sample14	tumor	75	M	3.5	G2
sample15	tumor	77	F	5	G2,3
sample16	tumor	64	F	4.5	G2
sample17	tumor	66	M	4.5	G2
sample18	tumor	46	F	4	G1
sample19	tumor	82	F	5	G2
sample2NONE	tumor	67	F	4	G2,3
sample1NONE	tumor	67	M	3	G2
sample1	tumor	73	F	2	G2
sample2	tumor	62	F	1.2	G2
sample3	tumor	55	F	1.2	G1
sample4	tumor	64	F	2	G2
sample5	tumor	66	F	2	G2
sample6	tumor	54	F	3	G2
sample7	tumor	58	M	3.2	G2
sample8	tumor	76	M	2	G2
sample9	tumor	59	F	3	G2

## Sheet: ASV table
ASV	sample1	sample10	sample13	sample14	sample15	sample16	sample17	sample18	sample19	sample2	sample20	sample21	sample22	sample23	sample24	sample25	sample26	sample27	sample28	sample3	sample30	sample4	sample5	sample6	sample7	sample8	sample9
33bd7bf7da48b7615ea79b32daa0ebdb	14	493	216839	11647	3946	3820	25805	169715	7090	381	523	162	51695	22100	2232	23042	11885	53311	45075	21	141668	5312	2022	315	189	243	3674
31a24930a7e03d54dca557d00d67bb37	0	0	0	0	29	0	0	230041	14334	0	271	80	0	207	595	272	1480	0	168	0	6732	0	0	0	0	0	134
198578dab9cad86339427165629adafe	0	0	0	0	50	0	0	230182	13455	0	192	0	56	130	645	279	1443	30	82	0	6381	0	0	0	0	0	0
892a20bbdc3ce599dc0c5d9f0866c352	0	4	0	0	12	0	0	13	14	0	0	0	0	3358	0	0	0	0	0	0	0	0	0	0	0	0	0
f330a8d2204597dbe97585c4185570bd	83	262	48	0	0	0	0	146629	10445	11	299	17	17	101	346	157	1366	38	72	0	7781	0	0	0	21062	1856	6018
2154a34fc085f0a611648c8e1d7620e7	0	0	89907	3391	893	1014	5820	489	1500	0	142	28	112	585	205	417	776	142	167	0	13909	0	0	0	0	0	0
427f5142ae52662b7db0bdd5689461f0	0	0	113	0	48	0	0	0	0	0	0	0	0	5	0	0	0	0	0	0	0	0	0	0	0	0	0
b53589e864e26977cf50d9055f109734	0	0	0	0	46	0	0	72614	4725	0	55	0	0	0	256	78	501	0	0	0	1744	0	0	0	0	0	0
26547c96837ae7efcfa67fca0cc71140	0	0	5071	167	144	0	442	0	0	0	0	0	594	4397	1035	0	0	0	0	0	68289	0	0	0	0	0	0
5b14d8715d9fa718b89ce433471e2a4e	0	11	7	43	71959	770	834	11	114	0	0	0	0	0	8	16	0	0	0	0	103	0	0	282	10780	2854	0
8d78de725116d0b8a23b44a1320a2913	0	224	20852	1697	212	297	1151	10359	6696	0	16749	17	1543	1966	441	2565	2482	191	218	0	13740	0	0	175	480	62	0
47f3d645d96038371757074de1d8fb8d	0	0	5466	188	0	153	342	33	150	0	28966	18	2010	24563	258	201	581	81	149	512	8003	0	0	136	0	0	0
88a8feb6a82783504eb77f05dac6d804	0	0	0	0	0	0	0	63662	3664	0	0	0	0	0	178	61	360	46	0	0	1602	0	0	0	0	0	0
4abaa483334092f021534a979086baeb	0	27	23	0	0	0	2494	272	67	0	129	10265	868	615	9768	578	319	10486	5964	102	11079	0	0	2338	93	0	0
b6635d67cb594473ddba9f8cfba5d13d	600	914	301	0	0	147	211	919	249	300	79	795	971	2705	9257	596	217	1064	691	1056	2202	315	106	106	0	171	27293
7bd174e37aaa1b9ae64888e333970efb	0	0	6575	1648	0	0	461	15525	607	27	5330	39	194	759	221	1367	1579	0	0	0	5032	0	0	92	0	0	0
4636e911584c0639f09703e529071654	0	313	64	30	0	0	0	0	0	0	0	0	0	0	0	0	0	0	0	0	0	0	0	0	33259	873	208
08efafc1e8db6f8dab321056dffda1bd	0	26	3810	154	21	29	131	587	116	0	9604	23	744	1077	366	577	651	44	143	0	11735	0	0	488	2062	117	41
813e694b5b17cc13cac2f62a26f6707c	0	0	0	0	0	0	0	0	0	0	0	0	0	0	0	9808	18197	2510	839	0	1079	0	0	0	0	0	0
101637aba474a6614786486ad42acb11	16	83	177	539	20	244	111	1405	77	25	84	165	9104	5979	1515	315	891	263	433	81	7551	74	109	38	85	30	1327
fd351ca1f29430810a61f8fd4b78dab9	0	0	18375	438	156	69	979	0	250	0	0	0	150	165	0	0	0	0	0	0	2386	0	0	0	0	0	0
bb6e690ce7ae0f604a98ba00fc939538	0	0	0	0	0	0	0	0	0	0	0	0	0	0	0	0	0	6474	6195	0	13973	0	0	0	0	0	0
7e4c8c964ee846be66d272ff7d413421	0	14	671	162	12	0	0	5	0	0	25	0	0	0	0	0	0	0	0	0	22531	0	0	3	596	62	13
81966cf93c33c1b71c5891fd4d8acc31	0	0	0	0	0	0	0	0	0	0	0	0	0	0	0	0	0	0	0	0	0	0	0	0	0	0	0
7a7469315d62b03520b146f60ee10a3c	457	294	3616	665	1283	232	1605	564	200	348	83	3840	155	366	1212	109	0	599	416	210	1169	71	0	324	609	126	4876
866ea1cc638e4ceb9195a8a6a1869754	348	452	218	0	0	0	0	0	0	543	0	0	0	0	5835	194	104	1516	1241	0	3479	708	97	0	0	0	8817
e654e52c906641a46afddd91d50e6b12	0	0	0	4311	0	0	0	1601	17920	0	0	0	0	0	0	0	0	0	0	0	0	0	0	0	0	49	0
edf04122f291fd57077642f17c47d6b1	0	0	6005	373	124	95	538	0	3735	0	657	0	0	200	0	1289	5049	178	188	0	1535	0	0	0	0	0	0
41ac5729593c8221905d605b97a525b7	1389	0	4360	352	0	23	822	303	36	217	25	2027	326	256	482	47	44	3984	3145	140	4068	0	0	0	14	55	0
1f81e972e7fdbd1748e9e6fbe9714ece	0	0	0	0	0	0	0	0	0	0	0	0	0	0	0	0	0	5836	5334	0	11227	0	0	0	0	0	0
4137d1766c16af6f45cc7bf0ed7f941e	0	218	0	0	0	0	0	0	18	0	0	0	0	0	0	0	0	0	0	0	0	0	0	0	20807	517	182
70d55baf78e9ac4d0babeac5dcbae5c2	0	119	67	364	0	87	2077	222	297	0	94	802	1537	986	6290	421	293	773	368	0	1597	0	0	140	0	0	3752
ce2ab80e2284dce3578c81b5e6a28c2d	0	0	10690	0	111	0	164	0	0	0	0	472	0	0	0	0	0	0	0	0	7615	0	0	0	0	0	0
f8d25f40b147613868c76eec609027fe	648	59	20	33	0	18	460	144	38	176	23	792	95	356	2140	415	223	1971	1968	292	5988	33	0	50	120	86	2375
a5a9939fd98cd7cfdcddb69a06fb3be7	0	0	0	0	0	0	0	0	0	0	0	0	0	0	0	0	0	0	0	0	0	0	0	0	0	0	0
c783627d4fd3ddc5c832dd8476ea0767	903	46	1927	343	252	0	169	336	0	104	0	9377	383	516	176	146	74	408	366	91	682	0	28	77	189	104	1158
4cf2c26df7c52cc7a419fcf21ff49708	0	0	0	0	0	0	0	0	0	0	0	0	0	0	0	0	0	0	0	0	0	0	0	0	0	0	0
070175299e62656222c1900a4edcc5ee	0	0	0	279	0	0	940	73	0	57	107	1228	26	0	0	43	27	5739	2508	151	5917	0	0	19	0	0	0
029ffb64617459279cafbd1ee4288075	0	0	2786	0	0	37	0	0	0	0	57	0	1563	1548	0	25	66	3122	1741	0	4731	0	0	178	62	27	0
224d266b147588a000917723c0268775	52	0	11770	60	801	69	67	0	0	55	0	46	45	39	0	0	0	1021	965	179	1725	0	0	0	0	0	0
c22b19df545d8b6f1b2b417a2df2f542	0	0	0	0	0	0	0	0	0	0	0	0	0	0	0	0	0	3628	3310	0	9759	0	0	0	0	0	0
900ff07e5241c86ad5353749d188f7e5	144	88	2818	54	113	33	127	0	0	65	0	45	62	82	2125	203	70	925	616	0	1660	34	17	40	6826	68	298
b22537a8d5b5ac1ccbe939c51d0989e4	0	0	0	326	0	0	724	0	0	0	0	0	1335	588	0	652	305	1355	1115	0	0	0	0	0	0	0	0
ca60f9527111263bca48622331f2b3f6	199	118	18	43	321	91	165	353	51	108	0	248	198	339	3986	160	103	1838	1202	416	3507	6	0	224	0	0	904
1cdf088b4ae55f74bbdad85d5fd16ac5	0	0	32	13386	0	15	14	0	588	0	0	0	36	61	0	0	0	0	0	0	146	0	0	0	0	394	0
ecac93f38d5dda7f8d2812ffbba24509	301	0	6238	125	519	37	0	234	50	44	0	4700	255	325	415	39	80	0	0	137	126	0	0	0	315	0	378
6251bd9ebf43fae466939ab366f6e547	322	0	0	0	940	159	661	113	0	217	0	88	0	609	6889	288	160	840	764	0	1638	322	0	0	0	0	0
f6b47f45934f181b8507c3e93c47339e	0	0	1785	0	0	0	165	0	7081	0	0	0	0	434	0	614	1657	0	0	0	455	0	0	0	0	819	0
ea600aa2d54b22511bafae0c987e1699	308	84	131	16	0	28	0	0	36	48	0	7670	90	45	69	0	31	33	41	0	89	94	12	24	62	52	4936
4d6fe682a4dd9aad8decfab830a193e0	308	12	33	168	158	25	145	253	64	138	0	172	625	335	7704	384	218	221	320	496	860	0	0	0	0	0	0
b3e55df281de67f570c2a56a8a6d8267	0	0	5225	0	0	0	0	4102	0	0	0	0	0	0	0	0	0	0	0	0	3195	0	0	0	0	0	0
d4d386b7d01baf327f6b43aa568cb9e7	0	156	0	0	1544	586	707	28	188	148	0	820	0	0	2735	268	199	572	477	0	1142	1927	214	51	0	0	0
5f57f105559a388dfced48c1de443264	422	28	139	0	693	14	101	0	0	230	0	0	0	195	8518	581	245	25	62	0	320	0	0	0	0	0	0
089a1f1f72e5358297250366530029ed	0	4	224	0	0	257	0	0	1020	0	0	0	0	0	0	0	0	1894	1573	0	6195	14	0	0	0	183	0
edaba7d3771573b9ae27b0de0d596041	0	0	0	0	0	0	0	0	0	0	0	0	0	0	0	0	0	0	0	0	10973	0	0	0	0	0	0
918921ece8a5806753824b3465e4231e	0	0	3162	0	0	0	6837	736	0	0	0	0	0	0	0	0	0	0	0	0	0	0	0	0	0	0	786
fb3a1838e4556844efebeb418e436360	0	0	2641	38	15	0	0	6926	30	0	0	0	0	0	0	0	0	0	0	0	0	0	0	11	0	1806	0
dfa2bdc063a35421e7afc8e3b298f3d2	150	0	0	0	197	62	407	94	0	45	0	2965	181	122	338	0	0	1093	1294	69	2305	0	0	74	298	0	569
de624575411420a28ec955ca7609e1af	0	0	0	0	0	0	0	0	0	0	0	0	0	0	0	0	0	0	0	0	0	0	0	0	0	0	0
ad9fb1cd19796d3475dc5a9b91d5281a	165	0	867	352	210	0	858	82	30	66	25	3076	560	478	370	58	124	134	173	140	471	0	0	140	136	33	1186
e7959f12790cc1cdff8e4d9b785411c1	319	15	0	25	93	102	111	106	40	78	31	199	1188	726	1542	223	139	361	403	51	2048	246	32	96	1036	132	0
b1663e109edf308895113f9c4ffb0f98	0	0	0	0	0	0	0	0	0	0	0	0	0	0	0	0	0	0	0	0	0	0	0	0	0	0	0
2d012b9e505cad83cb4b047454bc10e3	85	93	1380	25	28	157	655	16	21	21	56	72	185	184	1143	84	25	161	145	39	532	0	0	407	100	19	3491
85d2ccd07b226d819b1fdb6e4283b12d	0	0	0	0	0	0	0	0	0	0	0	0	0	0	0	0	0	2398	2058	0	4496	0	0	0	0	0	0
59c755ebd91fb82876df4ab11bda8854	0	0	0	0	0	40	0	0	0	0	3686	0	229	893	179	57	268	67	52	0	3061	7	0	0	0	0	0
7440aa816171ce9e81d9b67d2dda61c6	549	43	50	486	354	86	263	94	88	123	550	105	154	502	996	400	407	51	68	135	947	0	0	59	24	0	1841
c9a83f0d0a6d1e9fc756549ace782f7d	0	0	0	0	0	0	0	0	0	0	0	0	6252	2350	0	0	0	0	0	0	0	0	0	0	0	0	0
82e71d6ba5b4a71ae896c69aeb411312	57	95	675	121	33	43	289	36	0	19	87	7	36	255	1427	83	74	127	180	387	609	12	0	78	62	0	3408
927948a3ccf40d7671afc0d5334d3eb6	0	0	0	0	0	0	0	0	0	0	0	7669	166	163	0	0	104	0	0	0	152	0	0	0	177	0	0
0b49ac64303dab0742b3623157119c9f	0	0	0	0	0	0	0	0	0	0	0	0	0	0	0	0	0	0	0	0	0	0	0	0	0	0	0
09381702f7762cdacca1c2d480093908	0	0	0	0	0	0	340	22	0	0	239	0	0	18	79	0	24	1728	1324	34	4173	0	0	0	35	0	0
5fa126a1788d7227745206544f042168	0	0	434	42	37	0	0	0	0	0	5241	0	187	327	107	24	147	15	39	0	1449	0	0	0	0	0	0
b4b869383b6e3de3d5fc141bb6e3e780	0	0	3120	0	0	0	0	2439	0	0	0	0	0	0	0	0	0	0	0	0	1929	0	0	0	0	0	0
71f76cab9ba3f3f336c125745fd9472c	0	0	0	0	1488	103	37	10	0	0	0	0	0	0	0	0	0	0	0	0	4779	0	0	0	835	0	0
2fabfb2e1c2018550dafd530c2704b51	0	0	0	103	2533	42	414	0	0	0	0	1321	0	90	356	61	0	115	92	0	244	0	0	25	1816	17	38
2b1ad2b0adccf830f9323859f57f1020	0	0	538	0	29	0	193	0	0	0	0	0	0	0	42	0	0	2187	1383	0	2899	0	0	0	0	0	113
ae27afe974e499315a5784f9e914a12a	0	55	0	51	0	0	61	110	51	16	0	188	0	0	0	26	0	0	0	21	3597	78	37	11	26	64	2987
be2a204be94e3e77e990d9b3c7ae4562	0	0	0	0	0	0	0	0	0	0	831	0	0	0	26	0	0	0	0	0	5862	0	0	0	0	0	0
98fcc7e4135d41152d2db711de5c1255	526	0	0	299	1417	0	0	0	0	165	0	315	0	0	0	0	0	1225	684	348	1387	0	0	0	0	103	0
e06363b22cfc0c1b064b1b2960aa5434	428	18	594	56	28	29	93	227	55	56	8	451	92	74	243	56	0	626	1155	47	1137	4	0	0	567	30	629
e5225d9ad60cd54861511a228f4809fd	0	0	3	0	0	0	0	137	70	0	0	0	134	44	1926	0	83	1221	880	0	2020	63	15	0	0	60	0
ebfe9201dd22b58f9355b42b00e54bf7	0	0	2898	0	0	0	0	2203	0	0	0	0	0	0	0	0	0	0	0	0	1767	0	0	0	0	0	0
a9fb6c06ed691c214e5470c4826ce39a	0	0	0	0	0	0	0	0	0	0	0	2134	0	0	3936	238	185	20	36	0	315	0	0	0	0	0	0
2463bcb5eb5a05f2c73e849aefaae60a	470	0	529	19	198	23	67	198	45	45	87	1373	141	75	60	37	18	315	427	16	1011	14	0	16	340	37	537
391a1ef3bee8ca4d55b90c60a047c2be	7	0	270	0	0	0	1724	54	0	0	0	0	412	376	19	0	33	477	564	13	2039	0	0	0	8	0	0
07f8fda3dd69db35e74e43974702b110	89	70	0	0	0	55	25	28	0	0	0	3252	432	359	188	38	47	66	73	0	330	0	0	0	136	0	1008
572be56789b840dc21f0dfad380396b3	0	0	50	0	0	0	0	0	0	0	0	1041	0	0	3879	98	85	12	32	0	313	377	55	0	16	0	0
aaa4792f28404cd3132d2e32f715e248	0	0	0	0	0	0	0	0	0	0	0	6285	0	0	4	0	0	0	0	0	0	0	0	0	0	0	0
4beed85d69f52a690d25a5120146ee35	0	0	0	0	0	0	0	0	0	0	0	5981	69	57	0	0	0	0	0	0	0	0	0	0	0	0	0
a27ef0b3271802e3a6a3bc376e6946b6	0	0	0	0	0	0	0	0	5753	0	0	0	0	0	0	0	7	0	0	0	31	0	0	0	0	0	0
07d232dce963652240a6ed9e6db8c2d1	0	0	0	0	0	0	0	0	0	0	0	0	0	0	0	0	0	0	0	0	5493	0	0	0	0	0	0
f674778ad4f6d705a269ff2985b23f5e	431	28	0	0	0	0	38	0	0	0	0	0	0	0	0	0	0	1593	1019	0	2529	0	0	0	0	0	0
ce0837f50ab0a7abc73bddc82e8b55e6	0	88	26	0	130	0	29	43	52	26	0	589	0	0	89	22	0	403	212	22	724	0	0	41	0	0	3055
a43ac195ae760513c79622ac9ac6ff2d	0	0	26	0	168	0	0	90	0	0	0	121	66	0	1979	142	74	582	476	91	1534	0	0	187	24	0	0
a5b69f125c8e15c8b470bd65ffa241c1	0	7	145	1336	18	47	9	34	3	0	0	0	0	219	19	17	0	474	478	0	2263	0	9	0	165	164	140
51f7c8ee44363f94d016d6907b20aced	0	0	0	0	0	0	0	38	0	0	0	0	114	592	0	0	0	1189	992	0	2627	0	0	0	0	0	0
5497318e515a8c328a68f95975d9c7d4	0	0	37	0	0	14	0	57	0	0	0	0	0	30	0	0	0	0	53	40	4650	121	0	0	0	0	0
7e1607b1f330a3855ad566504ebcc386	0	0	0	0	0	0	0	5452	0	0	0	0	0	0	0	0	0	0	0	0	0	0	0	0	0	0	0
efe3e7eb6bda07a6d0726a2214e36322	0	0	0	0	0	0	0	0	0	0	682	0	0	0	0	0	18	0	0	0	4092	0	0	0	0	0	0
3eb6c05e874b81c515aa168370700c27	0	0	2135	0	0	0	0	1770	0	0	0	0	0	0	0	0	0	0	0	0	1369	0	0	0	0	0	0
829c2eb208116b770028fd98f016470b	0	0	0	0	0	0	0	0	0	0	2563	0	98	212	63	0	69	5	22	0	2069	0	0	0	0	0	0
ec607d9611171a1e8949fb6e7e35fbac	0	0	0	0	0	0	0	0	0	0	0	0	0	0	0	0	0	0	0	0	0	0	0	0	0	0	0
c07f128f88d182645f88d5549367c2a7	0	0	903	482	651	146	290	15	16	0	472	0	0	9	0	0	0	599	434	4	844	0	0	0	0	0	0
f50e72d73fdc37ca4b1ca72ebabb485e	0	54	0	0	0	0	0	0	0	0	0	0	0	0	0	3	0	0	59	0	4716	11	0	50	0	3	0
9f5426703f0f7224132f917483dcfeff	0	0	0	0	0	0	0	0	0	0	0	0	0	0	0	0	0	0	0	0	0	0	0	0	0	0	0
1f9bc236230e704b25afccd1c02e2941	181	0	228	0	0	0	0	78	36	70	0	3727	74	0	0	0	0	0	0	14	0	0	0	0	134	0	0
33ad0bda8e81e99d631cb43988c28484	256	19	885	355	486	56	157	38	0	33	0	538	42	57	372	63	13	31	45	25	182	8	0	0	120	17	705
6180229473e0c23cdb095260a3b9d514	0	0	2466	0	0	0	0	2038	0	0	0	0	0	0	0	0	0	0	0	0	0	0	0	0	0	0	0
a4cd6152db4ba6371bd3d35fcda62a19	0	0	0	0	52	0	0	0	0	0	0	0	70	0	0	0	0	859	709	0	2502	0	0	0	0	0	0
af40190cc5f9396f29f0132958a0c7d5	0	0	0	0	0	0	0	0	0	0	0	0	2062	1809	39	12	80	0	21	0	94	0	0	0	0	0	0
7995a612a6216f9f54f123fad99d4148	4033	0	5	0	0	0	0	0	0	255	0	0	0	0	0	0	0	0	0	45	0	0	18	0	0	31	0
04be702b895fe5ed0568344daf564276	0	0	0	0	0	0	0	0	0	0	0	0	0	0	0	0	0	0	0	0	3108	0	0	0	0	0	0
38d952a22d5490a4ff674c30e889f0ea	0	0	0	801	940	0	0	0	0	0	0	0	0	0	0	0	0	0	0	0	0	0	0	0	2508	0	0
e75d6f07c92cfebe1b64c6563af83615	225	16	785	0	276	40	0	458	58	0	0	0	0	0	220	48	27	195	152	0	468	0	0	86	0	0	741
94fa6c7c7a1bab8651cb4f0bb902bf30	10	0	0	0	25	0	0	0	0	12	0	3833	97	35	7	12	0	18	0	0	0	0	0	0	52	0	0
1477b6f94b3fddf0c12df6672a6af763	0	0	0	0	0	0	0	0	0	0	1901	0	119	192	0	0	106	0	0	0	1797	0	0	0	0	0	0
c4005bf9b6e1673f39862e674606d054	0	0	0	0	0	0	0	0	0	0	0	0	0	0	0	0	0	0	0	0	0	0	0	0	0	0	0
59609f1aba372b0269b80d639a89b83c	185	0	71	0	0	33	0	0	0	0	0	0	0	0	2832	109	87	0	33	44	114	0	0	420	111	15	0
58211f580ce1c3fa259d1da238211ef4	0	0	334	0	0	0	0	0	0	0	2414	0	134	205	30	22	0	0	6	0	537	0	0	0	281	8	0
200d1592e7d178d4a156fe6e851f4d2e	0	0	0	0	0	0	0	0	0	0	3008	0	92	134	17	21	22	0	0	0	604	0	0	0	0	0	0
f15d26463296c41e8fcc99bcbc1ca8b6	0	0	782	390	415	69	312	0	0	6	76	126	32	231	266	26	22	0	0	0	63	61	0	233	385	50	312
d3829c53b66db828d6bff7f21c6dad28	0	57	652	0	19	15	32	0	0	0	0	0	0	0	0	0	0	0	0	119	1176	0	0	0	1153	417	120
fafb862d5312e64533ca6281010c4422	0	41	46	0	0	0	0	129	59	0	0	0	0	0	0	0	0	261	235	0	848	0	0	0	0	0	2004
1693b478615d9008956285999b2725fa	0	0	0	736	2644	121	117	0	30	0	0	0	0	0	0	0	0	0	0	0	45	0	0	0	0	0	0
e67f0e035e118808319619521b8e070f	0	0	0	2694	0	118	0	501	124	0	46	0	0	0	0	0	0	0	0	0	227	0	0	0	0	0	0
f2e5131f42c9a335708ab1bc36b33a65	0	62	0	0	0	0	0	0	0	0	0	0	0	0	0	0	0	0	0	0	0	0	0	0	0	0	3634
019aa1411156e7742ec8645b48797cc7	7	0	0	115	0	0	2247	35	0	206	58	0	119	173	303	0	17	0	11	13	41	0	0	0	0	0	63
f41a1319f6886894938633ef38308bbb	0	0	0	0	0	0	0	3660	0	0	0	0	0	0	0	0	0	0	0	0	0	0	0	0	0	0	0
bccb4aff97701130b48448bbd3ee3168	0	0	0	0	0	0	0	0	0	0	0	0	0	0	0	0	0	0	0	0	3488	0	0	0	0	0	0
8893e2e3d9c3406e512a554e78bf4c12	217	42	322	30	38	36	20	36	0	44	0	458	24	25	418	58	45	239	233	0	399	33	0	25	141	69	626
a8eb3e86e896febff5f3e223f84ba94b	280	51	0	0	178	0	195	26	0	51	0	0	315	121	0	0	0	0	0	90	24	13	15	39	0	0	2095
eef15859fff8bb547826b1547b9b1556	0	0	0	0	0	0	0	0	0	0	0	0	1437	884	27	30	47	0	41	0	71	0	0	0	0	0	0
07266bd6b2f5173fd919d730f2467fe2	70	0	248	18	44	7	74	21	31	34	21	332	49	54	181	54	40	141	318	33	903	9	24	0	77	0	774
9e056eb73a2ac84ae54c84e332e3a6fd	0	0	0	0	0	0	0	3102	51	0	118	0	0	0	49	0	0	0	0	0	240	0	0	0	0	0	0
7ce20dc0d050d5b02daef50d77765562	0	0	0	0	0	0	0	0	0	0	0	978	18	0	0	0	0	626	452	0	1237	0	0	0	56	160	0
bd0c48b2a090a8611157b9dd5416abe6	0	0	0	0	0	0	0	0	0	0	0	3533	0	0	0	0	0	0	0	0	0	0	0	0	0	0	0
9e420a3f4d78fc7cda4d63feb0617c43	0	0	1436	1975	8	21	0	0	0	0	0	0	0	0	0	0	0	0	0	0	0	0	0	0	0	0	0
348b71481b79b10a448a2790232e640f	0	0	2111	83	0	0	147	0	0	0	0	0	0	0	0	0	0	0	0	0	0	0	0	0	0	0	0
13f7a1ef880f3b73eeffa18951ffe96f	0	0	463	0	0	0	0	1267	55	0	0	0	0	0	18	0	0	0	0	0	142	0	0	0	0	0	0
5f9fc8fb7ca24fcaf3f233ba767f63b8	0	0	0	0	0	0	0	0	0	0	0	0	0	0	2851	273	0	23	27	0	166	0	0	0	0	0	0
ae71972c121c6abb0c2bd42930fa7d30	0	0	0	0	0	0	25	64	0	0	0	1501	143	82	0	0	0	221	339	37	628	0	0	0	0	0	154
89d18f15b0b395bfee47a2cd34ee44ce	0	0	0	0	0	0	0	0	0	0	0	0	0	0	0	0	0	1151	706	0	1375	0	0	0	0	0	0
2e03652ff667671e005f5dee8b9fe5d7	0	0	0	0	20	0	0	0	0	0	0	0	0	0	0	0	0	0	0	0	3077	0	0	0	0	0	0
25fdea02305d8da688b6ff3657f8eef2	0	0	0	0	0	0	0	0	0	0	0	659	0	0	0	0	0	332	463	0	916	0	0	0	0	0	603
9243bc95f3bb4eba8fabc522fa335a7f	0	351	0	0	239	0	83	316	144	301	0	0	0	0	0	0	0	0	0	0	0	0	0	1191	0	0	0
2872e5ef166c339bbd1e8c6df0f7842d	0	0	0	0	0	0	0	0	0	0	1203	0	41	270	33	10	102	0	9	0	1458	0	0	0	0	0	0
3a71e9a054fdfb756bfc1881602b808d	909	0	0	981	0	0	147	0	0	159	0	92	69	58	0	0	0	0	0	45	48	0	0	631	0	0	0
d3487ca453fad5a0acd71e1c21b537c3	0	0	0	0	0	0	0	3135	0	0	0	0	0	0	0	0	0	0	0	0	0	0	0	0	0	0	0
1ddcb0438b9f4c3057e4a75c6b83d6b9	36	17	618	80	83	0	121	18	14	0	0	133	148	138	91	30	15	217	241	28	408	0	0	0	0	11	645
6b6d13f1332283e053c18c3b7774b85c	0	0	0	0	0	0	0	0	0	0	0	3130	0	0	0	0	0	0	0	0	0	0	0	0	0	0	0
cca852d719f343c2772c384f9dc302bb	0	0	0	0	0	0	0	0	0	0	0	0	0	0	0	0	0	0	0	0	0	0	0	0	3128	0	0
f4948ab56291d902648a4549a3892fad	0	0	0	0	0	0	0	0	0	0	2310	0	83	147	0	0	85	0	0	0	501	0	0	0	0	0	0
a49326fc3b12593094a9fcbaa92ce2e5	0	0	0	0	0	0	0	0	0	0	0	0	1895	817	32	13	59	8	38	0	68	0	0	0	0	0	0
3d518725552408c90862bf584f0976d2	0	0	0	0	0	0	0	0	394	0	0	0	0	0	0	0	0	0	0	0	0	0	0	0	0	0	0
0cfd6bd77b9fc4211093f0ee4539e50a	0	0	0	313	0	0	383	0	0	0	0	0	0	0	0	0	0	0	0	0	0	0	0	0	0	0	2374
52514ff68a1a3285a9ecfe5c2ddfb2b7	31	0	50	150	8	0	64	40	0	12	23	496	0	0	145	0	0	146	83	0	332	0	0	0	0	0	0
cf2131e4b6f91e406cf83bf264d4325c	0	59	50	0	0	29	0	452	74	0	0	0	0	0	0	0	0	0	0	0	82	0	0	0	0	0	1592
4b9aa83dd2faf0fde6d55a983598efad	0	0	0	0	0	0	0	0	0	0	0	1934	368	372	0	6	0	0	0	0	0	0	0	0	0	0	0
f1681bcc5274382eaf70ad85491c837e	0	0	0	118	0	0	0	0	0	0	0	0	110	153	2011	239	117	0	0	17	215	0	0	0	0	0	0
bfd5989fc67658758a69c9e350041144	0	0	0	0	0	0	0	0	0	0	2435	0	53	132	17	15	28	0	0	0	287	0	0	0	0	0	0
97ac3af73f9336a62dbad1b9f6f0a3dd	0	0	0	0	0	0	0	0	0	0	0	2944	0	0	0	0	0	0	0	0	0	0	0	0	0	0	0
632f712701a6269e41c3ee600d0f3791	0	0	0	0	0	0	0	0	0	0	0	0	0	0	0	0	0	1055	662	0	1140	0	0	0	0	0	0
409f711b59152d57926cf444c5577087	0	0	0	0	0	11	0	263	331	0	76	429	0	79	59	0	0	0	0	17	0	0	5	0	0	0	89
810e842522acdfbd854daa85cb87d469	0	0	0	0	0	0	0	0	0	0	0	2668	51	62	0	0	0	0	0	0	79	0	0	0	0	0	0
cd356bcc3987a82dd5f0ba97ba203594	0	0	0	0	0	0	0	0	0	0	0	0	0	0	0	0	0	0	0	0	943	0	0	1772	0	0	0
537095b5bfe6fa6deaee80324b67dcb0	0	0	0	0	0	0	0	0	0	0	0	2818	0	0	0	0	0	0	0	0	0	0	0	0	0	0	0
c13ab408b957b2311a9e1c3262fa8d6d	0	0	0	0	289	0	0	0	0	0	0	0	0	0	0	0	0	0	0	0	2116	0	0	0	0	0	0
f00de5cfb1274b82e848687209d16287	0	0	0	0	0	0	0	0	0	0	0	0	0	0	0	0	0	0	0	0	2419	0	0	0	0	0	0
cd6018ff4b88a82f603282e835f496ef	0	0	14	0	0	0	0	14	0	0	0	10	0	0	0	36	73	0	0	31	2343	0	28	0	0	7	0
d28b656edd0271fcb605b4b50b38e935	0	0	0	0	0	0	0	0	0	0	1812	0	62	109	0	0	38	0	0	0	610	0	0	0	0	0	0
f8b7810e56f4237288b1db430335c9c7	0	41	0	0	0	0	0	0	0	0	0	0	0	0	0	0	0	0	0	0	929	0	0	0	1446	116	41
74954279c1db381bf8a41d099f4e7e47	0	0	0	0	0	0	0	0	0	0	0	2636	0	0	0	0	0	0	0	0	0	0	0	0	0	0	0
a9ca0dcd4cfe714aa08be0cdc012a134	0	0	0	0	0	0	82	0	0	0	0	0	1243	746	0	0	79	0	28	0	0	0	0	0	0	0	0
0470a8ed337e8da90658a8bc6ef3d88c	2418	0	0	0	0	0	0	0	0	113	0	0	0	0	0	0	0	0	0	54	0	0	0	0	0	18	0
34da2ce227e549cebd53ef2b64cac346	721	0	0	0	64	0	0	0	0	166	936	298	0	0	43	0	0	0	0	0	159	0	0	0	193	0	0
8801c814a52c42e7ceae47491af0c646	0	0	0	0	0	0	0	0	0	0	0	0	0	0	0	0	0	0	0	0	2308	0	0	0	0	0	0
f4ca2054f8ba712e4722798dfa2481c9	0	0	0	0	0	0	0	0	0	0	0	0	0	0	0	0	0	0	0	0	0	0	0	0	0	0	0
59ae3a2b88272eb8b98f4869090c742b	0	0	572	0	251	16	21	0	0	15	0	18	0	0	638	21	12	41	54	59	141	0	0	80	0	0	271
28508daba2afb57611a342119350f983	704	0	415	0	0	0	206	0	0	69	0	76	0	0	463	0	0	36	30	46	154	0	0	0	123	17	0
9922b538db47c0a7f9e0bc68982c2142	0	0	0	0	0	0	0	0	0	0	0	2520	0	0	0	0	0	0	0	0	0	0	0	0	0	0	0
4cecc5fad3d946310bd68596e7b310e2	0	0	0	0	0	0	0	0	0	0	0	0	0	0	0	0	0	0	0	0	2349	0	0	0	0	0	0
27c87f47cfcb737b936d95cb362114f0	211	0	1005	0	0	0	0	0	0	0	0	0	637	289	0	0	110	0	0	0	0	0	0	0	0	0	0
f5336817d33a37a0fb90ef19d610b0dc	0	0	0	0	0	0	0	0	0	0	0	33	0	0	0	0	0	0	0	0	2252	0	0	0	0	0	0
dcc8d081e8703dc7379316cf0b417a1c	0	5	117	82	28	21	0	60	0	27	0	246	39	25	22	18	20	369	247	0	589	0	0	13	0	11	510
f116904710951c6fac8ccb89f58b3b1d	0	0	0	0	0	0	0	2417	0	0	0	0	0	0	0	0	0	0	0	0	0	0	0	0	0	0	0
87ebfca4528c4ca877d807661be4f6f5	0	0	0	0	0	0	0	0	0	0	1455	0	127	319	0	32	43	0	0	0	432	0	0	0	0	0	0
1493666778619f6a605ecb1247eb9a9c	0	0	0	0	0	0	0	0	0	0	0	0	0	0	0	0	0	0	0	0	2004	0	0	0	0	0	0
60aab84cbba413ace01057cd073702e2	123	31	519	57	0	0	59	0	10	44	0	239	28	26	212	37	0	81	84	0	345	0	0	0	33	33	299
881e44195aa57ca51c736aee46e474db	0	0	0	0	0	0	0	2354	0	0	0	0	0	0	0	0	0	0	0	0	0	0	0	0	0	0	0
6e7317c14238561fe5865674e3a3206d	0	0	0	0	0	0	29	110	0	0	112	9	0	53	106	0	0	37	0	0	378	0	0	0	0	0	304
fbae96d7f4340e96de931d650fa88c63	0	0	0	0	0	0	0	0	0	0	0	0	0	0	0	0	0	0	0	0	0	0	0	0	0	0	0
7ce27315ae7846773d19323c20ad81fc	0	0	0	20	0	0	0	0	0	4	0	6	0	0	0	0	0	0	10	11	1328	0	15	0	0	0	0
c3a3a503752209bc052b3995236b079f	0	0	0	0	0	0	0	0	0	0	0	0	838	669	0	0	0	138	187	0	249	0	0	0	0	0	0
54a63e4d22e6deb1d631b493eff9efbf	0	0	0	0	0	0	0	2289	0	0	0	0	0	0	0	0	0	0	0	0	0	0	0	0	0	0	0
5ddcb991326887517129d5f4e15c8a5d	0	0	0	0	1944	0	0	0	0	0	0	0	0	0	0	0	0	0	0	0	0	0	0	0	344	0	0
9a32b695056b44854ad15e279a3dc198	0	0	426	0	0	0	0	23	7	20	0	1530	0	0	7	0	12	57	70	0	48	17	0	0	45	0	0
4b6b872df660712b62c6d393b140d50d	0	147	0	0	0	0	0	0	0	0	0	0	0	0	1306	55	42	0	0	0	568	0	0	0	0	0	0
d2fe8c598bde9cc2b9d34a3f1e0303ca	0	0	73	157	0	0	258	0	0	0	0	0	0	334	0	0	0	432	393	0	441	23	6	0	0	0	0
7af00553e37e4d72ae3a5e2196d9085d	0	0	0	0	0	0	0	0	0	0	0	0	0	0	0	0	0	0	0	0	1932	0	0	0	0	0	0
0ce60006eb63f10866aa8ed61af8da02	48	28	0	0	0	0	0	356	33	0	0	0	63	35	802	0	0	0	33	46	0	0	0	0	0	0	693
6d58709325d5d08b34a3e0f00cad2fb8	0	0	0	118	0	7	0	0	0	0	0	9	0	16	0	0	0	0	0	0	835	0	0	643	490	33	0
9cbea4117bec6920ecae829d82c66167	50	38	203	0	0	0	0	0	19	0	0	184	120	82	56	30	20	225	176	0	512	0	0	0	54	0	286
0fa2f06f597b5dc28afe3f0a014d715d	0	0	191	8	1204	13	36	48	0	0	0	0	57	16	19	0	0	7	0	0	71	0	0	0	0	12	30
95922afe6e906971b90d64accdd39c52	43	0	183	17	0	15	880	18	0	9	0	0	0	0	489	85	0	23	0	15	212	0	0	38	0	0	0
cf46e9d7faac0eff90343faf64487f14	0	0	2092	0	0	0	0	0	0	0	0	0	0	0	0	0	0	0	0	0	0	0	0	0	0	0	0
dd9711b1499af66948ee3697968d698c	0	0	0	0	1768	86	81	24	0	0	0	0	0	0	0	0	0	0	0	0	0	0	0	0	0	0	0
da893708f58af201b7fc762f9297fe7d	0	0	50	0	0	0	156	90	0	0	0	1122	171	166	0	0	0	0	42	0	92	0	0	0	0	0	38
74e11caf16af6590398eeeaa6da73790	0	0	0	0	0	0	0	0	0	0	0	2038	0	0	0	0	0	0	0	0	0	0	0	0	0	0	0
7abd55d035034e303e71ab363d8faa22	0	0	0	124	0	0	469	85	0	81	0	0	0	0	0	0	0	26	0	78	94	0	0	0	57	0	0
39ad3267db6e7e83e902b055e87c8b31	0	0	0	0	211	0	0	0	0	76	0	0	0	0	1441	0	102	0	0	0	180	0	0	0	0	0	0
9c120f05d1643fc9f4a793823b1116b3	0	20	0	0	288	0	0	0	0	0	0	0	0	0	0	43	29	0	0	0	0	0	0	0	1583	0	21
d3f6648931c21cc1aba7653a841ec30c	64	9	353	0	39	0	103	13	29	0	0	196	90	58	101	32	28	0	37	0	131	0	0	0	64	0	510
53e4692e1618042d07b836ea239e4ea9	0	0	0	709	296	0	0	0	0	0	0	0	0	0	0	0	0	0	0	0	0	0	0	0	967	0	0
00282aefa49b7197943c151de1abb495	0	0	0	0	0	0	0	0	0	0	0	0	0	0	0	0	0	333	464	0	1124	0	0	0	0	0	0
80294b35dc50d8340aadc8e9316e44f2	0	0	0	0	0	0	0	0	0	0	0	0	0	0	0	370	1417	0	0	0	113	0	0	0	0	0	0
09b4a6bb8dd68270748290d89bbf0a85	0	0	1885	0	0	0	0	0	0	0	0	0	0	0	0	0	0	0	0	0	0	0	0	0	0	0	0
903c067aded6518511dcce08264ceefa	0	33	0	1040	0	21	0	0	0	0	0	0	0	0	0	0	0	0	0	0	0	0	0	0	666	122	0
d6d70ee8797863743fabbeb5a35dd21d	0	0	18	57	0	0	806	13	0	0	0	0	346	262	41	51	30	4	10	14	41	0	0	0	127	0	0
ffa9c5f60f235d37423750c237ae6c34	0	0	0	0	0	0	0	0	0	0	0	0	0	0	0	0	0	0	0	0	0	0	0	0	0	0	0
44536e7d859312677ce835c0cb53eeca	0	0	742	0	0	0	0	0	0	0	0	0	0	0	0	0	0	129	99	0	493	0	32	276	0	0	10
f34d7b3ec3e1471f75fa6f3301bc5c09	0	3	0	0	0	0	0	0	0	0	0	0	881	582	0	0	124	0	0	0	0	0	0	0	63	0	0
a7d5242e880b38bd434ef426b242c50b	0	0	0	0	0	0	0	0	0	0	0	0	0	0	0	0	0	16	0	0	1829	0	0	0	0	0	0
5c8f872fa1f2a457fc63f385c25785db	0	0	0	0	0	0	0	0	0	0	0	0	0	0	0	0	0	0	0	0	0	0	0	0	0	0	0
250a008c810ed9169ac5932719dd3384	58	0	0	66	132	33	297	18	0	15	65	0	232	97	212	0	32	0	0	97	0	0	0	106	69	0	128
771b8f27d5c5ebe71067f4e3ad380205	0	0	0	0	0	0	0	0	0	0	0	0	0	0	0	0	0	0	0	0	1536	0	0	0	0	0	0
b11a6e4922af96bb66b2faa893f477ed	315	0	78	27	75	0	42	0	0	76	0	78	0	0	86	0	0	125	166	0	292	14	0	0	54	64	299
f9c36b7745e060fc3eb0e3062e9414db	0	23	0	0	0	0	0	0	0	0	0	0	208	206	0	0	0	342	194	0	756	0	0	0	0	0	0
520887a54cc76670a5f7f2e64a8a651b	0	0	0	0	0	0	17	0	0	0	0	0	55	0	928	47	0	15	0	0	82	0	0	0	0	0	616
fc152ca8ff4fe4c56be14fe570a30d43	0	0	0	352	552	53	46	0	8	0	0	0	0	0	0	0	0	0	0	0	672	0	0	0	0	0	0
82ba3057d703c009271c822b43ffbead	0	0	0	0	0	0	0	0	0	0	0	0	0	0	0	0	0	0	0	0	1752	0	0	0	0	0	0
009991a3e6fbca38e0689ba5c6ed75f5	0	0	0	32	293	18	326	10	0	0	0	0	313	157	219	25	0	0	0	8	0	0	0	135	74	0	0
4ab291d04a00b6d676bf5db0ac916e28	0	0	0	0	0	0	0	0	0	0	0	0	0	0	1733	0	0	0	0	0	0	0	0	0	0	0	0
cc528050a5a3d87d1ae6969ad8a8552f	0	0	0	0	0	0	0	0	0	0	0	0	0	0	0	0	0	0	0	0	1716	0	0	0	0	0	0
78e5412dddbb5af4296ae0b8f87d0b72	0	0	0	0	0	0	0	0	0	0	0	0	0	0	0	11	0	0	0	0	1608	17	33	0	0	0	0
8311f8e536fde3f1797da114d7975bb3	0	12	1126	11	0	0	0	178	18	0	0	61	0	0	0	0	0	0	0	0	0	0	0	0	0	0	227
1087e79d7cf5489bed79c8f5ee862487	0	0	0	0	0	0	0	0	1641	0	0	0	0	0	0	0	0	0	0	0	0	0	0	0	0	0	0
79dbadf22dde1e1615a76c3ef8772005	507	0	0	748	0	18	0	0	311	56	0	0	0	0	0	0	0	0	0	0	0	0	0	0	0	0	0
b77b151f7481fd080bedbf415e736539	0	52	0	0	0	0	0	0	0	0	0	0	0	0	0	0	0	0	0	0	0	0	0	0	1540	20	0
65d8dde64a92fba906d7281504b4e363	0	0	238	0	0	0	0	0	0	0	0	0	431	340	10	0	0	0	8	20	0	0	0	0	0	0	0
73b9a313c153726841a55e295f19bdb5	0	0	0	0	0	0	0	0	0	0	0	0	0	0	0	0	0	0	0	0	1600	0	0	0	0	0	0
cbd7ffd9571854437503e8239aab7855	0	0	0	0	0	0	0	0	0	0	0	0	0	0	0	0	0	0	0	0	1470	0	0	0	0	0	0
d71c5e9fb0359f200f9304e1d06034d2	0	0	126	0	0	0	0	63	0	0	151	926	0	26	42	0	0	16	0	0	0	0	0	0	0	0	225
5d6427d358e91bd59fc38acd9560618e	0	0	0	0	0	0	0	0	0	7	0	1557	0	15	0	0	0	0	0	0	0	0	0	0	0	0	0
50152692dd5c82962355e4f1740edcf9	0	0	16	0	0	0	0	0	0	0	0	0	0	0	0	0	19	0	0	0	676	0	0	0	0	0	0
238c3faf319a59c0c1bf1061cea2431e	0	79	389	102	0	39	50	0	0	0	0	26	7	78	37	83	118	25	0	45	223	61	29	23	23	0	0
8044fa43eb37186fedc0ecfba6a2046c	0	0	0	0	0	0	0	0	0	0	0	0	649	332	157	62	57	0	0	0	30	0	0	0	0	0	0
4f47ba8f5aeb665aca75caec5253f6ca	76	0	189	0	160	13	26	510	55	18	11	0	0	9	18	0	0	0	0	54	17	0	0	0	20	0	0
af3909edeceab197f554e240fe97af83	0	0	16	0	0	0	0	0	0	0	0	0	102	83	0	0	0	0	0	0	0	0	0	11	0	0	0
f5764b664a7416fc9ac50e38b164fea2	0	0	0	0	0	0	0	0	0	0	0	0	0	0	0	0	41	5	33	0	1397	0	0	0	0	0	0
463ccc4044935acfa08235ade550557e	0	0	34	0	0	28	0	0	0	0	0	0	39	0	0	0	0	394	188	0	649	0	0	0	0	0	0
428f12b93e00437af1a20a8dd325b5f1	0	0	17	0	0	0	98	259	30	149	0	0	0	0	720	62	37	0	13	25	0	0	0	0	0	0	0
db711647f358d81c521f683761251f0a	0	0	0	0	1335	0	64	0	0	0	0	0	0	0	0	0	0	0	0	0	0	0	0	0	0	0	0
1c1c2dd95299d9f9c2d969551673bae8	0	0	0	0	116	47	0	0	0	0	0	0	0	0	0	0	0	417	228	0	623	0	0	0	0	0	0
dd3af989ffc26952c28547378aef81bd	0	0	0	0	0	0	0	0	0	0	0	0	0	0	0	0	0	0	0	0	1155	0	0	0	0	211	0
b80984683947cb8be08f16dd863c8752	0	0	0	0	0	0	0	0	0	0	0	0	0	0	0	0	0	0	0	0	1374	0	0	0	0	0	0
0980f4e836aea080cccfabaa1c4c3213	484	0	0	0	0	0	6	0	0	42	0	858	10	0	0	0	0	43	0	13	0	0	0	34	0	0	0
19f1b63ee7af63e550cdc18a216de4d2	196	0	151	0	80	11	25	0	0	10	0	113	0	0	0	0	0	43	88	0	436	0	0	0	0	0	324
32e97e7f149b44032907317b4abeb744	0	0	0	0	0	0	0	0	0	0	0	197	0	0	1278	0	0	0	0	0	0	0	0	0	0	0	0
a77aa204ef0d84644fc4b32f7892eb11	66	0	0	0	155	0	73	7	0	0	0	0	89	29	872	56	0	0	0	0	101	0	0	0	0	0	0
0a30fce3c824cf8e70cc17dcb55e55d9	0	0	0	0	0	0	0	0	0	0	0	0	730	399	0	22	66	0	22	0	0	0	0	0	0	0	0
8c71c2a1c686cdc89f4498c8bf6d95cd	531	0	0	0	0	0	0	0	0	0	0	0	0	0	619	89	7	0	0	0	0	3	0	0	161	2	0
176e2eaf868bad4377b277040094b7ff	0	0	0	0	0	0	0	0	0	0	0	0	0	0	0	0	0	0	0	0	1302	0	0	0	0	0	0
677cf74a42e0d019a25eac34add2a1f8	19	0	0	0	0	0	46	0	0	6	0	0	62	31	323	35	0	105	106	0	383	0	0	31	201	0	7
8c5aa84c2298c81af2e476c58d68e1e4	0	0	0	0	0	0	0	1392	0	0	0	0	0	0	0	0	0	0	0	0	0	0	0	0	0	0	0
eb32c2d6eaef5a49c2e2108b14e37a2a	137	0	0	0	0	0	0	0	0	13	0	0	0	0	0	0	0	190	288	0	759	0	0	0	0	0	0
6c3b86997fdf64c3392f4cedaa82174e	0	0	0	0	0	0	0	0	0	0	0	0	0	0	0	766	508	39	13	0	58	0	0	0	0	0	0
e3c28faece4585e778db850bfcb56248	0	0	0	0	0	0	0	0	0	40	0	0	0	0	1050	46	105	0	0	0	119	0	0	0	0	0	0
49c7180d4de431e2238e3e9d8b42f3ef	8	7	46	0	0	0	0	9	7	10	0	9	0	25	0	9	66	2	18	21	916	20	24	26	0	9	0
6dbd98fc62d682fddc5e2805fb8d10d5	0	8	0	79	48	0	382	9	0	20	0	15	82	51	0	12	21	0	0	253	17	0	0	30	132	0	158
4f40881e9f705275a681ff05fec6b464	0	28	516	0	0	0	0	0	0	54	0	0	55	68	194	46	0	0	0	103	0	0	84	12	158	11	0
7f2419dcb50e3d2e3668505e63aa4435	0	0	0	0	0	0	33	0	0	25	0	924	177	0	0	38	34	0	0	8	0	0	0	0	21	0	0
69023d08c66f627325cbd2f397433f0d	0	0	0	0	826	36	29	8	0	0	0	0	0	0	0	0	0	0	0	0	75	0	0	0	0	212	0
0b291f0a6fded85705c50bd27aaa5ffa	12	0	268	78	0	0	19	0	0	0	0	749	0	0	0	0	0	0	7	0	130	0	0	0	0	0	0
b99f6428c34143bbb68a93091648acec	0	0	174	0	0	0	0	0	0	0	0	0	0	0	0	0	0	0	0	0	990	0	0	0	0	0	0
01ee9b2cf2da4ce04fcc4fae00a10d61	0	0	0	786	0	0	0	0	0	0	0	0	0	0	0	0	0	0	0	0	0	0	0	0	0	0	505
415b1e36c1b4077fd0553dbdb2e01748	0	0	0	15	0	0	0	0	0	0	0	0	0	0	0	17	48	0	0	0	1175	0	0	0	0	0	0
a394b064a638a16d0d1642c4a87a95cc	0	0	0	0	0	0	0	0	0	0	873	0	40	31	0	0	15	0	0	0	271	0	0	0	0	0	0
4f387fcab3233d3b08e6a106f7b19aa7	241	0	209	0	0	0	276	34	0	0	0	0	0	37	0	0	0	81	72	0	0	0	0	0	203	0	72
ae80ee1968a868df26cebfe372f0612d	0	0	0	0	0	0	0	0	0	0	0	0	0	0	0	0	0	0	0	0	1202	0	22	0	0	0	0
28b55b131636d910df26d8b99439460e	0	18	0	0	0	0	0	0	0	0	0	0	0	0	0	169	0	0	0	0	0	0	0	0	957	77	0
44cae38ace30f54ee81cc5c5b2ce47eb	107	0	0	52	0	0	0	0	0	41	0	0	251	148	0	0	57	74	116	0	265	24	0	0	0	0	0
15724c5b44f7fad66c045950ee895727	0	0	0	0	0	0	0	0	0	0	0	0	0	0	0	0	0	0	0	0	0	0	0	0	1191	0	0
ebfc7dd47dc6ca5c05625ce1c167e27a	0	0	0	0	0	0	0	0	0	0	0	0	0	0	0	0	0	0	0	0	0	0	0	0	0	0	0
998be124dc814bac4bcb16f62354879c	44	0	55	73	0	0	0	24	0	24	0	567	51	35	46	9	0	28	0	6	140	0	0	0	0	5	74
13b3e7272c29e9d79948ab5641337098	0	0	0	0	0	0	0	0	0	0	0	0	0	0	0	0	0	0	0	0	1162	0	0	0	0	0	0
a1b6935c2608151d83edd47c8a72c1a6	977	0	0	0	0	0	0	0	0	136	0	0	0	0	0	0	0	0	0	26	0	0	0	19	0	0	0
54c6f632695955697c59c4fdc20f0e56	29	0	872	0	128	14	0	0	0	0	0	0	0	29	0	0	0	0	0	0	0	0	0	0	32	0	0
984f41665135de79470b074d30933036	0	8	0	0	90	0	0	34	0	0	11	201	0	22	91	40	0	41	53	0	247	0	0	0	0	7	290
c2bd168745aae9b6b2e62378fccc564e	0	0	0	0	0	0	0	0	0	0	0	0	0	0	0	0	0	0	0	0	0	0	0	0	1117	0	0
fc1db0f1f870a5e232499e01ce14bac8	0	0	0	0	0	0	0	0	0	0	0	0	0	0	0	0	0	0	0	9	992	0	19	0	0	88	0
fef666331614718178a21246d1711205	10	0	661	0	125	10	0	0	0	0	3	0	10	25	42	5	0	22	0	0	52	0	0	0	86	0	32
f0bda4a879c2b48339f3a1651b0e8682	17	0	0	0	0	0	38	0	0	0	805	9	4	49	21	11	26	0	0	0	121	0	0	0	0	0	0
5e044f34a0a5ffd168ee1f5855fb99ad	0	0	0	0	0	0	0	0	0	240	0	257	0	0	0	0	0	0	0	581	0	0	0	0	0	0	0
bf1dde93c25f62d55b8513884f7ceefe	0	0	0	0	0	0	0	0	0	0	0	21	23	13	0	32	0	162	124	0	554	0	0	0	0	13	0
14e2b413a5323d6df171b3834b56b20a	316	0	0	0	0	0	0	0	0	0	0	396	0	0	0	0	0	0	0	213	0	133	0	0	0	0	0
e65230d1c5d9b1d307a89e3549792bd8	0	0	0	0	47	5	0	0	0	20	0	0	486	353	6	33	0	0	0	0	0	0	0	0	89	0	0
6beb8a26cf720aea2933c758210eb983	0	0	0	0	0	0	210	0	0	0	0	0	484	238	0	0	0	0	0	0	0	0	0	0	0	0	0
3f9637a30b3687246013029a4d42377b	0	0	0	0	0	0	0	0	0	0	0	0	0	0	968	79	0	0	0	0	0	0	0	0	0	0	0
7d69f009e1cd6280eeced96a6a13c19d	0	0	0	0	0	0	0	0	0	0	0	0	0	0	0	0	0	0	0	0	1043	0	0	0	0	0	0
08818bc82702b88fabe3d4b09d580181	99	2	405	24	33	9	0	0	0	0	0	0	46	21	17	0	0	41	22	0	65	39	3	0	85	35	84
87e78246820b532cd7477daab3b52ad9	0	0	0	0	0	0	0	206	0	0	0	0	384	379	0	0	0	0	0	0	0	34	0	0	26	0	0
e6a6a9477e90630b6b9878f80a53626b	0	0	0	0	0	0	0	0	0	0	0	0	0	0	0	0	0	304	196	0	521	0	0	0	0	0	0
bd846ec2378598ff6ada3b54660bc64a	0	0	0	0	0	0	0	0	0	0	0	0	0	0	0	0	0	0	0	0	1026	0	0	0	0	0	0
71193ffb0a6906b7732c9bb3f3fb7fb5	0	0	92	0	0	0	0	0	0	0	0	0	0	0	0	0	0	0	0	0	0	0	0	0	932	0	0
28be8970570484aedf27e2017f8d51e8	0	0	0	0	0	0	0	0	0	0	0	0	0	0	0	0	0	0	0	0	0	0	0	0	0	0	0
5587c66deec5c15c9ee0f6bea0f7699c	0	0	0	0	0	0	0	102	14	0	0	300	0	0	0	0	0	0	0	0	0	3	0	121	272	10	0
8827f520c091934e2dea7c3b760b755d	0	0	0	0	0	0	0	0	0	0	0	0	0	0	0	0	0	0	0	0	0	0	0	0	0	0	998
a986cf8476bccab95554714913d1f500	0	0	0	71	0	0	0	0	0	0	0	0	457	259	33	0	36	0	0	0	0	0	0	0	0	0	0
63b9cf2da056ab7e380a87570371aa8a	0	0	0	985	0	0	0	0	0	0	0	0	0	0	0	0	0	0	0	0	0	0	0	0	0	0	0
70a5226effa00a4299318a151ca36129	0	0	0	0	0	0	0	0	0	24	0	0	0	0	0	0	0	0	0	0	0	156	20	0	0	96	621
d8b40ef81c46c91e14c84636cdcd7175	0	0	0	0	0	0	0	0	0	0	65	0	0	0	0	10	0	0	0	0	793	0	0	0	0	0	0
070d9a53762416a64f2bceca2fe74a3c	0	0	0	0	0	0	0	247	96	0	68	0	281	133	0	0	65	0	0	0	0	0	0	0	5	0	0
43a54829cc0d7a58a61ad7f833cc2b22	0	0	0	0	0	0	0	0	0	0	0	0	0	0	0	64	103	0	0	0	410	0	76	169	0	0	0
28e529d47c9c16cc009d6aa496a38f95	0	0	0	0	0	0	0	0	0	0	0	0	0	0	0	0	0	0	0	0	967	0	0	0	0	0	0
400311cea75102af4b08816e507bf5dd	0	0	0	0	0	0	0	0	363	0	0	0	0	0	0	0	0	0	0	0	0	0	0	0	0	0	0
0281ed292b66bb96246082ce3b9caf2f	0	0	0	0	0	0	0	0	0	0	0	962	0	0	0	0	0	0	0	0	0	0	0	0	0	0	0
09731c9f4b01208737dd27c3195cea71	0	0	828	0	0	0	0	0	0	0	0	0	0	0	0	0	0	0	0	0	133	0	0	0	0	0	0
0caf9d40b3ffd05db067db9f0eca15e7	0	0	0	0	26	0	59	57	16	0	0	344	0	0	0	0	0	106	80	0	170	0	0	0	0	0	97
6e68d3873eb052ed4a4c880b2b858e2a	0	0	27	0	0	0	0	0	0	0	0	0	0	0	0	0	0	0	34	0	883	0	0	0	0	0	0
442789a54afbf99135c433f503d31106	0	0	0	0	0	0	0	0	0	0	0	0	0	0	0	0	0	0	0	0	0	0	0	0	0	0	0
a0567fe050c9435d9969f2c24d0aff1c	0	0	0	0	0	0	0	0	0	0	0	0	0	0	0	0	0	0	0	0	852	0	0	0	0	0	0
53e3239472020b423314ec3c511a7aa4	0	0	0	0	0	0	0	0	0	0	512	0	0	433	0	0	0	0	0	0	0	0	0	0	0	0	0
e1e3d4305dcd050147d2d430a12d09ce	854	0	0	0	0	0	0	0	0	86	0	0	0	0	0	0	0	0	0	0	0	0	0	0	0	0	0
47d74904a190fe918c6eea86295320d2	0	0	0	0	0	178	0	0	0	0	0	0	292	0	19	0	36	0	0	0	196	0	0	0	0	0	0
c3dd470247a6d5b9fa1049ab76010080	0	0	894	0	7	0	0	0	0	0	0	0	0	0	0	0	0	0	0	0	22	0	0	0	0	0	0
a79603bb90824ed6e253837fe96c6c49	0	0	0	0	0	0	0	0	0	0	0	0	531	283	0	0	50	0	0	0	0	0	0	0	0	0	0
0d06a450c03532b357a578d3466b2eed	361	0	0	0	0	0	0	0	0	0	0	0	306	179	0	0	22	0	0	0	0	0	0	0	0	0	0
188a7da80b70c67bbef69d8d9aade8ed	0	0	0	0	0	0	781	0	0	118	0	0	0	0	0	0	0	0	0	0	0	0	0	0	0	0	0
d6fb5a6d274b2864d58729b26b6573e5	0	0	0	0	0	0	0	0	0	0	0	0	281	178	249	23	0	0	0	0	32	0	0	0	7	0	0
87b98c59094d4dd3a629275c425b9f1d	0	0	17	0	0	10	34	0	0	13	10	176	0	0	124	0	49	100	90	0	235	0	0	0	0	0	0
70aaad7f54b60404c877e9da8c7b4c1e	0	0	0	0	0	0	31	0	0	0	0	0	0	0	0	0	0	0	0	0	0	0	0	0	845	9	0
365d40757b7a146d54fb57f51f28657c	0	0	0	0	0	0	0	0	0	0	21	107	358	166	0	0	0	0	0	193	0	0	0	0	0	0	0
979e943e38526224b68ce6b3eb64fdaa	0	0	160	0	0	0	0	123	0	0	324	0	0	0	0	37	49	0	0	0	113	0	0	0	0	70	0
b5922d28819ae33cc4d120c0b4b74b37	0	0	0	0	0	0	0	0	0	0	377	0	38	66	14	0	0	0	0	0	365	0	0	0	0	0	0
7b804c88061c06fd2f6694b98caeff32	0	0	0	0	866	0	0	0	0	0	0	0	0	0	0	0	0	0	0	0	0	0	0	0	0	0	0
b5b21993cd4ae0b0432cb1c6d7f6ac43	14	0	0	0	0	5	124	0	0	8	0	0	168	80	153	37	39	7	25	27	51	0	0	0	26	0	0
fb39ac2a4cb972e7ccb581e5cc2707e8	0	0	0	0	0	0	218	244	0	0	0	0	68	27	0	125	86	0	0	0	0	0	0	32	0	0	0
a447d6ffade59d823df9fbfaa17f35ca	0	0	0	0	0	0	0	0	0	0	0	0	0	0	0	0	0	0	0	0	775	0	0	0	0	0	0
bb7670277ae83a825c451bead6d81385	0	0	0	0	0	0	0	0	0	0	0	0	0	0	0	0	0	0	0	0	0	0	0	0	851	0	0
0cf54aad62263eacdfeab9154cb7dff9	0	0	0	0	0	0	0	0	0	24	0	0	0	0	0	0	0	0	0	0	0	0	0	0	776	0	0
565262b97a899ef9887cf35b44dace67	0	0	0	0	0	51	0	0	0	0	0	0	0	0	0	0	0	0	31	0	485	0	0	0	268	0	0
cb305e8f81c53fd90f73a4e482830691	214	11	26	0	0	0	21	0	0	21	0	0	0	10	248	0	23	41	29	0	33	0	0	0	0	0	149
1a7abf8c5d55430f266231d5049481f4	0	0	291	216	0	0	0	0	0	0	0	0	140	78	0	0	0	9	0	0	0	0	0	0	0	97	0
dc1145d574f2ace202af7002035173d4	0	0	0	0	0	0	0	0	0	0	0	0	0	0	0	0	0	0	0	0	831	0	0	0	0	0	0
c8cd5b715b184e3cd1b305f0104e7e81	174	10	0	19	136	0	63	0	0	0	0	147	41	0	107	60	0	20	0	14	0	0	0	19	0	0	0
cc9ff390a7c9a4cfdf3a92431df60413	0	0	0	0	0	0	0	0	0	0	0	0	456	257	5	0	15	0	4	0	0	0	0	0	0	0	0
207322e6f8511cba17b9dfda72e8f132	0	6	0	28	0	0	0	36	0	0	0	0	0	0	0	25	35	0	5	0	0	0	0	14	591	60	0
d3ab24d6af4acd19a8ae272310c76d92	0	0	818	0	0	0	0	0	0	0	0	0	0	0	0	0	0	0	0	0	0	0	0	0	0	0	0
bcbb30d690db812f53292cd4bc485d06	0	0	0	0	0	0	0	0	0	0	0	0	0	0	0	0	100	0	10	0	0	0	0	688	0	0	0
69e597606fa4772b9d00efa501b21eae	0	0	0	0	0	0	0	0	0	0	0	0	0	0	0	0	0	126	242	0	415	0	0	0	0	0	0
0decc952ab10b2cd7dabbdbedd204625	0	0	0	0	0	0	0	0	0	0	0	0	0	0	0	0	0	0	0	0	735	0	0	0	0	0	0
582fae36f33acd1efdcaf7cacf00ef0a	0	0	97	0	154	0	47	0	0	0	0	0	43	13	131	0	0	0	17	10	36	0	0	0	0	0	216
a19aed3540f91188c43231c76b833142	0	0	0	0	602	28	46	0	0	0	0	0	0	0	0	0	0	0	0	0	40	0	0	0	0	0	0
dcbe251006c4abb56ed156857537005b	0	0	0	0	0	0	133	0	0	0	0	0	350	207	48	0	0	0	0	49	0	0	0	0	0	0	0
660861e8ac52a19b3962ddf03a6442f9	0	0	51	0	0	0	0	0	0	0	0	0	297	150	0	0	0	0	0	0	0	0	0	0	0	0	0
d846a832bf2e21be063488a7b0f6c93c	0	0	141	0	0	0	108	0	0	0	0	0	0	0	205	22	0	15	26	0	104	0	0	0	0	0	157
1e1a89f22add14ce78b6352bf699f161	261	0	0	0	0	0	0	0	0	0	0	474	0	0	0	0	0	0	0	0	0	0	0	0	40	0	0
e9c2fac1210421e796943855a82bb659	0	0	20	56	0	0	0	0	129	0	0	0	0	0	0	0	0	94	66	0	391	0	0	0	18	0	0
f974a8ba8e4d6eb1ec57bab9ca7630c7	0	0	0	0	0	0	0	0	0	0	0	0	383	285	0	0	0	0	0	0	0	0	0	0	0	0	0
5c3abb8809174af2b0eceed309a0659d	162	0	539	0	0	0	0	0	0	63	0	0	0	0	0	0	0	0	0	0	0	0	0	0	0	0	0
fc079351e7556b72efb581af87f9f153	0	0	0	0	0	0	0	0	0	0	0	0	343	216	0	0	28	0	0	0	0	0	0	0	0	0	0
45ab4311b5734725ad80f47ae6f8cdd5	0	0	510	0	74	26	29	0	0	0	0	0	60	31	0	11	0	0	0	0	16	0	0	0	0	0	0
116a9efec347dcdd9a424cf8c3dedc4f	0	0	132	0	0	0	6	0	0	0	0	0	0	0	0	0	0	0	0	0	0	0	0	0	0	0	0
3ccb001711e1d00a820fc6528da1ccda	0	0	0	671	57	0	11	0	0	0	0	0	0	0	0	0	0	0	0	0	0	0	0	0	12	0	0
94ac09292a6990a788c2f1bcfe50135f	0	0	0	0	0	0	0	0	0	26	0	0	0	0	597	49	28	0	0	0	0	0	0	0	44	7	0
d02b8871d86b11b25ad54c31af15f8b8	0	0	0	0	0	0	0	0	0	0	0	0	0	0	0	0	0	0	0	0	674	0	0	0	0	0	0
8812b13b2568ad0189c1c1d3b554529a	0	0	0	22	0	0	0	0	0	0	0	46	0	0	55	11	10	81	149	0	146	3	0	0	0	0	227
ea91d29bacd151b63bdceb0ed656d947	28	0	0	26	135	0	27	0	0	8	9	0	0	18	136	0	11	37	34	10	104	0	0	0	42	111	0
7d9f1e7da259ae03bf95c1a700317e4c	0	0	0	0	0	0	0	0	0	0	494	0	102	0	0	0	0	0	0	0	144	0	0	0	0	0	0
be706f06e8ac2ed2db03693f40f9bdc9	0	0	0	0	0	0	739	0	0	0	0	0	0	0	0	0	0	0	0	0	0	0	0	0	0	0	0
09613987cbf20f6bb9a73887f087b69b	0	0	31	0	200	0	131	4	0	0	0	44	0	6	200	0	0	0	0	0	0	0	0	0	36	0	26
0b06062eea51d0e681ad7e9b7c08938a	0	0	0	0	0	0	0	0	0	0	0	0	0	0	5	0	6	0	0	0	723	0	0	0	0	0	0
d2609dd56bf7868ae6a0c822f9064cf9	0	0	0	0	0	0	0	0	0	0	0	0	0	0	0	0	0	0	0	0	734	0	0	0	0	0	0
f269d909d2765ef100793741f993ff03	0	0	731	0	0	0	0	0	0	0	0	0	0	0	0	0	0	0	0	0	0	0	0	0	0	0	0
5485ca1c77b9b15016f1a7bc1b3b626f	0	0	0	0	0	0	0	0	0	0	0	0	0	0	0	0	0	0	0	0	0	0	0	0	0	0	0
14309c5e706418f3b67690db15d4a05e	24	0	67	20	0	0	0	0	0	0	0	402	53	21	0	0	0	14	0	0	30	0	0	0	0	0	97
3ae05df86c84abd416387ad9cb687063	0	0	590	0	0	0	0	0	0	9	0	28	0	0	18	0	0	46	31	0	0	0	0	0	0	0	0
eeb8b46de036ad0540cdf2f7e5e9aea1	0	0	0	87	50	0	0	0	0	127	0	248	95	0	0	0	0	43	0	0	0	0	0	0	0	0	0
8cfa15c9f5c6d7a8f5024e4a098baebf	0	0	0	47	0	0	600	19	0	0	0	0	49	0	0	0	0	0	0	0	0	0	0	0	0	0	0
51f28b14ac054ba7571df1ee8b5ed45c	0	0	0	0	0	0	0	0	0	9	0	0	0	0	0	0	0	0	0	0	697	7	0	0	0	0	0
e1130b5b83b276d0b35f1478660b8861	0	0	0	0	0	0	0	0	0	0	0	0	0	0	0	0	0	0	0	0	0	0	0	0	0	0	710
f14141d03c23f3658014090c72c23866	7	0	129	0	0	3	0	18	16	0	0	0	0	0	0	28	22	0	0	0	258	17	19	8	0	5	0
0246885cf7157b74ba80daf1b827b996	0	77	0	0	0	40	0	0	0	21	201	0	0	0	0	0	0	0	0	31	0	0	0	17	0	0	315
98105d9d36f56904a1562d0ce778f3b6	0	0	702	0	0	0	0	0	0	0	0	0	0	0	0	0	0	0	0	0	0	0	0	0	0	0	0
e72505f2d55c26a22716c4c71372196d	0	0	0	0	0	0	0	0	0	0	0	0	0	0	0	0	0	0	0	0	624	0	0	0	0	0	0
275efd7ca9e0384f84990fac80bb43bb	30	0	195	0	0	0	0	0	0	0	0	390	0	17	0	0	0	8	0	0	16	0	0	0	0	0	39
10774a09936af16d7b2ad7b6f2824c21	0	0	0	0	0	0	0	0	0	0	0	0	0	0	0	0	0	0	0	0	695	0	0	0	0	0	0
10e0ad0b8ba84ebe2f235ea375663d22	0	0	0	0	0	0	0	0	0	0	0	0	0	0	0	0	0	0	0	0	600	0	0	0	0	0	0
5a6cedf1f60577e15351056bf1e20c47	0	12	0	0	0	0	7	0	0	7	0	8	0	0	0	0	0	0	0	17	591	9	17	3	0	0	0
261697b47ce94def62208795c54121dd	0	0	0	0	0	0	0	0	0	0	0	0	0	0	0	15	0	0	0	0	568	0	0	0	0	0	0
ec6c9233b72090035eb87c6ff39a84a7	0	0	0	6	0	64	0	0	0	0	0	0	0	0	0	0	0	0	0	0	0	0	0	0	0	0	0
f17b4f0cedbab9252ba54c8913180e4b	0	0	121	0	0	0	50	9	0	0	0	240	29	0	0	0	0	55	0	0	149	0	0	0	20	0	0
6e9d3e0366f679791b55400b0c38ab84	0	0	0	0	0	0	0	0	0	0	0	0	0	0	0	0	0	0	0	0	0	0	0	0	0	0	672
ab5d5787c8771448ceed9c481a2ee189	0	0	0	0	0	0	0	17	0	0	0	43	366	206	19	0	0	0	0	0	0	0	0	0	0	0	0
61617f0a5ce1e8cfbeed66bd630062d9	0	0	0	0	0	0	0	0	0	0	0	0	0	0	0	0	0	0	0	0	669	0	0	0	0	0	0
359d1f2a4e5e4a0d4e522fd3eb9dadde	0	0	0	0	613	13	24	0	6	0	0	0	0	0	0	0	0	0	0	0	0	0	0	0	0	0	0
0a209e9618f793cd6ead22c5afa3f398	0	0	0	0	0	0	0	0	0	0	0	0	0	0	0	0	0	0	0	0	667	0	0	0	0	0	0
8c9d1c4089584fc5d46c90d146976404	0	0	0	0	0	0	0	0	205	0	461	0	0	0	0	0	0	0	0	0	0	0	0	0	0	0	0
9bb5787754b28eac9e8133c8922bbdc6	0	0	0	0	0	0	0	0	0	0	0	0	0	0	0	0	0	0	0	0	550	0	0	0	0	0	0
515ba54f1a6b7609c510b773424470b8	0	0	0	0	0	0	0	0	0	0	0	0	0	0	0	0	0	0	0	0	0	0	0	0	0	663	0
bf3b0ec32b4278a64d896dc4f7be4952	0	0	644	0	0	0	18	0	0	0	0	0	0	0	0	0	0	0	0	0	0	0	0	0	0	0	0
b484bcf8a8e3e92b15b4aeb3386b33c8	0	0	0	0	0	0	0	660	0	0	0	0	0	0	0	0	0	0	0	0	0	0	0	0	0	0	0
bfbb3ce8a6aa1c0a1510b3511df8a34f	0	13	88	28	0	21	16	0	0	0	2	0	0	48	0	34	53	0	0	15	223	32	9	0	0	14	0
990ca7dc83ec1f7499b25325f985cce0	0	0	0	0	0	0	0	0	0	0	0	286	0	0	257	115	0	0	0	0	0	0	0	0	0	0	0
764f336610008cbff711bb16ee4c8f7d	0	0	0	0	0	0	0	0	0	0	0	0	0	0	0	0	0	5	0	0	643	0	0	0	0	0	0
37453085adfe208e105f0236b407f59a	0	0	0	0	0	48	123	0	110	0	0	0	183	148	0	0	0	0	0	0	0	0	0	0	0	0	0
989f0ae174bf999edd7b45f09907f95e	0	0	0	0	0	0	0	0	119	0	0	0	0	0	0	0	0	0	0	0	0	0	0	0	0	0	0
369d6f3cbc77277957f4c3f47080d665	0	0	0	0	0	0	0	0	0	0	0	0	421	213	0	0	0	6	0	0	0	0	0	0	0	0	0
14ddd2c977c5165c7bb2cbf1151dd4a7	0	0	0	0	0	0	0	0	0	0	0	0	0	0	0	0	0	0	0	0	0	0	0	0	0	0	0
0ebc372d15251109dfd89c768e0fb1c8	0	0	0	0	0	0	0	0	0	0	0	628	0	0	0	0	0	0	0	0	0	0	0	0	0	0	0
b68f45ceb72eb5638d4bf601b746fb4a	0	0	0	0	0	0	0	0	0	0	0	0	0	0	0	0	0	0	0	0	569	0	0	0	0	0	0
cb17ef306146fe98440e15e8181ab0a4	0	0	0	0	0	0	0	0	0	0	22	0	0	0	0	0	0	0	0	0	430	0	0	36	0	0	0
bc0730096682c48820678c59700fe66f	0	0	0	274	0	0	0	0	0	0	0	0	0	0	0	0	0	0	0	0	0	0	0	0	350	0	0
f7bb2140187c3da393b37c0f9e6713d0	0	0	0	0	0	0	0	0	0	0	0	623	0	0	0	0	0	0	0	0	0	0	0	0	0	0	0
fa01951fa02f2822274a1fda7bf6ed0d	0	0	418	0	0	0	204	0	0	0	0	0	0	0	0	0	0	0	0	0	0	0	0	0	0	0	0
4abbb7cb4ce034c88e21f69a23e8fe38	0	0	373	0	66	0	0	0	0	0	0	0	0	35	0	0	0	0	0	0	0	0	0	0	0	136	8
4191a30614aaaf4d7e38c055e00c7992	0	0	0	0	0	0	0	0	0	0	0	0	253	189	95	13	0	0	0	0	15	0	0	0	0	0	0
36d8dd65c4c1c80971dfdca79fe12c37	0	0	0	0	0	0	0	484	107	0	0	0	0	0	0	0	0	0	0	0	0	0	0	23	0	0	0
c96cf2618b5bae7bc0014b73816f4454	0	0	0	0	0	0	0	0	0	0	0	594	6	0	0	0	0	0	0	0	0	0	0	0	13	0	0
78c3022ea5963b96589b5743f21e9131	0	0	110	25	0	0	19	0	19	17	0	4	0	0	7	27	83	8	25	25	67	0	21	0	0	28	0
8d83490106a0b4ac9bae742775c3cb6c	105	0	0	0	0	0	0	0	0	0	139	0	0	0	0	0	0	0	0	0	85	0	0	186	0	0	0
6867fbc1dbccf0b736c6486690a97024	0	0	589	16	0	0	0	0	0	0	0	0	0	0	0	0	0	0	0	0	0	0	0	0	0	0	0
ee609c8a49fca84fff7aa028d9a195c3	0	0	0	0	0	0	578	20	0	0	0	0	0	0	0	0	0	0	0	0	0	0	0	0	0	0	0
e874064e383b3eeecda2df562544b10e	0	0	0	0	0	0	0	0	0	0	0	0	0	0	0	0	0	0	0	0	555	0	0	0	0	0	0
c459a46e3eedce53a40c7fe17feea0d8	0	0	0	0	0	0	0	0	0	0	0	0	0	0	0	0	0	0	0	0	594	0	0	0	0	0	0
a0bd026fb25312142df404eadb17c8fd	0	0	0	0	0	0	0	0	0	0	0	0	0	0	0	0	0	0	0	0	503	0	0	0	0	0	0
237fdad36b880bc4be9fa61839275253	0	0	0	0	0	0	0	0	0	0	0	0	0	0	263	0	0	328	0	0	0	0	0	0	0	0	0
ec58b213d7b372b0a5170f3f1a72e993	0	0	0	0	0	0	0	0	0	0	287	0	0	302	0	0	0	0	0	0	0	0	0	0	0	0	0
d9bb3ea8df6aa9e66e06316c68ea93b6	0	4	0	6	0	0	47	6	0	0	0	12	20	15	48	0	0	0	0	0	0	0	0	0	403	17	2
3fc3814e56cd523fa09cf50e4a864767	0	0	126	0	18	10	0	0	0	4	0	54	0	0	31	0	0	0	0	0	156	0	0	0	12	0	103
7686ca99540508af3630ea5fee4aca0f	0	0	0	0	135	0	0	0	0	0	0	0	263	178	0	0	0	0	0	0	0	0	0	0	0	0	0
3e93687b8cd83adb12e013fac46aab64	0	0	0	569	0	0	0	0	0	0	0	0	0	0	0	0	0	0	0	0	0	0	0	0	0	0	0
9ee9c9c78823e136396cca57f3c45971	0	0	0	0	0	0	0	0	0	0	0	0	0	0	0	0	0	0	0	0	0	0	0	0	0	0	0
0a2b656f994fc7cfd4dca36fb58085f7	0	0	0	0	284	0	0	0	0	0	0	260	20	0	0	0	0	0	0	0	0	0	0	0	0	0	0
7914cee359ec68c24421e6701d0acde8	0	0	0	0	0	0	0	0	0	0	0	0	0	0	0	232	255	36	0	0	41	0	0	0	0	0	0
c2ee2adfd97075470b45e61735a63827	0	0	0	0	0	0	0	476	83	0	0	0	0	0	0	0	0	0	0	0	0	0	0	0	0	0	0
6b33665b9e5b54bcbcfe5e79ccf2e11e	0	0	556	0	0	0	0	0	0	0	0	0	0	0	0	0	0	0	0	0	0	0	0	0	0	0	0
f35203eca2dfcdd6d993882e3452ae9e	0	0	0	358	0	0	0	0	0	0	0	0	0	0	163	34	0	0	0	0	0	0	0	0	0	0	0
7a3ad615598a5e5ada83afcead109a09	0	0	0	0	0	0	0	0	0	0	0	0	0	0	0	0	0	0	0	0	0	0	0	0	0	0	0
3cbbdff0a39ea55f6269890c81ac41a2	0	0	0	0	0	0	0	0	0	0	0	35	29	0	74	20	0	136	89	0	159	0	0	0	0	0	0
81cb0c277e4ae267711ead6cb4556b0f	0	0	0	0	0	0	0	0	0	0	0	0	0	0	0	0	0	0	0	0	508	0	0	0	0	0	0
c53a9eef5d6fe5cb8ead6084a5aa31b6	0	0	0	0	0	0	0	0	0	0	447	0	0	19	0	0	0	0	0	0	83	0	0	0	0	0	0
926f6d8b5676fd160b614eee395eb18b	0	0	0	0	0	0	0	0	0	0	0	8	0	0	0	0	0	0	0	31	0	0	0	0	510	0	0
66a9a57d6672339673630e130563812f	0	0	38	0	0	0	0	0	0	0	6	9	0	0	0	0	0	112	89	0	134	0	0	0	0	0	159
eb1b293288ffcff07c4d3584353392d8	0	0	6	0	0	0	0	35	17	0	0	0	0	0	0	0	0	0	0	0	0	0	0	0	0	0	0
725d9cedd2acea71b1a5df831ce45aec	0	0	0	0	0	0	0	0	0	0	0	0	0	0	0	0	0	109	128	0	306	0	0	0	0	0	0
2be4875a5cc6ffef90c7f38f38d47e30	0	0	0	0	0	0	0	0	0	0	0	0	0	0	537	0	0	0	0	0	0	0	0	0	0	0	0
af25afae438efe543c518eb1f55ce720	0	0	0	0	0	0	0	0	0	0	0	0	0	0	0	0	0	161	150	0	222	0	0	0	0	0	0
1d8c07e5e5bf4d3442d623db7752e256	7	0	0	14	0	0	0	0	8	0	0	0	0	0	0	0	0	0	0	0	383	0	0	67	0	0	6
13785f0aa34992209c67c3caeebbd429	0	0	122	0	0	0	0	0	69	0	61	0	0	0	0	0	0	0	0	0	0	0	0	0	0	0	0
f791e90f06b6043db002438829e9b26b	0	0	489	0	0	0	0	0	0	0	0	0	0	0	17	0	0	0	0	0	22	0	0	0	0	0	0
b6181754e235bdbb1d792c568a85c2bd	0	0	0	0	0	0	0	0	0	0	0	0	0	0	0	0	0	0	0	0	363	0	0	0	0	0	0
444cf9fa2b555c5f9c6a6923edb54d81	0	0	119	0	0	0	64	0	32	0	0	71	81	69	0	0	0	26	0	0	0	0	0	0	38	0	0
0f3afb967a5db6f6b9e9b142ebba26c3	0	0	0	0	0	223	0	0	0	0	0	0	0	0	0	0	0	0	0	0	0	0	0	302	0	0	0
7729b564bed0a5155e25cce8204c3920	0	0	0	0	0	0	0	0	0	0	0	0	0	0	24	0	0	76	113	0	269	0	0	0	31	10	0
8382e289fb2a53fd393844ef758898a9	0	0	0	0	0	0	0	0	0	0	0	0	0	0	0	0	512	0	0	0	0	0	0	0	0	0	0
ef17c8e4736b6323bfcff32d8e3c1d4b	0	0	0	0	0	0	0	0	0	0	0	0	0	0	0	0	0	0	0	0	486	0	0	0	0	0	0
90f6d5615542790cb8cd00ef7c57fe3a	0	0	0	0	0	0	0	0	0	0	0	0	0	0	0	0	0	0	0	0	0	0	0	380	103	24	0
bacad56990e3b680b063edaa606e5b1c	0	0	0	0	501	0	0	0	0	0	0	0	0	0	0	4	0	0	0	0	0	0	0	0	0	0	0
cc0428921f8de03e9a86218efb4133e4	0	0	0	0	0	0	0	0	0	0	0	504	0	0	0	0	0	0	0	0	0	0	0	0	0	0	0
decffcb0fcf62f300f07195d5c18e760	0	0	0	0	0	0	131	0	0	0	0	318	0	0	0	0	0	0	0	0	0	0	0	0	0	0	0
fc71c12d854f2a15a22f49beffa9dcda	0	0	0	0	0	0	0	0	0	0	0	442	20	0	0	0	0	0	0	0	0	0	0	0	37	0	0
b375d3aa79d61df0eaced65c22493903	0	0	193	0	0	0	0	0	0	0	0	15	0	0	0	0	0	0	0	0	267	0	0	0	0	0	0
ef4c7fed4962191a37d2d28438178521	0	0	0	0	0	0	0	0	0	0	0	0	225	238	0	12	0	0	0	0	0	0	0	21	0	0	0
bc444b6fb6224302c075ac1817e7b937	0	0	0	0	0	0	0	0	0	0	0	0	0	0	0	0	0	0	0	0	496	0	0	0	0	0	0
130a31205579d259d631095695b06184	0	427	0	0	0	0	0	0	0	0	0	0	0	0	0	0	0	0	0	0	0	0	0	0	0	0	0
73c117a248343a78f95c1ec8ec6fffc2	0	3	43	0	0	8	0	0	35	0	0	0	0	0	0	0	0	0	0	0	88	0	0	5	0	306	0
9d00af5cdee492d8f2699be91f6f74c1	0	0	0	8	0	0	0	0	0	0	0	0	0	0	0	0	11	0	2	0	338	0	0	0	0	0	0
59cbe316fd6427b43bb1cec07ef5453e	0	0	136	94	0	0	200	0	0	0	0	0	28	20	0	0	0	0	0	0	0	0	0	0	0	0	13
2207ebfdf7e8c80928ea47c32acb56ec	0	0	0	0	0	0	0	0	0	0	0	0	262	151	0	0	0	0	0	0	78	0	0	0	0	0	0
583c58c9d2e86343f0f1cf8e869f8e49	0	0	0	0	0	0	0	0	0	0	0	0	0	0	0	0	0	0	0	0	0	0	0	0	491	0	0
1ce102966de8d20cbd7fbde3040dc05d	0	0	0	0	0	0	0	0	0	0	0	0	0	0	0	0	0	0	0	0	0	0	0	0	0	0	0
fa0a303742bdd56e09eb828418d1d23f	97	0	0	0	0	0	357	0	0	11	0	0	0	0	0	0	0	0	0	0	10	0	0	0	0	0	0
77d8b2da80ee543c22ac0d62027c0d5b	145	0	0	78	0	0	0	86	0	0	0	0	46	49	0	0	0	0	0	10	20	0	0	0	0	0	0
719852b30b6cf6748f52cf99407e1e35	0	0	0	0	0	0	0	0	0	0	0	0	0	0	0	0	0	0	0	0	0	0	0	0	486	0	0
f2cdcd89769aeb7d90410893713f7401	422	0	0	0	0	0	0	0	0	62	0	0	0	0	0	0	0	0	0	0	0	0	0	0	0	0	0
016dc72400186d600577fe08f54b78fd	0	0	454	0	0	5	0	25	0	0	0	0	0	0	0	0	0	0	0	0	0	0	0	0	0	0	0
c7b3e6a488ab1baf8140729114ec9f3f	0	0	0	0	0	0	0	0	0	0	0	0	0	0	0	0	0	0	141	0	342	0	0	0	0	0	0
61dada53151904df939aaa955fc25781	0	0	0	482	0	0	0	0	0	0	0	0	0	0	0	0	0	0	0	0	0	0	0	0	0	0	0
fef4a37f1f4d24a6c91f5caf8fbaa33d	0	0	22	0	23	0	24	7	0	0	0	0	78	35	0	9	0	67	68	11	132	0	0	0	0	0	0
b8f980ec6ad0c86efb83bd1f64c3a252	375	0	0	0	0	0	0	0	0	92	0	0	0	0	0	0	0	0	0	0	0	0	0	0	0	0	0
6d554512711b14274df478e5d4beb84f	57	0	111	0	32	0	0	31	0	0	0	23	49	24	0	0	0	14	9	0	49	0	0	0	24	0	0
e8088d02defc44d1824d55736d9d07bc	0	0	0	0	0	0	0	0	0	0	0	0	0	0	0	0	0	105	160	0	197	0	0	0	0	0	0
5ec332d11717abc0d537111aac52f955	0	9	316	15	0	0	0	0	0	0	0	0	0	0	94	0	0	0	0	0	0	0	0	0	0	24	0
49023d465275887cf2b23cae5e54f07d	0	0	0	0	0	0	0	0	0	0	0	0	0	0	0	0	0	0	0	0	390	0	0	0	0	0	0
61cf1efe718152702d7d5e8cea89d3e8	0	0	0	0	0	0	0	0	0	0	0	457	0	0	0	0	0	0	0	0	0	0	0	0	0	0	0
a56e45502a29a83daca191b1ba211c5a	0	0	0	0	0	0	0	0	0	0	0	0	0	0	0	0	42	0	0	0	415	0	0	0	0	0	0
736fb39c1834cd3073ef30cdd6996b5f	0	0	261	0	0	0	0	0	0	0	0	0	0	0	0	0	0	0	0	0	195	0	0	0	0	0	0
25216270eee10c5b0b811bee357dd6b3	0	0	454	0	0	0	0	0	0	0	0	0	0	0	0	0	0	0	0	0	0	0	0	0	0	0	0
3758c317a935f34412f49ee6c487abdd	0	0	449	0	0	0	0	0	0	0	0	0	0	0	0	0	0	0	0	0	0	0	0	0	0	0	0
dd5bd1ae8e46b66b4c9533c5df83fabb	0	0	0	0	0	0	0	0	0	0	302	0	6	0	0	0	0	0	0	0	142	0	0	0	0	0	0
1dac431b63680d9c4f2d48229b113818	0	0	0	0	255	51	50	0	0	0	0	0	0	0	0	0	0	0	0	0	25	0	0	0	0	0	0
4cc835d67b5ea24fc22433a160b251c7	0	0	0	0	0	0	0	43	0	0	0	0	0	0	360	0	0	0	0	0	0	0	0	0	0	0	0
d13525325e098cd7b0a1db6b476cced6	0	0	0	0	415	0	0	4	14	0	0	0	0	0	0	0	0	0	0	0	0	0	0	0	0	0	0
9f30ddf1cd204ddbf5a3cbd77584e8a3	0	0	0	20	29	0	91	209	24	0	0	0	0	0	17	0	0	0	0	0	34	0	0	0	0	0	0
8fd69593b4b635a8c0e106ef28bad050	0	0	0	0	0	0	0	0	0	0	0	0	0	0	0	0	0	0	0	0	447	0	0	0	0	0	0
ade418f8fc92424546eb09a1b93d18d9	0	0	149	0	0	0	0	0	0	0	0	0	59	78	0	0	0	0	0	0	106	0	0	0	45	0	0
31561874a944faf29c45052485daef19	0	0	0	0	0	0	415	19	0	0	0	0	0	0	0	0	0	0	0	0	0	0	0	0	0	0	0
066afdc43d4b1e06d1b3725fda850cc8	0	0	0	0	0	0	0	0	0	0	0	0	0	0	0	0	0	0	0	0	434	0	0	0	0	0	0
a6edc3b61c9b7be9bfe057a90aafa136	0	0	19	0	0	32	0	23	0	0	0	12	46	44	14	26	0	9	15	0	0	0	0	0	91	0	34
8cf427b8122d1849f3b951790cc3dcd3	0	0	0	0	0	0	0	0	0	0	67	0	0	0	0	0	0	0	0	0	19	0	0	0	0	0	0
e76836ce7d38dad2d9b90d8694fc7fcb	0	0	0	0	0	0	0	0	0	0	0	0	0	0	0	0	0	0	0	0	159	0	0	0	0	0	0
86d7d295a853467fda6f10afcf906a57	0	0	0	380	0	0	0	0	0	0	0	0	0	0	0	0	0	0	0	0	0	50	0	0	0	0	0
27652c84f2c0836c28f47d19e0c0ba66	0	0	0	0	0	0	0	0	0	0	0	0	0	0	0	0	0	0	17	0	413	0	0	0	0	0	0
95708fbed8334d57190863f53c134561	0	0	0	0	0	0	0	0	0	0	0	0	0	0	0	0	0	0	0	0	0	0	0	0	0	0	422
62611dedc42201591d0c89973f903dde	0	0	0	0	0	0	0	0	0	0	0	0	0	0	0	0	0	0	0	0	171	0	0	0	0	69	0
04c6625a28045db4c9026725c7fa0002	0	8	0	0	0	0	0	55	0	0	0	0	0	0	0	23	0	0	37	0	94	0	0	0	0	0	200
02e160f5b850523f494b4a91a52de51a	0	0	41	0	0	0	0	0	0	0	0	375	0	0	0	0	0	0	0	0	0	0	0	0	0	0	0
b26829619aaaa4b4fe59721638d3a0a3	0	0	0	0	0	0	0	19	32	0	0	0	0	47	0	0	0	0	67	0	139	0	0	0	0	64	0
b74ab6944f5a7e98a99e29bcbea455c0	140	0	0	0	0	0	0	29	0	18	0	0	102	0	0	0	0	45	80	0	0	0	0	0	0	0	0
b975cfe63739df6a4879495e1a744c42	0	0	29	0	0	0	0	0	0	0	0	0	0	0	0	0	0	0	0	0	286	0	0	0	0	0	0
b3c07ec41827ba2bd9493ba8b0aa378c	0	0	0	0	0	0	0	0	0	0	0	94	0	0	0	0	0	60	72	0	185	0	0	0	0	0	0
47d12ada7044a2a12b1695782ac82f58	0	0	0	0	0	0	0	0	0	0	0	0	226	155	4	0	0	0	0	0	0	0	0	0	0	0	0
a6474e63e21cf1e47ea3d341ebcf4131	0	0	0	0	0	0	0	0	0	0	0	0	0	0	0	0	0	0	0	0	409	0	0	0	0	0	0
9d8aad68230c7fa635af8a9d032aa9c8	0	0	407	0	0	0	0	0	0	0	0	0	0	0	0	0	0	0	0	0	0	0	0	0	0	0	0
33a8b2ae2fbd4aba6ef26c85dc5ef5c3	0	0	406	0	0	0	0	0	0	0	0	0	0	0	0	0	0	0	0	0	0	0	0	0	0	0	0
fad68144ddc75e8e63351ae4675642ad	0	0	0	7	0	0	178	0	0	0	0	0	0	0	0	82	52	0	8	7	0	0	0	72	0	0	0
7def552f1880ef7286f58d7a1412e511	0	0	0	0	0	0	0	0	0	0	0	404	0	0	0	0	0	0	0	0	0	0	0	0	0	0	0
02347fc94fe55904f8fe8452f51d067f	0	0	0	0	0	0	0	0	0	0	0	0	0	0	0	0	0	0	0	0	177	0	6	10	0	0	0
059f8cee999d144a335a31727a9265cd	0	0	0	0	0	0	0	0	0	22	0	296	0	0	0	0	0	0	0	0	0	0	0	76	0	0	0
1756cef5d9e5f14e3109cb75897521ec	0	0	0	0	0	0	0	0	0	0	0	0	0	0	0	0	0	0	0	0	371	0	0	0	0	0	0
ca24c65c5c1127e569ec814c53ae7e5c	0	0	0	0	0	0	0	0	0	0	0	0	0	0	0	0	0	0	0	0	0	0	0	0	388	0	0
9f0d5322f0adc104bb13213e066e8099	0	0	0	0	0	0	0	0	0	0	386	0	0	0	0	0	0	0	0	0	0	0	0	0	0	0	0
17a39cb7fa5ca613bb6ca2103e761946	0	0	0	0	0	0	0	0	0	0	0	384	0	0	0	0	0	0	0	0	0	0	0	0	0	0	0
1eb34cf04b8ce918476211837f086fdc	29	0	206	0	0	0	0	0	0	0	0	0	0	0	0	0	0	0	0	0	148	0	0	0	0	0	0
04d5147aa2a074a3d352f9892eb2852d	0	0	0	0	0	0	0	0	0	0	0	0	0	0	0	0	0	0	0	0	0	0	0	0	0	0	0
3aca976826440a71aed37a212f56d77e	0	0	0	0	0	0	0	0	0	0	0	0	0	0	0	0	0	0	0	0	378	0	0	0	0	0	0
11e90408aae7b6d4ed7e5fb670a04a39	0	0	0	0	0	0	0	0	0	0	0	0	268	78	0	0	0	0	0	0	30	0	0	0	0	0	0
31b2b77b8e737f53cfe0cd6c4d0f24a6	0	0	0	0	95	0	22	0	0	0	0	0	98	104	0	0	0	0	0	0	0	0	0	0	0	0	0
c9de11c6443f518363ff510867a6e607	0	0	252	17	0	0	0	0	0	0	0	0	11	11	0	0	0	0	0	0	0	0	0	0	0	0	81
b849551556e23f9662b46a974e726842	0	0	0	0	0	0	0	0	0	0	0	0	0	372	0	0	0	0	0	0	0	0	0	0	0	0	0
de3ea1bcde76068549476eaadc49ed1f	0	0	0	0	38	20	0	0	0	0	0	0	0	0	0	0	0	0	8	0	131	0	0	0	0	0	113
9497124ce70006712c4579c0a863046c	0	0	0	0	0	0	0	0	0	0	0	0	0	0	0	0	0	0	0	0	0	0	0	0	0	0	0
9710ac789ce2a78d26c0e504332c6419	0	0	57	29	44	0	95	0	0	0	0	0	27	29	0	11	0	0	0	0	48	0	0	0	31	0	0
8e65005c4b5052b3aebcd0e3c19dbf7f	0	0	0	0	0	0	0	0	0	0	0	0	0	0	0	0	0	0	0	0	0	0	0	0	0	0	0
045c685d890a62b41078d9f672e385b7	81	0	0	0	0	0	41	24	0	0	0	124	0	0	0	0	0	0	0	0	25	0	0	0	0	0	70
433038a8597e768e94130d8b16a0b68d	0	0	0	0	0	0	0	0	0	0	0	0	0	0	0	0	0	0	0	0	0	0	0	0	0	0	364
efb4b79169925ffa4e304c73e56f7cb7	0	0	0	0	0	0	0	0	0	0	0	0	0	0	0	0	0	0	0	0	0	0	363	0	0	0	0
9be35ab2d6efc37da94dd389b0ef676c	0	0	0	0	0	243	15	0	0	0	0	0	0	0	0	0	0	0	0	0	0	0	0	0	0	0	0
2a0606dbf093373318c6ef16ea5a9a26	0	0	0	0	258	0	17	0	0	0	0	0	0	48	0	5	0	0	0	0	0	34	0	0	0	0	0
7da4338cef90bfa3f0edfd87f9fb89dc	0	0	0	0	0	0	0	0	0	0	309	0	0	7	0	0	0	0	0	0	44	0	0	0	0	0	0
f73d335d46ed09814cc8d84ab1b70292	0	0	0	0	0	0	0	0	0	0	0	0	0	0	0	0	0	0	0	0	0	0	0	0	0	0	0
740b99df653f60ecd41c970c437edce9	69	0	40	59	0	0	0	0	0	17	4	81	19	0	0	11	0	0	0	0	33	0	0	0	0	0	0
fa28674518ec4f5e8c94af69cb02cce8	0	0	0	15	0	0	130	15	0	0	0	3	0	0	0	0	16	0	0	0	0	0	0	127	27	0	24
906397c1e8545fde2ad28668d17ca1c1	0	0	0	0	0	0	260	0	0	0	0	0	0	27	0	0	0	0	2	16	39	0	0	0	0	0	0
8f9926478a1ed8e25ea20440252cac18	0	0	0	0	0	0	0	0	0	0	0	0	0	0	0	66	213	13	0	0	62	0	0	0	0	0	0
a34d406352256399dd85750ceef68524	95	0	0	0	0	0	22	0	0	0	0	198	0	0	0	0	0	0	0	0	35	0	0	0	0	0	0
ff3f5784cf2431e0179cdf7772238ee3	0	0	0	113	212	15	10	0	0	0	0	0	0	0	0	0	0	0	0	0	0	0	0	0	0	0	0
2b6dafaaf9fce9130e3259576c241ad7	0	0	0	0	0	0	0	0	0	0	0	0	0	0	0	0	26	0	0	0	324	0	0	0	0	0	0
8325cb0a629e2b4258326afd2aebb3e6	0	0	0	0	257	13	0	0	0	0	0	0	0	0	0	12	0	0	0	0	0	0	0	0	0	0	0
6bd468681c22c1fb845ba2a9185f4c02	0	0	0	0	348	0	0	0	0	0	0	0	0	0	0	0	0	0	0	0	0	0	0	0	0	0	0
50873c681db2a8e4219431883d5b0d7c	0	0	0	0	0	0	0	0	0	0	0	0	0	0	0	0	0	348	0	0	0	0	0	0	0	0	0
bcaac0227c9234322072ca9ef011cea1	0	0	0	0	0	0	0	0	0	0	0	0	37	25	0	0	0	0	0	0	0	0	285	0	0	0	0
a822eed692bc6f11f3e7a953ac0a23e4	8	0	0	0	7	0	0	0	0	0	0	0	186	72	0	0	3	0	0	0	44	0	0	0	0	0	0
eecceaacd855bb8c0bf2d838c820f7dc	26	0	68	0	37	3	37	0	0	0	6	32	31	14	22	17	0	0	0	0	0	0	0	0	0	0	45
5136980923aab15492a6b8c37851db59	0	0	0	0	343	0	0	0	0	0	0	0	0	0	0	0	0	0	0	0	0	0	0	0	0	0	0
a01f0e0661b2862ee44211f470cdf9d3	0	0	0	0	0	0	0	0	0	0	0	0	0	0	0	0	0	0	0	0	196	0	0	0	0	0	0
ecd070a3dfc1d52d678145a4e3043121	0	0	0	0	0	0	0	0	0	0	0	0	133	89	0	0	0	2	0	0	0	0	0	0	0	0	0
77aa5d9e4fdd8b90fde349b017a7d69a	0	0	59	248	0	6	6	0	0	0	0	0	0	0	0	0	0	0	0	0	0	0	0	0	0	0	0
60d3f7e1634833f749835696ff61a342	0	0	0	339	0	0	0	0	0	0	0	0	0	0	0	0	0	0	0	0	0	0	0	0	0	0	0
cd0d090c0b117d9dca255cb7eaf0de7d	0	0	0	0	0	0	0	338	0	0	0	0	0	0	0	0	0	0	0	0	0	0	0	0	0	0	0
5ff799ce7769f6f1490f529a4b16dafb	41	0	0	0	0	0	0	0	0	0	0	278	0	0	0	0	0	0	8	0	0	0	0	0	0	0	8
f51f6348256ddf54fb6519de2a31b6f6	0	0	0	0	0	0	335	0	0	0	0	0	0	0	0	0	0	0	0	0	0	0	0	0	0	0	0
9256580885c40cc3f66a17cc93ed55d6	0	0	0	0	0	0	0	0	0	0	0	0	0	0	0	0	0	0	0	0	317	0	0	0	0	0	0
b8590fd7a8a5f5fd72c193570aabf7c8	331	0	0	0	0	0	0	0	0	0	0	0	0	0	0	0	0	0	0	0	0	0	0	0	0	0	0
a122cb60ae65b225de919ab750f24bef	0	8	0	0	0	0	0	0	0	0	0	0	0	0	0	0	0	0	0	0	22	0	0	30	259	12	0
2d39e92b608667fe50cf01e54f63654d	0	0	0	0	0	0	0	0	0	0	0	0	0	0	0	0	0	0	0	0	0	0	0	0	330	0	0
aeb800d0723e4219a59894ae4df4b5fb	0	0	0	0	0	0	0	0	0	0	0	0	0	0	0	0	0	0	329	0	0	0	0	0	0	0	0
f5b4e49c628c252c5f56990bd06ca6bc	0	0	0	0	0	0	0	0	0	0	0	56	30	0	29	0	0	40	43	0	55	0	0	0	0	0	73
0519ed95e3ceabb6677c7574de9f1a58	0	0	0	0	0	0	0	0	0	30	21	0	0	0	0	0	0	0	0	0	0	0	0	194	0	0	0
b96324aa04ff57486d9b99425921f523	0	0	0	0	0	0	0	0	0	0	0	0	0	0	298	0	26	0	0	0	0	0	0	0	0	0	0
f7672a2cc6bdf81527b2ca29d5443cc8	0	0	0	0	0	0	0	0	0	0	0	0	0	0	0	0	0	0	0	0	319	0	0	0	4	0	0
4b87d617037fa67943dffc6a3c61d1c8	0	0	0	0	0	0	0	111	0	0	0	98	0	0	57	0	9	0	0	0	38	0	0	0	0	0	0
2dc78ab0f648de1ad7104196f3332720	0	0	0	0	266	23	32	0	0	0	0	0	0	0	0	0	0	0	0	0	0	0	0	0	0	0	0
68d8f83463dc38902cdf2efc4c36f3e0	0	0	0	0	0	0	319	0	0	0	0	0	0	0	0	0	0	0	0	0	0	0	0	0	0	0	0
9be5c105aac6f2279baa16ec4a9a0b6b	317	0	0	0	0	0	0	0	0	0	0	0	0	0	0	0	0	0	0	0	0	0	0	0	0	0	0
f4118c31ecffa02caa8e80df294dcae3	29	0	0	0	43	0	0	30	21	22	0	0	0	0	108	0	18	0	0	0	0	0	0	46	0	0	0
0eafd8b4833b8867d42486fbaced9422	0	0	29	0	0	9	0	9	0	0	0	0	0	17	0	0	0	0	24	0	223	0	0	0	0	4	0
8462a8180432f20842c2b5499b0bb402	0	0	0	7	0	0	0	0	0	0	0	255	0	0	0	0	0	0	0	0	17	0	0	0	17	0	17
51c7cb085d63a2d6cc672425a79c5f20	308	0	0	0	0	0	0	0	0	0	0	0	0	0	0	0	0	0	0	0	0	0	0	0	0	0	0
241f499f6ff2d0fd9ca3c73d54aaca88	0	0	0	0	0	0	308	0	0	0	0	0	0	0	0	0	0	0	0	0	0	0	0	0	0	0	0
e60dc54d3e8e45f07df5f7fcb5afb644	0	0	0	0	267	13	8	0	0	0	0	0	0	0	0	0	0	0	0	0	0	0	0	0	0	0	0
7840f2c344446e652436338acc48211a	0	0	0	0	0	0	0	0	0	0	0	0	116	74	0	0	0	0	0	0	117	0	0	0	0	0	0
edac184e18b125b0bca814fb37da7635	0	0	0	0	0	0	0	0	0	0	0	0	0	0	0	0	0	0	0	0	0	0	0	0	307	0	0
5f188638e9c74d0adc3d05843fccb70b	135	57	0	0	0	0	0	0	0	8	12	0	0	0	0	0	0	0	0	0	0	0	0	0	0	0	0
5067802bd785e03178b24647c72f15cd	0	0	0	0	0	0	0	0	0	0	0	0	0	0	0	0	0	41	83	0	174	0	0	0	0	0	0
cbcc7b433fbb6f9630e358106625d13e	0	0	0	0	0	0	0	0	0	0	280	0	23	0	0	0	0	0	0	0	0	0	0	0	0	0	0
298c6c576a8bfb03ace296b5d41c319f	0	0	0	0	0	61	43	0	0	0	0	0	0	0	0	0	0	0	0	0	0	0	0	0	194	0	0
d8af40180fe13c0f450aafab946195b7	0	0	0	0	0	0	302	0	0	0	0	0	0	0	0	0	0	0	0	0	0	0	0	0	0	0	0
c3fc57794295c844ceb3caed55fb3054	0	0	0	0	0	0	0	0	0	0	0	0	0	0	0	0	0	0	4	0	0	0	0	0	0	0	297
7ef98ad5000be17c0c17341390ed5fbb	0	0	0	0	0	0	33	0	0	0	0	13	0	0	0	0	0	0	0	0	0	0	0	60	192	0	0
91810beefbb2658d4b91d9405bc610af	0	0	0	0	0	0	0	0	0	0	298	0	0	0	0	0	0	0	0	0	0	0	0	0	0	0	0
50b3802493ce6ea7aaf6fbb9d9d82311	0	0	0	0	0	0	24	13	0	0	0	0	0	0	0	0	0	86	64	0	110	0	0	0	0	0	0
c7feef932d79a534c9fd444c68e7eaf3	0	0	0	0	0	0	0	0	0	0	0	0	0	0	229	21	0	0	0	0	47	0	0	0	0	0	0
f4dcb8eb87d7c3d305481a9edebb0be3	0	0	0	0	0	0	0	0	0	0	0	0	0	0	0	0	3	0	0	0	294	0	0	0	0	0	0
2f97492ef9c9571e2e76166dde9d64eb	0	0	0	0	0	0	0	0	0	0	0	0	0	0	32	0	0	0	0	0	264	0	0	0	0	0	0
9037a8807f265f6926427153c9f6f6f8	0	0	0	0	0	0	14	0	0	5	0	0	16	11	0	0	0	84	53	0	96	0	0	0	0	0	0
7d663c318c1458dc6284f58275e70bac	0	0	0	0	0	0	0	0	0	0	0	0	0	0	0	0	0	0	0	0	0	0	0	295	0	0	0
bf5a09fbaabed1c944f5e2de9105f25d	0	0	0	0	263	0	23	0	0	0	0	0	0	0	0	0	0	0	0	0	0	0	0	8	0	0	0
09319ac323f77f615ddb75ed744ac20e	0	0	0	0	0	0	0	0	0	0	0	0	0	129	165	0	0	0	0	0	0	0	0	0	0	0	0
c5ccea21b43ffc03a1ab4d769be69f09	0	0	0	7	250	8	27	0	0	0	0	0	0	0	0	0	0	0	0	0	0	0	0	0	0	0	0
0799969f0344b3ba6089015504ba44e3	0	0	0	0	292	0	0	0	0	0	0	0	0	0	0	0	0	0	0	0	0	0	0	0	0	0	0
6419b19ef13c13d5e5df402d01761358	0	0	0	0	0	0	0	0	0	0	0	0	0	0	0	84	0	0	0	0	0	0	0	0	207	0	0
f2d1101224b2b1752340a3b7ba722128	0	0	0	0	0	0	95	0	0	0	0	0	0	0	0	0	0	0	0	0	195	0	0	0	0	0	0
12dffa1bd6bdcced3d9a9eb0f9ec0c64	0	0	0	132	0	0	0	0	0	132	0	0	0	0	0	0	0	0	0	0	0	0	0	0	0	0	0
3c3c05b27064591a63bdabfe89ee6022	0	0	0	0	0	0	0	0	0	0	0	0	0	0	0	0	0	0	0	0	270	16	0	0	0	0	0
7d014016ed0187f599e4908408c6b73f	0	0	0	0	0	0	0	0	0	0	284	0	0	0	0	0	0	0	0	0	0	0	0	0	0	0	0
67dcfe47d556f765e28437e11d420242	0	0	0	0	0	0	0	0	0	0	0	0	133	116	0	6	0	0	0	0	0	0	0	0	0	0	0
03a7ebfd6d04ded63c0ac7428a1dad12	0	0	0	258	0	0	0	0	0	0	0	23	0	0	0	0	0	0	0	0	0	0	0	0	0	0	0
5377c81209c5993ce3ed6b449f2fe9a1	0	0	0	0	0	0	0	0	0	0	0	0	0	0	0	0	0	0	0	0	226	0	0	0	0	0	0
32e29bb53d702b27f6711c0b4442e5d3	0	0	0	0	0	0	0	0	2	0	0	0	0	0	0	0	0	0	0	0	0	0	0	278	0	0	0
e58e45577f5c5cba037b0e0c3f182302	0	0	0	0	0	0	0	0	0	0	0	279	0	0	0	0	0	0	0	0	0	0	0	0	0	0	0
1fb20f8a309b3f7514d8e448d82bdd6c	0	0	0	0	0	0	0	0	0	0	0	0	0	0	0	0	0	0	0	0	0	0	0	0	278	0	0
39ca95193207c551691b93ba875e685c	0	0	0	0	0	0	0	0	277	0	0	0	0	0	0	0	0	0	0	0	0	0	0	0	0	0	0
b0cf08f579ad10700b9e3172401f4dff	0	0	6	0	0	0	0	0	0	0	0	0	0	0	0	0	0	0	0	0	209	0	0	0	0	0	0
d5d4416c12e9fd499acedb04e0477dbd	0	0	273	0	0	0	0	0	0	0	0	0	0	0	0	0	0	0	0	0	0	0	0	0	0	0	0
b2f4110feaf320f65166425b63a017dd	0	0	0	0	250	0	23	0	0	0	0	0	0	0	0	0	0	0	0	0	0	0	0	0	0	0	0
c533a557f90737bbc8bccbbc981a8c63	0	0	0	0	0	0	0	0	0	0	0	0	0	0	0	0	0	35	0	0	223	0	0	0	0	0	0
a5073c7d3d8a0892e7a52c56967664dc	0	0	271	0	0	0	0	0	0	0	0	0	0	0	0	0	0	0	0	0	0	0	0	0	0	0	0
090ca2f93cd06261fbdf11f905df0717	0	0	0	41	0	0	0	0	0	0	0	0	0	0	0	0	0	0	0	0	0	0	0	0	0	228	0
a29990fffb08af05632b35e9d3d8fd77	0	0	0	0	0	0	0	0	0	0	38	0	0	0	0	0	0	0	0	0	0	0	0	0	0	0	0
6871606703975869c98aef4d4dd65f06	0	0	0	0	0	0	0	0	0	0	0	0	0	0	0	0	0	0	0	0	0	0	0	0	0	0	0
59904bef69c096959f3e1c48111f6c50	71	0	0	0	0	0	0	0	0	14	0	18	0	0	0	0	0	0	0	0	33	0	0	0	123	7	0
461b7d1842c4a2a8d9000bc3c0879ce6	0	0	0	0	0	0	0	0	0	0	0	0	0	0	0	0	0	0	0	0	0	0	0	266	0	0	0
d696881d5a499c182b71779ac93f7009	36	0	0	0	0	0	0	0	0	0	0	76	0	0	0	0	0	18	10	0	125	0	0	0	0	0	0
079aa185a6e9034f4c2289d84d732d9b	0	0	0	0	0	0	0	0	0	0	0	0	0	0	0	0	0	0	0	0	143	0	0	0	0	0	0
1ca5faa027dba8e58e3340d497a56da5	0	0	0	0	0	0	0	0	0	0	0	0	0	0	0	0	0	0	0	0	247	0	0	0	0	0	0
66676db42d1f6e1767827b58f7aad217	0	0	0	0	0	0	0	0	0	0	0	0	0	0	0	0	0	0	0	0	206	0	0	0	0	0	0
eeee750c0e8da877bba8f703b229e87c	0	0	0	0	0	0	0	0	0	0	0	0	0	0	0	0	0	0	0	0	251	0	0	0	0	0	0
272489485af159a8ea1a14bf2714f5bf	0	0	0	0	0	0	0	0	0	0	0	0	0	0	0	0	0	0	0	0	0	0	0	0	0	0	0
0d415e3bab726f0ec22ede37a4c56459	0	0	0	0	0	0	0	0	0	0	0	0	0	0	0	0	0	63	63	0	136	0	0	0	0	0	0
497046cccff2eae0addbdff98ddda2c7	0	0	0	0	0	0	0	0	0	0	0	0	0	0	0	0	0	0	0	0	259	0	0	0	0	0	3
b84cfba93a50584548294db7aba37d28	0	0	0	0	0	0	0	0	0	0	0	0	0	0	238	0	0	0	0	0	21	0	0	0	0	0	0
63fcaf02bc7b34ab33308d40414e7307	0	0	0	0	0	0	0	0	0	0	0	0	258	0	0	0	0	0	0	0	0	0	0	0	0	0	0
2edd42489ae7073b20fffd7fdea81411	0	0	0	0	0	0	0	0	0	0	0	0	0	0	0	0	0	0	0	0	0	0	0	258	0	0	0
2a27f33efca99735137f7fa7fe0c7fdf	7	0	0	0	0	0	0	0	0	0	0	0	0	0	0	0	7	2	0	0	186	0	24	0	0	16	0
b8e069c8cebdcb7f8b43ab26a6793977	0	0	0	23	0	0	0	49	4	0	0	0	0	0	0	0	0	0	0	0	0	0	0	0	31	0	0
1667bf727ec7f933a7e70d3c13396fc3	0	0	0	0	0	0	0	0	0	0	0	0	0	0	0	0	0	117	81	0	17	0	0	15	0	22	0
35f2a4685ae02ae84a88cd5834245279	0	0	0	0	0	0	0	0	0	0	0	0	0	0	0	0	0	0	0	0	0	0	0	0	0	0	0
10fae19aa3418fc0992d9de8bf94e333	0	0	0	0	0	0	31	0	0	0	0	104	34	53	0	0	0	0	0	0	0	0	0	0	0	0	0
1974787cf500afff8f842ab6b205f8a9	0	0	0	0	0	0	0	0	0	0	0	0	0	99	0	0	0	0	0	153	0	0	0	0	0	0	0
3078718ab7cda8047a47f596d7d885ef	0	0	0	0	0	0	0	0	0	0	0	182	0	0	0	0	0	0	0	0	0	0	0	0	0	0	69
423933da8b7e961e1a995ebd7b677bac	0	0	0	142	0	0	0	0	0	0	0	0	0	0	0	0	0	0	0	0	108	0	0	0	0	0	0
a79732af70a211ec924458ff9e41f000	0	0	0	0	0	0	0	0	0	0	0	0	0	0	0	73	66	0	0	0	0	0	0	0	111	0	0
d1f64f8f5e8454a6ca4247c9822d89bc	0	0	0	0	0	0	0	0	0	0	0	0	98	88	0	0	0	0	0	0	0	0	0	0	0	0	0
a956bdda7298d2d3e496435d771fa49e	0	0	183	0	0	0	0	0	0	0	0	0	0	0	0	0	0	0	0	0	37	0	0	0	0	0	29
6469e5a7d3ee461ae94099be7264f3cb	0	0	0	0	0	0	0	0	0	0	0	0	0	0	0	0	0	0	0	0	232	0	0	0	0	0	0
2dbb2410d57cf07b9448d6dc0d5cf236	0	0	0	0	0	0	0	0	0	0	0	15	99	74	0	0	13	0	0	0	37	0	0	0	0	0	0
58fb734f1b112108c9ccf2f90ab15a97	111	0	0	0	0	0	0	0	0	0	0	0	0	0	0	12	0	0	0	0	0	0	0	0	0	0	0
f52fd9ef70adf8045c50e9fb174058df	180	0	0	0	28	0	0	0	0	0	0	0	0	0	0	0	0	0	0	8	0	0	0	0	0	0	0
0b440228606408284418637a1a6b1d0c	0	0	0	0	0	0	0	0	0	0	0	0	0	0	0	0	0	0	0	0	0	0	0	0	0	0	244
4505ff44394d3643e5397c8c6fc0b9f7	0	0	0	0	0	0	0	0	0	0	0	0	0	0	0	0	0	0	0	0	131	0	0	0	0	0	0
9ef0cbc51b4da5071e9139d2b1624b7b	0	0	0	0	0	0	0	0	0	0	176	0	0	0	0	0	0	0	0	0	66	0	0	0	0	0	0
deda669f1f549c2d88916013f1dced66	0	0	0	0	0	0	126	2	0	0	0	0	12	39	0	0	0	21	0	0	41	0	0	0	0	0	0
1f0481c4fc1ddc5a118dd691b40a1670	0	0	0	28	0	60	0	0	0	0	0	0	89	0	0	0	0	0	0	0	0	0	0	63	0	0	0
9f52ceb0d5f622fe3ef30595bee4a4f3	0	0	0	0	0	0	0	0	0	0	0	0	0	0	0	0	0	0	0	0	86	0	0	0	0	0	0
d482173cd7b35ee0c780bb9bcb07ead1	0	0	0	0	0	0	0	0	0	0	64	0	0	0	0	0	0	0	0	0	146	0	0	0	0	0	0
a171393733bf5c6865587c8d9366147c	0	0	0	0	0	0	0	0	0	0	0	0	0	0	0	0	0	129	109	0	0	0	0	0	0	0	0
7f68f70c5468ddee03181b0004bceaca	0	0	0	0	0	0	236	0	0	0	0	0	0	0	0	0	0	0	0	0	0	0	0	0	0	0	0
eefa3064233affd973d88ceb25fdcdb8	0	0	0	0	0	0	0	0	0	0	0	0	0	0	0	0	0	0	0	0	226	0	0	0	0	0	0
20375267c87329bba7a774229b857b8a	0	0	75	0	66	0	12	0	0	0	0	0	0	0	0	0	0	0	0	0	2	0	0	0	33	0	0
598f7a6270c2bff22ac0c86e9ea3745c	215	0	0	0	0	0	0	0	0	17	0	0	0	0	0	0	0	0	0	0	0	0	0	0	0	0	0
b07f3511467fe2d4705ed0eb866ad23f	0	0	204	0	28	0	0	0	0	0	0	0	0	0	0	0	0	0	0	0	0	0	0	0	0	0	0
697cbaf1d58aba25ed3e00a9fd9a2a7d	0	0	0	0	0	0	0	0	0	0	0	0	0	0	0	0	0	0	0	0	231	0	0	0	0	0	0
7fded44c8755358a0539cdedf5654d2d	0	0	0	0	0	0	0	0	0	0	0	0	0	0	0	0	0	0	0	0	0	0	0	0	229	0	0
ce8d2adfe40c8524029a657d4d77f8ba	0	0	0	0	0	0	0	0	0	0	228	0	0	0	0	0	0	0	0	0	0	0	0	0	0	0	0
2e2a8c59fb8ac98a5bbd30defd55f706	0	0	0	0	0	0	0	0	0	0	0	228	0	0	0	0	0	0	0	0	0	0	0	0	0	0	0
6e42f2f52efab58535aea832c3653a31	0	0	0	0	0	0	0	0	227	0	0	0	0	0	0	0	0	0	0	0	0	0	0	0	0	0	0
76e82527e5cd467a0b429ec35367dde2	0	0	0	0	0	0	0	0	0	0	0	0	0	0	0	0	0	0	0	0	0	0	0	0	0	0	0
b5fb78df345308656deb14a1b58f71d7	0	0	0	0	0	0	0	0	0	0	0	0	0	0	0	0	0	0	0	0	227	0	0	0	0	0	0
08a3b5dfa54d86a203e85d0917463e4d	0	0	0	0	0	0	0	0	0	0	181	0	0	45	0	0	0	0	0	0	0	0	0	0	0	0	0
95c37c60c2f0240e12fb155042ea2848	0	0	0	0	0	0	0	0	0	0	0	0	0	0	226	0	0	0	0	0	0	0	0	0	0	0	0
3bdf23bedd0478ae0e60a243549742c6	0	0	0	0	0	0	225	0	0	0	0	0	0	0	0	0	0	0	0	0	0	0	0	0	0	0	0
0aa7ef8246cbfb3dec010a9145ac5aca	0	0	0	0	0	0	0	0	0	0	0	0	0	0	0	0	0	0	0	0	0	0	0	0	225	0	0
c613d4022c77d4390bbcd76df5ad12aa	0	0	0	0	0	69	0	0	0	0	0	0	0	0	0	0	0	0	0	0	0	0	0	0	0	0	0
2e2f3a1dd2af1b30722cd9a5e0a3c7aa	0	0	62	0	0	0	19	0	0	5	0	0	9	0	45	6	0	0	0	0	0	0	0	11	62	0	5
c34dd19e1b378ef162b1b5f002958b1e	0	0	0	0	0	0	0	0	0	0	0	0	0	0	0	0	0	31	22	0	171	0	0	0	0	0	0
40afb5b4a025a1494fb0a8a8a246ffa4	0	0	0	0	0	0	0	0	0	0	0	0	0	0	223	0	0	0	0	0	0	0	0	0	0	0	0
123de7592d763fa0cc104310cea5b3ee	0	0	0	0	0	0	0	0	0	0	0	0	0	0	168	0	0	0	0	0	55	0	0	0	0	0	0
14c9ccbac7cbb70406252a62544510e8	0	0	84	0	0	0	0	0	0	0	0	0	92	46	0	0	0	0	0	0	0	0	0	0	0	0	0
88ce3ea968ac0ee497e2f66002707243	16	0	0	0	0	0	0	0	0	0	0	0	18	11	11	0	10	0	0	16	0	0	0	0	0	0	139
91136bdffce1140656e6afce22219edc	0	0	0	117	0	0	0	0	0	0	0	0	0	0	89	15	0	0	0	0	0	0	0	0	0	0	0
c3016b2aa7330dea47c2a5b244a35bde	0	0	0	0	0	0	0	0	0	0	157	0	0	0	0	0	0	0	0	0	51	0	0	0	0	0	0
973e8a53e58cdbee075446cdb234ffda	0	0	146	0	0	0	41	0	0	0	0	0	13	20	0	0	0	0	0	0	0	0	0	0	0	0	0
cc69f10d4a97e69e093f6d89c5def09b	0	0	0	0	0	0	0	0	0	0	0	0	0	0	0	0	0	52	0	0	168	0	0	0	0	0	0
2277bc107749c0c563652bb247e181ee	0	0	0	0	0	0	0	0	0	0	0	0	0	0	0	0	0	0	0	0	0	0	0	0	217	0	0
4c86b7dc76ffaceee3e1c5708a103625	0	0	80	0	0	9	0	0	0	0	0	0	0	10	0	0	0	0	0	0	0	0	14	0	0	0	0
ea8a7fecf530bf31e85ee327f17b5e95	0	0	0	0	0	0	0	0	0	0	0	0	0	0	0	0	0	0	0	0	216	0	0	0	0	0	0
1a5e6192e47b32257cee1ab730e22aa5	0	0	0	0	194	0	21	0	0	0	0	0	0	0	0	0	0	0	0	0	0	0	0	0	0	0	0
269666b9a6ba0bc16c61aa6301170753	0	0	0	0	0	0	0	0	0	0	0	0	0	0	0	0	0	35	0	91	89	0	0	0	0	0	0
e1bb3a299e743f0938cfc580861258d2	0	0	0	0	214	0	0	0	0	0	0	0	0	0	0	0	0	0	0	0	0	0	0	0	0	0	0
f5cb30d95b72faef004be49380f1df66	0	0	0	0	0	0	0	0	0	0	0	0	0	0	0	0	0	48	55	0	108	0	0	0	0	0	0
00264b7d23be82c5eca43162123d4081	0	0	0	0	0	0	0	0	0	0	0	0	0	0	0	0	0	0	0	0	211	0	0	0	0	0	0
187eac8bca2e9f3f0b5358be3ea0799b	0	0	210	0	0	0	0	0	0	0	0	0	0	0	0	0	0	0	0	0	0	0	0	0	0	0	0
a76720587f025dba7a7062e4208e6075	0	0	0	0	0	0	210	0	0	0	0	0	0	0	0	0	0	0	0	0	0	0	0	0	0	0	0
53e7cbd7a9abd713108dcf49664f63b2	0	0	0	0	0	0	0	0	0	0	0	210	0	0	0	0	0	0	0	0	0	0	0	0	0	0	0
b8bbd852645dd685c6d28d70c6f87870	0	0	0	0	0	0	0	0	0	0	0	36	0	0	0	0	0	0	0	0	174	0	0	0	0	0	0
c9f0e42e30825a773fe858724ab61f3c	0	0	0	0	0	0	0	0	0	0	0	0	0	0	150	0	0	0	0	0	60	0	0	0	0	0	0
6df033bbc7fc03b1ccd4ff8ba0e35289	56	0	0	0	0	0	0	0	0	0	0	0	55	59	29	0	0	0	0	0	0	0	0	0	0	0	0
b35834a85c1fa4139db4a144a2daf4e9	0	0	0	21	0	0	0	0	0	0	0	0	0	0	0	0	0	0	0	0	163	0	0	0	0	0	0
4b6e6dd948252c6550a77567632571a0	0	0	0	0	0	0	209	0	0	0	0	0	0	0	0	0	0	0	0	0	0	0	0	0	0	0	0
94575499e0c8f7e3332517b4434e758c	0	0	0	0	34	0	0	0	0	0	0	0	50	31	0	0	15	0	0	0	0	0	0	0	0	0	0
a35c26407c71f3bfc04bdeb909b6f2e6	0	0	13	0	58	4	25	0	0	0	0	0	0	13	17	0	0	0	0	0	0	0	0	12	30	0	36
29196d0ce23b12abb797399a0e78e2c8	0	0	0	0	0	0	0	0	0	0	0	207	0	0	0	0	0	0	0	0	0	0	0	0	0	0	0
9d2df2bf600108b413948b89565a12a4	0	0	206	0	0	0	0	0	0	0	0	0	0	0	0	0	0	0	0	0	0	0	0	0	0	0	0
a66f7d7716c69085588a060863a0d2d7	0	0	0	0	0	0	0	0	0	0	0	0	0	0	0	0	0	0	0	0	206	0	0	0	0	0	0
e798af112c5407aed7b8f8273280d547	0	0	0	0	0	0	0	0	0	0	0	0	0	0	0	0	0	0	0	0	205	0	0	0	0	0	0
92c9c6c21eaabf57d66b5d8bbdfce50c	0	0	0	0	0	0	0	0	0	0	0	0	0	0	0	0	0	0	0	0	0	0	0	0	0	0	205
c02fa70fd8fe3524f57605c85e1fc65d	0	0	29	0	0	0	0	0	0	0	0	158	0	0	0	0	0	0	0	0	0	0	0	0	0	0	17
30219f99427a2a6971069a7fe8f934ff	0	0	0	58	0	0	0	0	0	0	0	0	40	30	0	0	0	0	0	0	0	0	0	0	0	0	0
2c0572a16e71276f5be55b6c3f7af41f	0	0	0	0	0	0	0	0	0	0	0	0	0	0	0	0	0	0	0	0	203	0	0	0	0	0	0
57a2bb8cb813724ebd81febe376b2608	0	0	0	0	0	0	0	0	0	0	0	0	0	0	0	0	0	0	0	0	99	0	0	0	0	0	0
887453cdfde84d04e4cb318efe3c4fc1	0	0	0	0	0	0	190	0	0	0	0	0	0	0	0	0	0	0	0	11	0	0	0	0	0	0	0
d5aa275a395f9e3bf7533516d29b51fb	0	0	0	0	0	0	0	0	0	0	0	0	0	0	0	0	0	0	0	201	0	0	0	0	0	0	0
bfb2347aee9a45bce2d033f9af2cce2b	0	0	0	0	0	0	0	0	0	0	0	0	0	0	0	0	0	0	0	0	0	0	0	0	0	0	0
c4ff94c29e6d23a5b7e5f338708f6ed0	0	0	200	0	0	0	0	0	0	0	0	0	0	0	0	0	0	0	0	0	0	0	0	0	0	0	0
313ee60eab7d0cc09ebbefc2d00042fb	0	0	0	0	0	0	200	0	0	0	0	0	0	0	0	0	0	0	0	0	0	0	0	0	0	0	0
001350b48501fcf8ecdc46aa341d5564	38	0	0	0	0	0	0	0	0	9	0	0	0	0	0	0	0	0	0	0	0	0	0	0	152	0	0
26878d688cfdfb6886d24c2e392c1995	7	0	20	0	0	0	23	0	0	0	5	0	0	0	0	0	0	0	0	0	144	0	0	0	0	0	0
f874ce43ef4e48912e6ec0bc04e2adc1	0	0	0	0	0	0	0	0	0	0	0	0	0	0	0	150	45	4	0	0	0	0	0	0	0	0	0
1799bb6fa3baa5becf58a1b7909fe4e0	0	0	0	0	0	0	0	0	0	0	0	0	0	0	0	0	0	0	0	0	0	0	0	0	5	0	0
806725480737a54152f0a7ddacf7a4a4	0	0	0	0	0	0	0	0	0	0	0	0	0	0	0	0	0	0	0	0	197	0	0	0	0	0	0
f716e8fadfd332563b90125b21ae3e54	0	0	0	0	0	0	0	22	9	0	0	0	0	0	0	0	0	0	0	0	151	0	6	8	0	0	0
368d025a2cccadcc7fa2d38d69b04ead	0	0	0	0	180	14	0	0	0	0	0	0	0	0	0	0	0	0	0	0	0	0	0	0	0	0	0
d7481463f201c47fb6ce53685fd4a93d	0	17	68	18	0	0	0	0	0	0	0	0	0	11	15	0	0	0	9	20	0	0	0	0	0	0	6
685ea7b241c4a4d9cb215051998af076	0	0	0	192	0	0	0	0	0	0	0	0	0	0	0	0	0	0	0	0	0	0	0	0	0	0	0
5ccee77a47fc43a4de64902393d8914d	0	0	0	0	0	0	0	0	0	0	0	0	0	0	0	0	0	0	0	0	0	0	0	0	0	0	191
6def9d23e319c4e43fd0d8e1d3fe11c3	0	0	0	0	160	0	0	0	0	0	0	0	0	0	0	0	0	0	0	0	0	0	0	0	0	0	0
c185bb77a8874aa83ba182abcabe45d5	0	0	0	0	0	0	156	0	0	0	0	0	0	0	0	0	0	0	0	0	34	0	0	0	0	0	0
95b98ec0872f81172377d084015c01fe	0	0	0	0	0	0	0	0	0	0	0	189	0	0	0	0	0	0	0	0	0	0	0	0	0	0	0
004dffba83f6f9581d92c833ff76b401	0	0	0	0	0	0	0	0	0	0	0	0	0	0	0	0	0	0	0	0	189	0	0	0	0	0	0
bc57c5efda08859d29d9e5256957aef0	185	0	0	0	0	0	0	0	0	0	0	0	0	0	0	0	0	0	0	0	0	0	0	0	0	3	0
f0cac7b79b2ca5284f4ee71d586bc6f7	0	0	0	0	188	0	0	0	0	0	0	0	0	0	0	0	0	0	0	0	0	0	0	0	0	0	0
aaf0dd1c76c7b0fb95fd083984b4c7d6	0	0	0	0	0	0	0	0	0	0	0	0	0	7	0	0	0	0	0	0	0	0	0	0	181	0	0
a4d7101ef41f0d4832d0484e27a82a09	0	0	0	0	0	0	0	0	0	0	0	0	0	0	0	0	0	0	0	0	106	0	0	0	0	0	0
876ed260be5f69590ce1242534b48054	0	33	0	0	0	0	0	0	0	26	0	0	0	0	0	0	0	0	0	0	57	0	0	43	0	0	0
2527a5300ed13de1dc1873353a5eb4ab	0	0	0	0	0	0	0	0	0	0	0	0	0	0	0	43	118	0	4	0	22	0	0	0	0	0	0
52da3befa467d3466efca40a901c6ac0	0	0	0	0	181	0	0	0	0	0	0	0	0	0	0	0	0	0	0	0	0	0	0	5	0	0	0
659fd0d4ba3933fdd05705e768e5a7b6	0	0	0	0	0	0	0	0	0	0	0	9	0	0	0	0	0	0	0	0	177	0	0	0	0	0	0
5f0a498b4a742f8a44c5682c33001a1f	0	0	0	0	0	0	0	0	0	0	0	0	0	0	0	0	0	0	0	0	0	0	0	14	0	0	172
5e4d6c258ce34cdcbe0afac51c11393f	0	0	0	0	143	14	0	0	0	0	0	0	0	0	0	0	0	0	0	0	0	0	0	0	0	0	0
7eab1f30775216318845365fe03d334e	0	0	0	0	155	9	10	10	0	0	0	0	0	0	0	0	0	0	0	0	0	0	0	0	0	0	0
d7b98981432cbed6a368d19644ccd941	0	0	183	0	0	0	0	0	0	0	0	0	0	0	0	0	0	0	0	0	0	0	0	0	0	0	0
c7a7395b89bb67dea9ba9f64619996e8	0	0	0	0	0	0	0	0	0	34	0	0	0	0	0	49	0	0	0	46	0	0	0	54	0	0	0
f5a1bbd245d2a517c4a95e9795396dbb	0	0	0	0	123	0	0	0	0	0	32	0	24	0	0	0	0	0	0	0	0	0	0	0	0	0	0
be98d8ff969d6a63f02a1689d8b0ba87	0	0	0	0	0	0	0	0	0	0	0	0	0	0	0	0	0	0	6	0	0	0	0	0	0	0	0
623891bafc90257014ace908c7c3bdbc	0	0	0	0	0	0	0	0	0	0	0	0	0	0	0	0	0	0	0	0	175	0	0	0	0	6	0
1b684886d5f288cbe4fee434e6deea51	0	0	0	0	0	0	0	0	0	0	0	0	0	0	0	0	13	0	0	0	161	0	6	0	0	0	0
221e52a05bb6cbed553ebd6e90510705	0	0	0	0	0	0	0	0	0	0	0	0	0	0	0	0	0	0	0	0	0	0	0	0	167	0	12
226d2bd4351687a7bc0054a4423759fe	0	0	0	0	0	0	0	0	0	0	0	0	0	0	0	0	0	0	0	0	0	0	0	0	179	0	0
0cfb72e24411485e66be3b4d0aa05eef	0	0	0	0	0	0	0	0	0	0	0	0	0	0	0	0	0	0	0	0	44	0	0	0	0	0	0
5258d83891df2184efd9eea94f9c9c08	0	0	0	0	0	0	0	0	0	0	0	0	0	0	0	0	0	0	0	0	0	0	0	0	177	0	0
f032512c783f52530e3260af19f647f3	0	0	0	0	0	0	0	0	0	0	0	0	0	0	0	0	0	0	0	0	0	0	0	0	0	0	176
49eca5f2a4ba9bb1c9988c2726e5cdb9	0	0	57	0	0	0	0	0	0	0	0	0	76	37	0	0	0	0	0	0	0	0	0	0	0	0	5
d2f09bab93243059cf1f07b78e09e41f	0	0	0	0	0	0	0	0	0	0	0	174	0	0	0	0	0	0	0	0	0	0	0	0	0	0	0
7b9fa9bac1d7e2d3b30e01ce98915c41	0	17	0	0	0	9	0	12	0	0	0	0	0	42	0	0	0	0	0	0	0	30	0	0	0	0	0
c6e51c552688c1fff40c5ceb6af8a113	0	0	172	0	0	0	0	0	0	0	0	0	0	0	0	0	0	0	0	0	0	0	0	0	0	0	0
dd68c7b3d6b665f362d388f2f1be6663	0	0	0	0	0	0	0	11	0	0	0	0	0	0	20	0	0	0	17	0	124	0	0	0	0	0	0
62f2f72ebe54ba8a46d02c0658342122	0	0	0	0	0	0	0	19	0	0	12	0	0	0	0	0	0	0	0	0	108	0	0	0	0	0	0
aaec20f50e09e08031c8c0f1715df991	0	8	0	0	0	0	0	0	0	0	0	0	0	0	0	0	0	0	0	0	0	0	0	0	0	0	162
f29ce342a605c6e64e24e144e7ab01fb	0	0	0	160	0	4	2	0	0	0	0	0	0	0	0	0	0	0	0	0	0	0	0	0	0	4	0
5183a9402dfc83543fbfb7c63ce74df9	0	0	0	0	0	0	0	170	0	0	0	0	0	0	0	0	0	0	0	0	0	0	0	0	0	0	0
fa6a1f7c7d0f030ad2a7c900c77c0656	0	0	0	0	0	0	0	0	170	0	0	0	0	0	0	0	0	0	0	0	0	0	0	0	0	0	0
4efa1ebe4109727741438bbbee73f962	0	0	0	0	0	0	0	0	0	0	0	0	0	0	0	0	0	0	0	0	0	0	0	0	0	0	170
bb48d4fe6403e7ecb4bc406617649cd8	0	0	0	0	0	0	0	0	0	0	0	0	0	0	0	0	0	0	0	21	145	0	0	3	0	0	0
655854fac4db5fad54be1012d443df6b	0	0	0	0	0	0	0	0	0	0	0	0	0	0	0	0	0	0	0	0	168	0	0	0	0	0	0
e4b67e15e61960f3b6d2955124ac7ab3	0	0	0	0	0	0	0	0	0	0	0	0	0	0	0	0	0	0	0	0	0	0	0	0	0	0	0
6efcdc30ef3bd856ba277461020b0afa	0	0	167	0	0	0	0	0	0	0	0	0	0	0	0	0	0	0	0	0	0	0	0	0	0	0	0
96b96a8e86f7d8610ac2bcbfa762ee7a	0	0	0	3	0	0	0	0	0	0	0	0	0	0	0	0	0	0	0	0	164	0	0	0	0	0	0
91b1ce36147787ddccd692b5b52b597f	40	0	0	0	0	0	0	0	0	0	0	0	0	0	0	0	10	0	0	0	0	0	0	0	0	0	0
3d48874183df65f00f253cf68234e2ca	0	0	0	101	0	0	0	0	0	0	0	0	0	0	0	0	0	0	0	0	0	0	0	65	0	0	0
babe8099e16504690a9a257696a9a500	0	0	0	0	64	0	10	0	0	0	0	0	34	0	36	0	0	0	0	5	0	0	0	0	0	0	0
5870890cd929421a1bcb3d8533b37431	0	0	0	0	0	0	0	0	0	0	0	165	0	0	0	0	0	0	0	0	0	0	0	0	0	0	0
abb424a372d5efb740f5bbcc937418c2	0	0	0	0	65	0	0	0	0	0	0	0	49	36	0	0	0	0	0	0	0	0	0	0	0	0	0
1b64dbf2fdec531063bf15b52fcab386	0	0	0	0	0	0	0	164	0	0	0	0	0	0	0	0	0	0	0	0	0	0	0	0	0	0	0
75514d46a0768de05a21bee576871dd7	0	0	0	0	0	0	0	0	0	0	0	0	0	0	0	0	0	0	2	0	132	0	0	7	0	0	0
2e6c1b790e7740d5401a5c72a34c9aa9	25	0	0	0	0	0	44	5	0	0	4	3	0	0	0	0	0	0	0	3	0	0	0	0	55	0	0
06211b032df11752967b71e57fecabc5	0	0	0	0	163	0	0	0	0	0	0	0	0	0	0	0	0	0	0	0	0	0	0	0	0	0	0
f35edb73290081d184e11aae6be51c6c	0	0	0	0	110	12	0	0	0	0	0	0	0	0	0	0	0	0	0	0	0	0	0	0	0	0	0
bea0f61308dffec27139b5dd2d3c4b08	0	0	162	0	0	0	0	0	0	0	0	0	0	0	0	0	0	0	0	0	0	0	0	0	0	0	0
c21f39f0ef615b16afeb6192f3a68fbc	0	0	125	0	0	7	0	7	0	0	0	0	0	23	0	0	0	0	0	0	0	0	0	0	0	0	0
add7f5d621120b854b4f1ab2f611089e	0	0	0	0	0	0	0	0	0	0	0	0	0	0	0	0	0	0	0	0	162	0	0	0	0	0	0
cda1d862661b23658c082a9fbe5e7200	0	0	0	0	0	0	161	0	0	0	0	0	0	0	0	0	0	0	0	0	0	0	0	0	0	0	0
497563d597812be5087d9d207ba6d5f2	0	0	0	0	0	0	0	0	0	0	161	0	0	0	0	0	0	0	0	0	0	0	0	0	0	0	0
76632501a00ccf1f9bc3b7e0e1a24510	0	0	0	0	0	0	0	0	0	0	0	0	80	81	0	0	0	0	0	0	0	0	0	0	0	0	0
2778eb1bf20e2f3c9928095d47c940b1	0	0	0	0	0	0	0	0	0	0	0	0	0	0	0	0	0	0	0	0	0	0	0	23	138	0	0
09b0c18468dbfa3db1bc6a6063000327	0	0	0	0	16	0	0	0	0	0	0	0	0	7	0	0	0	17	5	0	0	0	0	54	38	0	20
8f4f35517e5a03a31cd719910679538d	0	0	0	0	0	0	0	0	0	0	0	0	0	0	0	0	0	0	22	0	0	0	0	0	138	0	0
4225aba827bcec94c86b8b05724f5c41	0	0	0	0	0	0	0	0	0	0	120	0	0	0	0	0	0	0	0	0	0	0	0	0	0	0	39
d793911feee5427aafdcdeb8242a8eef	0	0	71	0	54	0	0	0	0	0	0	0	0	0	0	0	0	0	0	0	23	0	0	0	0	0	0
a17bc240fca3cdf2cd9cccd40a3f0d0f	0	0	0	0	0	0	0	0	0	0	0	0	98	0	0	0	0	0	0	0	0	0	0	0	0	0	0
155ace0850fc88498e3c881bc5252fcc	0	0	0	0	73	0	0	0	0	0	0	0	0	84	0	0	0	0	0	0	0	0	0	0	0	0	0
5aecb0dcd795d02e86bcba635e71f356	0	0	0	0	0	0	18	0	0	0	0	0	81	58	0	0	0	0	0	0	0	0	0	0	0	0	0
56a29fd6be75bdd87a5a6709728c6b6f	0	0	0	0	0	0	0	0	0	0	0	0	0	0	0	0	0	0	0	0	157	0	0	0	0	0	0
eb95a334bfd9595d4a5c793a3e3461b8	0	0	0	0	0	0	0	0	0	122	0	0	0	0	0	0	0	0	0	0	0	0	0	34	0	0	0
bf0f384aa61e9033bf2d818e36b54484	0	0	0	0	0	0	0	0	0	0	0	135	0	0	0	0	21	0	0	0	0	0	0	0	0	0	0
637721519d1378f008ab827c84ddb7ed	0	0	0	12	0	0	0	0	0	0	0	0	0	0	0	0	0	0	0	0	0	0	0	0	0	0	0
1d657a472f1b88a53a54ea0ff064389b	0	0	0	56	0	0	52	0	0	0	0	0	0	0	0	0	0	0	0	0	0	0	0	0	47	0	0
fa872c3b86976d6fb407913e3c890eac	0	0	0	0	0	0	0	0	0	0	0	0	0	0	0	155	0	0	0	0	0	0	0	0	0	0	0
efb4ac9cc4ab3f134aaa358c26b265ce	0	0	0	0	0	0	0	0	0	0	0	97	10	0	0	0	0	32	0	0	0	0	0	0	0	3	11
1ffb4078dc1f993a8e5cd468f65ee464	0	0	0	0	0	0	0	0	0	0	0	153	0	0	0	0	0	0	0	0	0	0	0	0	0	0	0
bd8e4c2d93713dcdaf01413dc2c8e4f8	0	0	0	0	0	0	0	0	0	0	0	0	0	0	0	0	0	0	0	0	0	0	0	0	0	0	153
60e2c277a9962af306fa4b198263d9fd	0	0	134	0	18	0	0	0	0	0	0	0	0	0	0	0	0	0	0	0	0	0	0	0	0	0	0
11e022c94adbfb17e194b269bb5db525	0	0	0	0	0	0	0	0	0	0	0	0	0	152	0	0	0	0	0	0	0	0	0	0	0	0	0
94d34797ac8606cf87bd632d34a80763	0	0	0	0	0	0	0	0	0	0	0	0	0	0	0	0	0	0	0	0	152	0	0	0	0	0	0
846ab3123d973f513786981469a163df	0	0	0	0	0	0	0	0	0	0	0	0	0	0	0	0	0	0	0	0	152	0	0	0	0	0	0
717de3a9d5b0c889f0195a1a20330fc7	0	0	0	0	0	0	0	0	0	0	0	0	0	0	0	0	0	0	12	0	139	0	0	0	0	0	0
043e380b463fa123bc01ed24096d28ee	0	0	0	0	0	0	0	0	0	0	0	0	0	0	0	0	0	0	0	0	151	0	0	0	0	0	0
1b01b7ccf1d71721b8378b987d4c4273	0	0	0	0	0	0	0	0	0	0	0	0	0	0	0	8	0	0	0	0	0	23	0	35	0	0	0
0f1b870c2983a25d6bf4c45760247447	0	0	0	0	0	0	0	0	0	0	0	0	0	0	0	0	0	0	0	0	150	0	0	0	0	0	0
83f8f5d8e0561b75e8af3b6cc5a3e2f0	0	0	0	0	0	0	0	109	40	0	0	0	0	0	0	0	0	0	0	0	0	0	0	0	0	0	0
353753dfee54fe6ee00a079f36b49706	0	0	0	0	0	0	0	0	0	0	149	0	0	0	0	0	0	0	0	0	0	0	0	0	0	0	0
9baeeeb44d12a1087dc7bf9dda5207b2	0	0	0	0	0	0	0	0	0	0	0	0	40	50	0	0	0	0	0	0	0	0	0	0	0	0	0
7eb26d9db6c55dab0239c1581f665b18	0	0	0	0	0	0	0	0	0	0	0	0	34	12	0	0	0	51	33	0	18	0	0	0	0	0	0
7074a17203e0ac32e47ef5a7a99efc89	0	0	0	0	0	0	54	0	0	0	0	0	0	0	0	0	0	0	0	0	0	0	0	0	0	0	0
f77d2cf3c4d4dd859df7d96bce500562	0	0	0	0	0	0	0	0	0	0	0	0	70	48	0	0	0	0	0	0	0	0	0	0	0	12	0
aafac579a65f27ede45949747518d402	0	0	145	0	0	0	0	0	0	0	0	0	0	0	0	0	0	0	0	0	0	0	0	0	0	0	0
d0b1452f06642387dfbae1381003946b	0	0	0	0	0	0	0	0	0	16	0	0	66	63	0	0	0	0	0	0	0	0	0	0	0	0	0
4ab022964a350b6755c0b20c8356357f	0	0	0	0	0	0	0	0	0	0	0	0	65	48	0	0	0	0	0	0	0	0	0	0	0	0	0
424c28cb4ff31418ef286c7027c72bc4	0	0	0	0	0	0	0	0	0	0	0	0	0	0	0	0	0	0	0	0	0	0	0	0	144	0	0
d81a50fbd7c617c1272b938e7c5bf705	0	0	95	0	0	0	0	0	0	0	0	0	0	0	48	0	0	0	0	0	0	0	0	0	0	0	0
7506c41a2cb314591640df853e8fd7c6	0	0	81	0	0	0	0	0	0	0	0	0	62	0	0	0	0	0	0	0	0	0	0	0	0	0	0
41052213f4bb59acb0e9c16c38f73391	0	0	0	37	0	0	0	0	0	0	0	0	0	0	106	0	0	0	0	0	0	0	0	0	0	0	0
618add5ec4ce4c055daf2f1bd5b350dc	0	13	0	0	0	0	0	0	0	0	0	0	0	0	0	0	0	0	0	0	0	0	0	0	0	0	128
77ea9b86a3921583fbd05bdefb63f83c	0	0	0	0	0	108	0	0	0	0	0	0	0	0	0	0	0	0	0	0	33	0	0	0	0	0	0
a0d853521e663468282cd6b14f1d50bb	0	0	0	0	0	0	125	0	0	0	0	0	0	0	0	0	0	0	0	0	0	0	0	0	0	0	0
40d6931b8a53e4a2aee998e657134e7f	0	0	140	0	0	0	0	0	0	0	0	0	0	0	0	0	0	0	0	0	0	0	0	0	0	0	0
6616d4b1fb1d52a5fb01a4f3337e642e	0	0	0	0	0	0	0	0	0	0	0	0	0	0	140	0	0	0	0	0	0	0	0	0	0	0	0
e84f1f2445b285f6f4be6ff37d0935be	0	0	0	0	0	0	0	0	0	0	0	0	0	0	0	0	0	0	0	0	140	0	0	0	0	0	0
2e21450bcec222206abc6fdd898d4b34	0	0	139	0	0	0	0	0	0	0	0	0	0	0	0	0	0	0	0	0	0	0	0	0	0	0	0
9ca9dfb4ca09b09e7174deb84cff310d	0	0	0	0	0	0	0	0	0	0	139	0	0	0	0	0	0	0	0	0	0	0	0	0	0	0	0
8170fd29bb236a1d1e5955d883e215f5	0	0	0	0	0	0	39	0	0	0	0	0	98	0	0	0	0	0	0	0	0	0	0	0	0	0	0
601f30bfd5028a07f2fbebe5d15fb3ee	0	0	0	0	131	0	0	0	0	0	0	0	0	0	0	0	0	0	0	0	0	0	0	0	0	0	0
a32d1782efa567c1bd8406617dfeecf6	0	0	27	0	0	0	4	0	0	0	0	0	0	0	0	0	0	0	0	0	55	0	0	20	0	0	30
b79fadd55a0deb37c67b82b2885f0a99	0	0	0	0	0	0	0	0	0	0	117	0	0	0	0	0	0	0	0	0	19	0	0	0	0	0	0
a5f1ef9b9c03550b338fe7b318b227e7	0	0	0	0	0	0	0	0	0	0	0	0	0	136	0	0	0	0	0	0	0	0	0	0	0	0	0
9f10af8c271ef19bca492e50654d3cc7	0	0	0	0	0	0	0	0	0	0	0	0	0	0	0	0	0	0	0	0	0	0	0	0	0	0	0
23a7dbef74c09f7fcf30cf67186d82c4	0	0	0	0	0	0	0	0	0	0	0	0	0	0	0	0	0	0	0	0	0	0	0	0	0	0	120
3e49fbd0e3527e2b21d2be5bbbfaf404	0	0	0	0	0	0	0	0	0	0	0	0	55	0	0	0	0	0	0	0	0	0	0	15	0	0	0
bfe9726fb5629f9e96b2160176fbeb52	0	0	0	0	60	0	75	0	0	0	0	0	0	0	0	0	0	0	0	0	0	0	0	0	0	0	0
a5a33b706291227df2e3068cef298ebe	0	0	0	0	0	0	62	0	0	0	0	0	0	0	0	0	0	0	0	0	29	0	0	29	15	0	0
789d8c15128e773d46e79c4b95a9702a	0	0	0	0	0	0	0	0	0	0	0	0	0	0	0	0	0	0	0	0	0	0	0	0	0	0	134
6c8d50741814bcf779327a341e7aa259	0	0	0	0	0	0	63	0	0	0	0	0	0	0	68	0	2	0	0	0	0	0	0	0	0	0	0
2a2191131bbcac2c2749e701c198c941	0	0	0	0	0	0	0	0	0	0	0	0	0	0	0	0	0	0	0	0	0	0	0	133	0	0	0
a9c96d3bf7906adadc5a25a78f0d4afc	0	0	0	0	0	0	0	0	0	0	0	0	68	45	0	0	19	0	0	0	0	0	0	0	0	0	0
64cd5b084ebe91b3544813307c064212	0	0	131	0	0	0	0	0	0	0	0	0	0	0	0	0	0	0	0	0	0	0	0	0	0	0	0
211f357fbfb9eaa306e3dd585060dd18	0	0	103	0	0	0	0	0	0	0	0	0	0	0	0	0	0	0	0	0	0	0	0	0	0	0	28
f4fd4d5136d00b6ba8b67030e932e2be	0	0	0	38	0	0	0	0	0	0	0	0	0	0	93	0	0	0	0	0	0	0	0	0	0	0	0
3434f0f130e8a97c8866816d510ea76d	0	0	0	0	0	0	0	0	0	0	0	0	0	0	0	0	0	0	0	0	131	0	0	0	0	0	0
3b006284c566a6dedb14223e85c402b6	25	0	0	0	0	0	0	0	0	0	0	0	57	48	0	0	0	0	0	0	0	0	0	0	0	0	0
a31e86614df130a34b23461d9d16cc0e	0	0	46	0	0	0	0	0	0	0	0	0	0	0	0	0	0	0	0	0	0	0	0	0	0	0	0
d7ad855affe9185170abce85fd67381c	0	0	77	0	39	3	4	0	0	0	0	0	0	7	0	0	0	0	0	0	0	0	0	0	0	0	0
b10fadf49ab9a2d60d973974c60c5c96	0	0	0	0	0	0	0	0	0	0	0	0	0	0	0	69	61	0	0	0	0	0	0	0	0	0	0
f7de8f46161581b0d6c8696f423a5623	0	0	0	0	0	0	0	0	0	0	0	0	0	0	0	0	0	0	0	0	130	0	0	0	0	0	0
5930adf9afc2d32d59cb09b32c86d41d	0	0	0	0	0	0	32	0	0	0	0	0	0	0	0	0	0	0	51	0	46	0	0	0	0	0	0
947032e96fb91d23b79e4c7124de0386	0	0	0	0	0	0	0	0	0	0	0	0	49	54	0	0	26	0	0	0	0	0	0	0	0	0	0
ee2f8f3874572912b90bc735e1640be8	0	0	0	0	0	0	0	0	0	0	0	0	0	0	0	0	0	0	0	0	0	0	0	0	129	0	0
2aae04cee31276ce0cb31664bd7bfc61	0	0	0	0	0	0	0	0	0	0	0	0	0	0	0	0	0	0	0	0	0	0	0	0	0	0	129
667e061fac08c703135ffc188fb2e0a2	0	0	0	0	0	0	0	0	0	0	0	0	75	33	0	0	0	0	0	0	0	0	0	0	0	0	0
d620cc55a8f28b8a143c5c23553133fd	0	0	15	0	0	0	15	0	0	0	0	0	0	0	83	0	0	0	0	0	0	0	0	0	0	0	15
b9f489feccf739fa68584a865a8deb55	0	0	0	0	128	0	0	0	0	0	0	0	0	0	0	0	0	0	0	0	0	0	0	0	0	0	0
118aefda2758458ad9c72af6eef95707	0	0	0	0	0	0	128	0	0	0	0	0	0	0	0	0	0	0	0	0	0	0	0	0	0	0	0
86ff6c9dc5f1be6ac39f44344abbf25b	28	0	0	0	0	0	72	26	0	0	0	0	0	0	0	0	0	0	0	0	0	0	0	0	0	0	0
f9840aa05162bd7da01b8095fc5b037d	0	0	0	0	0	0	0	0	0	0	0	0	0	0	0	0	0	0	0	0	26	0	0	0	0	0	100
32b05620c9f16c7f500c67352463ab48	0	0	0	0	0	0	0	0	0	0	0	0	0	0	0	0	0	0	0	0	0	0	126	0	0	0	0
d38569067271bdaab54615b7c46e0ffb	0	0	0	0	47	0	26	0	0	0	0	0	0	0	0	0	7	0	0	0	11	0	0	7	0	0	27
123ddcd77ad5c48d16b2b084c67099db	0	0	0	0	0	0	0	0	0	9	0	116	0	0	0	0	0	0	0	0	0	0	0	0	0	0	0
c16fddc7f8eb7609ceaa680c08e5780e	0	0	0	0	0	0	0	0	0	0	0	0	0	0	0	0	0	0	0	0	0	0	0	0	0	0	124
51fa74043658a93760af19c34406a258	0	0	0	0	102	0	0	0	0	0	0	0	0	0	0	0	0	0	0	0	0	0	0	0	0	0	0
259d1f982e957e18214e4f88b3c34970	0	0	101	0	0	0	0	0	0	0	0	0	0	0	0	0	0	0	22	0	0	0	0	0	0	0	0
73c0eb8f08d8182464b9b6d23713e0ab	0	0	0	0	0	0	0	0	0	0	0	0	66	57	0	0	0	0	0	0	0	0	0	0	0	0	0
011755eb178e98e08caf70b914473557	0	0	0	0	0	0	0	0	0	0	0	0	122	0	0	0	0	0	0	0	0	0	0	0	0	0	0
26fb7fb14e35673b5bf6dd769a31e254	0	0	0	0	0	0	0	0	0	0	0	0	0	0	0	0	0	0	0	0	122	0	0	0	0	0	0
f37f45dcd88f83bdcd3a434299d8df18	0	0	27	0	0	0	0	0	0	0	0	94	0	0	0	0	0	0	0	0	0	0	0	0	0	0	0
c937f9ade1726de1f05eeb1113d67ff7	0	0	0	0	0	0	107	0	0	0	0	0	0	0	0	0	0	0	0	0	0	0	0	8	0	6	0
c28ae6c90a4e9d71c22fd7b7bd931c4f	0	0	0	0	0	0	71	0	0	0	0	41	0	0	0	0	9	0	0	0	0	0	0	0	0	0	0
2870279e3ecf1a7ae584f5915fec526f	0	0	0	0	0	0	0	0	0	0	0	0	0	0	0	0	0	0	0	0	0	0	0	0	0	0	120
ae8271c3fdb5f1ef9a6cb9b56e6b7bcf	0	0	0	0	0	0	0	0	0	0	0	0	0	0	0	0	0	0	0	0	0	0	0	0	0	0	0
004e23f1fd5020d1110b3bfbb1d18e66	119	0	0	0	0	0	0	0	0	0	0	0	0	0	0	0	0	0	0	0	0	0	0	0	0	0	0
cec4de27037b6a95ff38859bf808dd95	0	0	0	0	0	0	0	0	0	0	0	32	0	0	0	0	0	0	0	0	87	0	0	0	0	0	0
3211e088e0050626f2f516d3b8b54780	0	0	0	0	0	0	0	0	0	0	0	0	0	0	0	0	0	0	0	0	0	0	0	0	113	0	6
4921c30abee4b38ea63b2750261bd11a	0	0	80	0	0	0	0	0	0	0	0	0	0	0	0	0	0	0	0	0	0	0	0	0	0	0	0
48cbaa3d795fe986ffc14988ac559317	0	0	0	0	0	0	0	0	0	0	0	0	0	0	0	0	0	0	0	0	118	0	0	0	0	0	0
0983365e6bd4e1be9c58d01080d5502e	0	0	117	0	0	0	0	0	0	0	0	0	0	0	0	0	0	0	0	0	0	0	0	0	0	0	0
8b8cafadf7b72e723be710b317702a18	0	0	0	0	0	0	0	0	0	0	0	0	75	42	0	0	0	0	0	0	0	0	0	0	0	0	0
29427ebbaa0a6880b0e72a1b162858ac	0	0	0	0	0	0	0	0	0	0	0	0	0	0	0	0	0	0	0	0	117	0	0	0	0	0	0
32c0c47cebcd84efd0e8321d593edb85	0	0	0	0	0	0	0	0	0	0	0	0	0	0	0	0	0	0	0	0	0	0	0	117	0	0	0
546affed0243d34fa10acc462a2f6cc7	0	0	0	0	0	0	0	0	0	0	0	8	0	0	0	0	0	25	0	0	81	0	0	0	0	0	0
d856b3cebca9936ea3e6df80bdccf9ec	0	0	0	0	0	0	0	0	0	0	0	0	69	0	0	0	0	0	0	0	0	0	0	0	0	0	0
2189dec7e63144602176b9db67c26230	0	0	115	0	0	0	0	0	0	0	0	0	0	0	0	0	0	0	0	0	0	0	0	0	0	0	0
411190a81e90545f3c00c43ed96dfa86	0	0	0	0	0	0	0	0	0	0	0	0	0	0	0	0	0	0	49	0	66	0	0	0	0	0	0
3f4b99ddfa8ba693c416baa8b7df3105	0	0	20	0	0	0	0	0	0	0	0	0	68	26	0	0	0	0	0	0	0	0	0	0	0	0	0
25b770353a8a12b3d5e4b3997042bb7d	0	0	0	0	0	0	0	0	0	0	0	0	0	0	0	0	0	0	0	0	97	0	0	0	0	0	0
8c702662a77c13f0048090036bf023a7	0	0	0	0	0	0	0	0	0	0	0	0	0	0	0	0	0	0	0	0	0	0	0	0	0	0	0
9b23053de8f4269fe6b5ce286dfbef3c	3	0	14	0	0	0	0	0	0	0	0	0	36	25	0	0	0	0	0	0	27	0	0	0	0	0	0
49e20b4d5b969755a3e74da5f5ea1ec7	45	0	0	0	68	0	0	0	0	0	0	0	0	0	0	0	0	0	0	0	0	0	0	0	0	0	0
1e4736f4ff39fa990418eebe15e80703	0	0	10	0	0	9	0	0	0	0	0	0	0	0	0	0	0	0	0	0	94	0	0	0	0	0	0
338b50bd7a8fc5f00f9c860684884bdc	0	0	0	0	0	0	113	0	0	0	0	0	0	0	0	0	0	0	0	0	0	0	0	0	0	0	0
f92fd4777134b5401c72f55be2c0a7c6	0	0	0	0	0	0	0	76	37	0	0	0	0	0	0	0	0	0	0	0	0	0	0	0	0	0	0
5229a6cf1fae81b014d4b4e804d1e00e	0	0	112	0	0	0	0	0	0	0	0	0	0	0	0	0	0	0	0	0	0	0	0	0	0	0	0
891d1363150ade363da1608567885f40	0	0	0	0	0	0	33	0	0	0	0	66	0	0	13	0	0	0	0	0	0	0	0	0	0	0	0
13cd55e25ac069b6a74679a3c6c19d73	0	0	0	0	0	0	0	0	0	0	0	0	82	30	0	0	0	0	0	0	0	0	0	0	0	0	0
217ddb663fd30924838a045da36dcd5f	0	0	0	0	0	0	0	0	0	0	0	0	0	0	0	0	0	0	0	0	0	0	0	112	0	0	0
5673bcb85ffecfd0aee23eb2ac5152f5	0	0	0	0	0	0	111	0	0	0	0	0	0	0	0	0	0	0	0	0	0	0	0	0	0	0	0
02462b81bee2b8b07d046398d4b27488	0	0	0	0	0	0	0	0	0	0	0	0	0	0	0	0	0	0	0	0	111	0	0	0	0	0	0
eca498078beee10bd2c6d9c3d34b9d13	0	0	23	11	0	0	0	0	0	0	0	0	47	10	0	0	0	0	2	17	0	0	0	0	0	0	0
8b348b54675764641235be2bc8208dcf	0	0	0	0	0	0	0	23	0	0	0	0	0	0	0	0	0	0	0	0	0	0	0	0	0	0	0
07f734d9d4f48a912fb7e0f83cf56cde	109	0	0	0	0	0	0	0	0	0	0	0	0	0	0	0	0	0	0	0	0	0	0	0	0	0	0
b5abd963a70292c81c5414687c669fa1	0	0	0	0	0	0	0	0	0	0	0	109	0	0	0	0	0	0	0	0	0	0	0	0	0	0	0
a013072c7cd435d87e74598d4a119aa9	0	0	0	0	0	0	0	0	0	0	0	0	49	46	0	14	0	0	0	0	0	0	0	0	0	0	0
462ab2ec81853e278c4d2234b1c7e6f0	0	0	0	0	0	0	0	0	0	0	0	0	0	0	0	2	0	0	0	0	96	0	0	0	0	0	0
ee71e97780a5eb086a4d7a4fddcfdce1	0	0	86	0	0	0	0	0	0	0	0	0	0	0	0	0	0	0	0	0	22	0	0	0	0	0	0
3845d3d0b0a069ebc92ee453858cbbc4	0	0	0	0	0	0	108	0	0	0	0	0	0	0	0	0	0	0	0	0	0	0	0	0	0	0	0
697828d4daf583d1bf57def00ebcdb2b	0	0	0	0	0	0	0	0	0	0	0	0	108	0	0	0	0	0	0	0	0	0	0	0	0	0	0
076a31fc78fcd193b50b6d797a3ab7c6	0	0	0	0	0	0	0	0	0	0	0	0	83	0	0	0	0	0	0	0	0	0	0	0	0	0	0
8eb4e34fd58ab95fa2efab34940c01fa	0	0	0	0	0	0	0	0	0	0	0	0	0	0	0	0	0	0	0	0	0	0	0	0	0	0	0
c8f550a4289dc15a63c2f2b34a8130fd	0	0	0	0	0	0	0	0	0	0	0	0	0	0	0	0	0	0	0	0	107	0	0	0	0	0	0
06c8239955703dcaaa5fd469eeec1358	57	0	0	0	0	0	0	0	36	0	0	0	0	0	0	0	0	0	0	0	0	0	0	0	0	0	0
1534b41a90a61f038a5689c4f67116e0	106	0	0	0	0	0	0	0	0	0	0	0	0	0	0	0	0	0	0	0	0	0	0	0	0	0	0
0ccd47c6586c7bbc62def7959e62eae1	0	0	0	0	0	0	0	0	0	0	0	106	0	0	0	0	0	0	0	0	0	0	0	0	0	0	0
bd7d4ec788d2642e6659767068f58a44	0	0	0	0	0	0	0	0	0	0	0	0	0	0	0	0	0	0	0	0	106	0	0	0	0	0	0
e74f3f68e7988ba129ada6cdeda94df1	0	0	17	0	0	0	5	0	0	0	0	0	0	0	0	4	0	0	0	0	0	0	0	0	0	0	0
05143751b5a6040b958dab9f033b58d6	0	0	14	0	76	0	6	0	0	0	0	0	0	9	0	0	0	0	0	0	0	0	0	0	0	0	0
14f596759464ee72eb90cc041eb06548	0	0	0	0	0	0	0	0	0	0	0	0	0	0	0	0	0	0	0	0	73	0	0	0	0	0	0
3997b182f0bdcc90209919dc9e4ea624	0	0	0	0	0	0	0	21	0	0	0	33	0	0	15	0	0	0	8	0	8	0	0	0	0	0	0
218f40f443caf002f5ad5aa59ee08859	0	0	0	0	0	0	104	0	0	0	0	0	0	0	0	0	0	0	0	0	0	0	0	0	0	0	0
769e6ac031cc4b0a7c6fd1ba1bd11b45	0	0	0	0	0	0	0	0	0	0	0	0	0	0	0	13	0	0	0	0	86	0	0	0	0	0	0
d87a396fecdd78d9ecc26afeed1223fd	0	0	0	0	0	0	103	0	0	0	0	0	0	0	0	0	0	0	0	0	0	0	0	0	0	0	0
83ad9e1652b32e5b5ec158d7b3157e8e	0	0	0	0	0	0	0	0	0	0	0	0	0	0	0	0	0	0	0	0	103	0	0	0	0	0	0
f7646672e84b38ef128d936c0b63376f	0	0	0	0	0	0	0	0	0	0	0	0	0	0	0	0	0	0	0	0	31	0	0	0	0	0	0
d86ca48b5b833c46ddc3c21a8108a08d	0	0	11	3	0	0	4	2	0	0	0	0	0	0	0	0	0	0	0	0	32	4	0	0	0	0	0
2a3444c9e13037fd10a458e0d98b30d5	0	0	0	0	0	0	0	0	0	0	0	0	0	0	0	0	0	0	0	0	102	0	0	0	0	0	0
d1eddb2e71de117a034e525a7d96ffea	0	0	0	0	0	0	0	0	0	0	0	0	0	0	0	0	0	0	0	0	0	0	0	0	102	0	0
68d383d7f88f670e97ae0554e7e2e02a	0	0	0	0	0	0	21	0	0	0	0	71	0	0	0	0	0	0	0	0	0	0	0	0	9	0	0
307545c16c3826f7c3338ffa370a305e	0	0	0	0	0	0	101	0	0	0	0	0	0	0	0	0	0	0	0	0	0	0	0	0	0	0	0
caf896625c9a5740724226f6a63e5479	0	0	0	0	0	0	0	0	0	0	0	0	0	0	10	0	0	22	20	0	49	0	0	0	0	0	0
3cfa4c45a44b57c2713e77fd45774ee3	0	0	0	0	0	0	0	0	0	0	0	0	59	20	0	0	5	0	0	0	0	0	0	0	0	0	0
bd31fc8a0a5b2549373b9c6d6c92e450	0	0	87	0	0	0	0	0	0	0	0	0	0	0	0	0	0	0	0	0	0	13	0	0	0	0	0
78b8ae576eb37874cef31e73abb231d6	0	0	0	0	0	0	0	0	0	0	0	79	0	0	0	0	0	21	0	0	0	0	0	0	0	0	0
75898ee9cf88c7611070821f99cca4fa	0	0	0	0	0	0	0	0	0	0	0	0	0	0	0	0	0	0	0	0	0	0	0	100	0	0	0
9f7c2d611c063facdda251d32bc9cea1	0	0	0	0	0	0	0	0	0	0	0	0	0	0	0	0	0	0	0	0	0	0	0	100	0	0	0
d75c7c952bce97bab7384bfb2ae4f0e7	0	0	0	0	0	0	0	0	0	0	0	0	51	34	0	0	0	0	0	0	0	0	0	0	0	0	0
21c58a4f18de7b508ffac14dd08a5d11	4	0	0	0	0	0	0	0	0	0	0	0	40	55	0	0	0	0	0	0	0	0	0	0	0	0	0
f5d42ffaf098585ad57716da0a2faae4	0	0	0	0	0	0	0	66	8	0	6	0	0	0	0	0	4	0	0	0	15	0	0	0	0	0	0
0165b3e348626c9fb8ae56ad9c0b91b6	0	0	0	0	0	0	0	0	0	0	0	0	0	0	0	0	0	0	0	0	88	0	0	0	0	0	0
f1885e9b68431c888c804738d3c20d07	0	0	0	0	0	0	0	0	0	0	0	0	0	0	0	0	0	0	0	0	0	0	0	0	0	0	0
848a92251d7b3b0ff99e21767f30b71e	0	0	0	0	0	0	0	0	0	0	0	0	48	9	0	0	0	0	0	0	0	0	0	0	0	0	0
16171949fc324650dfdfd25053960f54	0	0	0	0	0	0	0	0	0	0	0	0	50	36	0	0	0	0	0	0	0	0	0	0	0	0	0
d292763583848c4c3a72467695e245af	0	0	20	6	0	0	0	0	0	0	0	0	0	7	3	19	0	0	7	0	35	0	0	0	0	0	0
cfad7fad386c2acf64404f4b929bc236	0	0	0	0	0	0	0	0	0	0	0	0	0	0	0	0	0	0	12	0	85	0	0	0	0	0	0
021734293b5ea6e6522ae67c4af2cafc	0	0	0	0	0	0	0	0	0	0	0	0	0	0	0	0	0	0	0	11	0	0	0	0	86	0	0
d41abec8d316932f46608cc72099ac1e	0	0	26	6	0	0	0	0	0	0	0	0	18	24	0	0	0	0	0	0	0	0	0	0	0	0	22
d08356dd9f482bb52a98464042add8e1	0	0	0	0	0	0	36	0	0	0	0	0	0	0	0	0	0	0	0	60	0	0	0	0	0	0	0
ba65c17032953f2bb06bd5ce8b31e084	0	0	0	0	0	0	0	0	0	0	0	96	0	0	0	0	0	0	0	0	0	0	0	0	0	0	0
6a46ac4635218ff58b7aa30ca8236e31	0	0	0	0	0	0	0	0	0	0	0	0	67	29	0	0	0	0	0	0	0	0	0	0	0	0	0
3aef8bb7f47464bd8c11e5692ab3975f	9	0	0	0	14	0	0	0	0	0	18	14	12	13	7	0	0	0	0	0	0	0	0	0	8	0	0
6b711dcf4316f993081ffe820e582159	0	0	0	0	0	0	0	0	0	0	0	0	0	0	0	0	0	23	38	0	34	0	0	0	0	0	0
4d9574093f76fcb64f1f0b7cb1680b13	0	0	0	0	0	0	0	0	0	0	0	0	0	0	0	0	0	0	0	0	0	0	0	95	0	0	0
d39f40edbe49ce4c73ff207c818eb61a	0	0	0	0	0	0	0	0	0	0	0	0	0	0	0	0	0	0	0	0	75	0	0	0	0	0	0
0ff6f4ff80d6a86d7d817439ad3e9860	0	0	0	0	44	0	0	0	0	0	0	0	0	0	0	0	0	0	0	0	0	0	0	0	0	0	0
de6e0ff35ae3533b13d46ff562ff7253	0	0	0	0	0	0	0	0	0	0	0	94	0	0	0	0	0	0	0	0	0	0	0	0	0	0	0
22c00bdd43abd631c67597b5d5e367c2	0	0	0	0	0	0	0	0	0	0	0	0	0	0	0	0	0	0	0	0	0	0	0	0	0	0	0
50e4b4129582f57c5cd0750386abf976	0	0	0	0	0	0	0	0	0	0	0	0	0	0	59	4	0	0	0	0	30	0	0	0	0	0	0
8ebd38f8770146babd5cf44d639d4427	0	0	0	0	0	0	0	0	0	0	0	0	0	0	0	0	0	0	0	0	0	0	0	0	0	0	93
d64a5968156590b9375f089ba997d807	0	0	67	0	0	0	0	0	0	0	0	0	0	0	0	0	0	0	0	0	0	0	0	0	0	0	0
703359b526a5b9996bc32046531e7989	0	0	92	0	0	0	0	0	0	0	0	0	0	0	0	0	0	0	0	0	0	0	0	0	0	0	0
ebc99bf420da6898218a479f89d42a91	0	0	0	4	0	0	14	0	0	0	0	26	0	0	0	0	0	0	0	0	48	0	0	0	0	0	0
fb98f65bc951ecd271a58a99ce553a38	0	0	0	0	0	0	0	0	0	0	82	0	0	10	0	0	0	0	0	0	0	0	0	0	0	0	0
2ed023051ee13cedb2f0b9ad95d77fc7	0	0	0	0	0	0	0	0	0	0	0	0	0	0	0	0	0	0	0	0	73	0	0	0	0	0	0
8c2d0618df0dd8e05b1814f719afe30c	0	0	0	0	0	0	0	0	0	0	0	0	0	0	0	0	0	0	0	0	0	0	0	0	92	0	0
264edeb50098d7f98632d05379aa53b0	0	0	0	0	0	0	0	0	0	0	0	0	0	0	0	0	0	0	0	0	0	0	0	0	0	0	0
3a98cc9193f867f7f0b7970629764151	48	0	0	0	0	0	0	0	0	19	0	0	0	0	0	0	0	0	0	24	0	0	0	0	0	0	0
b5b1000a991ca5916a0bf0e78cdca935	0	0	0	0	0	0	0	0	0	0	0	0	0	0	0	0	0	0	0	0	84	0	0	0	0	0	0
319a53fcc87cfb8fa4961330853ac90a	0	0	0	0	0	0	0	0	0	0	0	0	0	0	0	0	0	0	0	0	0	0	0	0	0	0	0
fd9e87f544a9202d56a4e9cf9350e4f0	0	0	0	0	89	0	0	0	0	0	0	0	0	0	0	0	0	0	0	0	0	0	0	0	0	0	0
0afbc9be76b756169959fa4246036b7d	0	0	0	0	0	0	0	0	0	0	0	89	0	0	0	0	0	0	0	0	0	0	0	0	0	0	0
bfa575f1a47232be8e710c2212bc5dc7	0	0	0	0	75	0	0	0	0	0	0	0	0	0	0	0	0	0	0	0	0	0	0	0	0	0	0
7624b3d59da622323273ee9bde22d4b2	0	0	0	0	0	0	0	0	0	0	0	0	0	0	0	0	0	0	0	0	82	0	0	0	0	0	0
a0d65b09727273e1349cbd2566ce2f63	0	0	0	0	0	0	13	0	0	0	0	0	0	0	0	0	0	20	17	0	38	0	0	0	0	0	0
067a471230ccc4a9f783044532283175	0	0	86	0	0	0	0	0	0	0	0	0	0	0	0	0	0	0	0	0	0	0	0	0	0	0	0
e94a9da4bdf2d1d6fd8b6216ea53a5ab	0	0	0	0	0	0	0	0	0	0	0	0	43	41	0	0	2	0	0	0	0	0	0	0	0	0	0
af2c403d51b450484b3b53bfc0e5e904	0	0	0	0	0	0	0	0	0	0	0	0	58	28	0	0	0	0	0	0	0	0	0	0	0	0	0
ebf48077e789e99e75b415dbad2d706f	0	0	0	0	0	0	0	0	0	0	0	0	0	0	0	0	5	0	0	0	81	0	0	0	0	0	0
3556b60fc159ee89b6651fe5fe009c23	0	0	0	0	0	0	0	0	0	0	0	0	0	0	0	0	0	24	23	0	36	0	0	0	0	0	3
53f976e60f93b527ffa62fbe48254d53	0	0	0	0	0	0	0	0	0	0	14	0	0	0	0	0	0	0	0	0	0	0	0	0	0	0	0
f790924e9e0a62dbb4dab68296be13e3	0	0	0	0	0	0	0	0	0	0	0	0	0	0	0	0	0	0	0	0	85	0	0	0	0	0	0
0417517a44e77504e0ddbbd18bd4dc6c	0	0	0	0	0	0	0	0	0	0	0	0	0	0	0	0	0	0	0	0	0	0	0	0	85	0	0
14f171d9001c096f2ffcafe9a9e03ef5	0	0	0	0	0	0	0	0	0	0	0	0	0	0	0	0	0	0	0	0	0	0	0	0	0	0	0
57a285e63cfa768aa4e56c644cee328a	0	0	0	0	0	0	0	0	0	0	0	65	0	19	0	0	0	0	0	0	0	0	0	0	0	0	0
2ea20249875f37628f132ca248c41e75	0	0	0	0	0	0	0	0	0	0	0	0	0	84	0	0	0	0	0	0	0	0	0	0	0	0	0
2974b82406573683b5494f69e17667c2	0	0	0	0	0	0	0	0	0	0	0	0	0	0	0	0	0	0	0	0	84	0	0	0	0	0	0
0328be19676569719f405e59d4b07f42	0	0	0	0	0	0	0	0	0	0	0	0	0	0	0	0	0	0	0	0	84	0	0	0	0	0	0
66584c9378bdd5173f902c8e36343ae3	0	0	0	0	0	0	0	0	0	0	0	0	0	0	0	0	0	0	0	0	0	0	0	0	0	84	0
b1011603928555025de96b503e7bcd92	0	0	0	0	0	0	0	0	0	0	0	83	0	0	0	0	0	0	0	0	0	0	0	0	0	0	0
bc44453105cf321ef72daa44e95a16ab	0	0	0	0	0	0	0	0	0	0	0	0	3	0	76	4	0	0	0	0	0	0	0	0	0	0	0
62fc3c72b62c6ad1cd2735e2fafb43a5	0	0	0	0	0	0	0	0	0	0	0	0	0	0	0	0	0	0	0	0	83	0	0	0	0	0	0
7c1392372060c82f91782245f7b90595	0	0	0	0	0	0	0	0	0	0	0	82	0	0	0	0	0	0	0	0	0	0	0	0	0	0	0
267962760cc56772c59bd3ef039d412c	0	0	0	0	0	0	0	0	0	0	0	24	0	0	0	12	0	0	0	0	46	0	0	0	0	0	0
7e35b9e96e690a547ec283bebd4af322	0	0	0	0	39	0	0	0	0	0	0	0	0	0	0	0	0	0	0	0	0	0	0	0	0	0	0
18ddd6b1a66a4ca9f792f6358e3488b9	0	0	0	0	0	0	0	0	0	0	0	0	0	0	0	0	0	0	0	3	78	0	0	0	0	0	0
80a2afc856b2005ccae085f5fccc533a	0	0	0	0	0	0	0	0	0	0	0	0	0	0	0	0	0	0	0	0	0	0	0	81	0	0	0
4f86f8ce621052de87d6aa1f85f29142	0	0	0	0	0	0	0	0	0	0	0	0	0	0	0	0	0	0	0	0	0	0	0	0	0	0	0
24578db50b9b6240e8ac6a852c590ae4	17	0	0	0	0	0	0	0	0	0	0	0	0	4	23	0	0	13	0	0	17	0	0	0	0	0	6
d6ffa1d6c291adcfd52e5d567fa50084	0	0	0	0	0	0	0	0	0	0	0	0	0	0	80	0	0	0	0	0	0	0	0	0	0	0	0
1dbe65bf6b4b4a8f251a1d240c3e413f	0	0	0	0	0	0	0	0	0	0	0	0	0	0	0	0	0	0	0	0	80	0	0	0	0	0	0
f3a475f4964b8b7b5e1eccb5b792c4d4	0	0	0	0	66	0	0	0	0	0	0	0	0	0	0	0	0	0	0	0	0	0	0	0	0	0	0
731ec83438af07ccc0496a2b8ffae621	0	0	0	0	0	0	0	50	0	0	2	0	0	0	0	0	0	0	0	0	0	0	0	0	0	0	0
102d79e3822c535b8646910b5e8edd25	0	0	0	0	32	0	0	0	0	0	0	0	32	15	0	0	0	0	0	0	0	0	0	0	0	0	0
4bd24f886d2ab99b15785546ae81643d	0	0	0	0	0	0	0	0	0	79	0	0	0	0	0	0	0	0	0	0	0	0	0	0	0	0	0
d940954860a58aeb95a9a44adacfd04e	0	0	0	0	0	0	0	0	0	0	0	0	0	0	0	0	0	0	0	0	79	0	0	0	0	0	0
bf5c5fa452a7bf71bcd02a81a9147a2f	0	0	0	0	0	0	52	0	0	0	0	0	9	17	0	0	0	0	0	0	0	0	0	0	0	0	0
f63a8152a6f01ac0ec21ef2e806e2ad0	0	0	0	0	0	0	0	78	0	0	0	0	0	0	0	0	0	0	0	0	0	0	0	0	0	0	0
7c97b47e5423462800e1b6a14e1de06e	0	0	0	0	0	0	0	78	0	0	0	0	0	0	0	0	0	0	0	0	0	0	0	0	0	0	0
693cd692beaa8b5814b31caf7ce40a32	0	0	0	0	0	0	0	0	0	0	0	0	78	0	0	0	0	0	0	0	0	0	0	0	0	0	0
165d928582fac316f779a5ba2bcc47e6	25	0	0	0	0	0	17	0	0	18	0	0	0	17	0	0	0	0	0	0	0	0	0	0	0	0	0
2efeb9d3b6d567fe15abba94f058e9cb	0	0	0	0	0	0	0	0	0	5	0	0	0	0	0	0	0	0	0	0	72	0	0	0	0	0	0
3b82cb00f7c6eb6409e6fc4008cd6452	0	0	0	0	0	0	0	0	0	0	0	0	0	0	0	0	0	0	0	0	77	0	0	0	0	0	0
66d3437c371028860c523063d3856a0e	0	0	0	0	0	0	0	0	0	0	0	0	0	0	0	0	0	0	0	0	77	0	0	0	0	0	0
2d5f3fc0394de065bb16764bd5fae766	0	0	0	0	0	0	0	0	0	0	0	0	0	0	0	0	0	0	0	0	77	0	0	0	0	0	0
ad11e53693fd134a9a732bf5c56cb618	0	0	0	0	23	0	0	0	0	0	0	0	0	0	0	0	0	0	0	0	21	0	0	0	0	0	0
26a452a38a20d6210264537e72481d38	0	0	0	0	0	0	0	0	0	0	0	76	0	0	0	0	0	0	0	0	0	0	0	0	0	0	0
91a120fe0d5b81f62148ac78d9375ab0	0	0	0	0	0	0	0	0	0	0	0	0	0	0	0	0	0	0	0	0	76	0	0	0	0	0	0
c769363bf11ce32265ca29c89edc3582	0	0	0	0	0	0	0	0	0	0	0	0	0	0	0	0	0	0	0	0	76	0	0	0	0	0	0
d8f804d413491a764ad4310a13acc75a	0	0	58	0	0	0	0	0	0	0	0	0	0	0	0	8	0	0	0	0	0	0	0	7	0	0	0
4e7056fabfd9a207a0ec8dfafec9cfd2	0	0	0	0	0	0	0	0	0	0	0	0	75	0	0	0	0	0	0	0	0	0	0	0	0	0	0
2ae8ea7f25991601bd9f7315deb0ef0b	0	0	0	0	0	0	0	0	0	0	0	0	0	0	0	0	0	0	0	0	75	0	0	0	0	0	0
b225884784c8bfcf6f300bffcc9223cd	0	0	0	0	0	0	0	0	0	0	0	0	0	0	0	0	0	0	0	0	75	0	0	0	0	0	0
13d0e4a850e0d0f421176856c0df8fae	0	0	0	0	0	0	0	0	0	0	0	0	0	0	0	0	0	0	0	0	75	0	0	0	0	0	0
d220f5b6e19e4c1630b62b9a4176b6f1	0	0	0	0	0	0	0	0	0	0	0	0	40	20	0	0	0	0	0	0	0	0	0	0	0	0	0
000f6cdf4352dc309a366bc2cdb3da7d	0	0	0	0	0	0	0	48	8	0	0	0	0	0	0	0	0	0	0	0	0	0	0	0	0	0	0
6928be034b8ad4f1464ae73c84242eb1	0	0	0	0	0	0	28	0	0	0	0	0	36	0	0	0	10	0	0	0	0	0	0	0	0	0	0
a99faa18ea2b091c50b312962c371734	0	0	0	0	0	0	0	0	0	0	0	74	0	0	0	0	0	0	0	0	0	0	0	0	0	0	0
08cdab2c98cee7aa3ee669bfba0f5481	0	0	0	0	0	0	0	0	0	0	0	0	31	43	0	0	0	0	0	0	0	0	0	0	0	0	0
03bb92fbfbd29889b4bd7d2ef21f3c96	0	0	0	0	64	0	0	0	0	0	0	0	0	0	0	0	0	0	0	0	0	0	0	0	0	0	0
e0f3cc0ea43d3a9a3376f5d6f14c5dde	0	0	0	0	0	0	0	0	0	0	0	24	0	0	8	0	7	0	0	0	0	6	0	0	0	0	0
7bbce80bef674db739e8c0af00944301	0	0	26	0	0	0	0	0	0	0	0	0	0	4	2	11	10	0	0	5	0	0	0	0	0	3	0
4324bb938cc676cdcfca762589dfba63	73	0	0	0	0	0	0	0	0	0	0	0	0	0	0	0	0	0	0	0	0	0	0	0	0	0	0
141e073370b7babdb3ccca104eaf911d	0	0	0	0	0	0	0	0	0	0	0	0	0	0	0	0	0	0	0	0	0	0	0	0	0	0	0
e06827415c6c5bb3e6de6aa08c2b44ca	0	0	72	0	0	0	0	0	0	0	0	0	0	0	0	0	0	0	0	0	0	0	0	0	0	0	0
773b937d8199c8959579cfabf239f91c	0	0	72	0	0	0	0	0	0	0	0	0	0	0	0	0	0	0	0	0	0	0	0	0	0	0	0
3510ab4d749b215b3c4c9aea4df609ca	0	0	0	0	72	0	0	0	0	0	0	0	0	0	0	0	0	0	0	0	0	0	0	0	0	0	0
f529ad15519b00178f1c00f745f3fe4d	0	0	0	0	0	0	0	0	0	0	0	72	0	0	0	0	0	0	0	0	0	0	0	0	0	0	0
5a4ae86f10692dfee89be517a005bd26	0	0	0	0	0	0	0	0	0	0	0	0	0	0	72	0	0	0	0	0	0	0	0	0	0	0	0
2a82f2c3fc6f59a3305ef2b986c8b347	0	0	59	0	0	0	0	0	0	0	0	0	0	0	0	12	0	0	0	0	0	0	0	0	0	0	0
4b337198441cb6749fce0c239435f608	0	0	0	0	0	0	0	0	0	0	0	0	0	0	24	0	0	0	0	0	47	0	0	0	0	0	0
9a626ea4a47c4678b5454dc5c86ace73	0	0	0	0	0	0	0	0	0	0	0	0	0	0	0	0	0	0	0	0	43	0	0	0	0	0	28
013294676ede34c290a25d5da1d2540d	0	0	0	0	0	0	0	70	0	0	0	0	0	0	0	0	0	0	0	0	0	0	0	0	0	0	0
bd7e02636d336a4c3efd50e677fe0e46	0	0	0	0	0	0	0	0	0	0	0	0	0	0	0	0	0	0	0	0	65	5	0	0	0	0	0
b92aecce075cf1ec9702808f363e4528	0	0	0	0	0	0	0	0	0	0	0	0	0	0	0	0	0	0	0	0	70	0	0	0	0	0	0
f2c3d932b27f17ccbadeb8b3ea71f923	0	0	0	0	57	0	0	0	0	0	0	0	0	0	0	0	0	0	0	0	0	0	0	0	0	0	0
14d112d452e9792e9109d51c1d7826d1	0	0	0	0	0	0	0	0	0	69	0	0	0	0	0	0	0	0	0	0	0	0	0	0	0	0	0
08e91014e3d9c1c1329d013f141cd5bd	0	0	0	0	0	0	0	0	0	0	38	0	20	7	0	0	0	0	0	4	0	0	0	0	0	0	0
2dcb47e25622eb0cedb66113a69e0996	0	0	0	0	0	0	0	0	0	0	0	0	37	0	0	0	0	0	0	0	0	0	0	0	32	0	0
21dbbe8b79a6b39f1bd180d928f72ad2	0	0	0	0	0	0	0	0	0	0	0	0	0	0	0	0	0	0	0	0	0	0	0	0	0	0	69
054beb764634b986d772c4da74c6a70c	0	0	0	0	0	0	0	0	0	0	0	0	0	0	0	0	17	0	0	0	33	0	0	0	0	0	0
31e30b021bf0df6fc11893c5b1c9d080	0	0	0	0	0	0	0	0	0	0	0	0	0	0	0	53	15	0	0	0	0	0	0	0	0	0	0
6fe9868d826997d9655bffd7ce14ff61	0	0	0	0	0	0	0	0	0	0	0	0	0	0	0	0	0	0	0	0	68	0	0	0	0	0	0
c6a750cbf1a251e9847e03b5aca67618	13	0	0	0	0	0	0	0	0	0	0	0	0	0	0	0	0	0	0	0	54	0	0	0	0	0	0
bc23fac9ca344557ba7bbb6bc11c49ca	0	0	32	0	35	0	0	0	0	0	0	0	0	0	0	0	0	0	0	0	0	0	0	0	0	0	0
aa5ae1d38752b02d3254480c4b55c644	0	0	0	0	0	0	0	0	0	0	0	0	0	0	0	0	0	0	0	0	56	0	0	0	11	0	0
d347cad164508355e12daadf9ccea765	0	0	0	25	0	0	0	0	0	0	0	0	0	0	0	0	0	0	0	36	0	0	0	5	0	0	0
ef479a8dd4a00c1c54dfc6354e532983	0	0	0	0	0	0	0	0	0	0	0	0	40	14	0	0	0	0	0	12	0	0	0	0	0	0	0
1a081ebf799fe44e65fd6577117f3ba1	0	0	0	0	0	0	0	0	0	0	0	0	53	0	0	0	0	0	0	0	13	0	0	0	0	0	0
2a3e11041cd7740c7f1c986d40bfe0b7	0	0	0	0	0	0	0	0	0	0	0	0	0	66	0	0	0	0	0	0	0	0	0	0	0	0	0
bba5109fc48e2b1b8bd1246d69d134f6	0	0	0	0	0	0	0	0	0	0	0	0	0	0	66	0	0	0	0	0	0	0	0	0	0	0	0
a2eaa0d56649603390939a89fc336679	0	0	0	0	0	0	0	0	0	0	0	0	0	0	50	16	0	0	0	0	0	0	0	0	0	0	0
ec098ad12ef2923b449a01762462578b	0	0	0	0	0	0	0	0	0	0	0	0	15	11	0	0	0	0	0	0	32	0	0	4	0	0	0
e6e65236e298d9c40c4fdcfe318f04c7	0	0	32	0	0	0	0	0	0	0	0	0	0	0	0	0	0	0	0	0	0	0	0	0	0	0	33
01d1d4893d8c7900e2259d11c485d2be	0	0	11	0	0	0	0	0	0	0	0	0	0	0	0	0	0	0	0	0	54	0	0	0	0	0	0
f0cc10d780c410ff5b6f3ae23afd4cb8	0	0	21	0	0	0	23	0	0	0	0	0	0	0	0	0	0	0	0	0	0	0	0	0	0	0	21
2d07b5f28c2e0a667bd812e50c108fd1	0	0	65	0	0	0	0	0	0	0	0	0	0	0	0	0	0	0	0	0	0	0	0	0	0	0	0
739b43ef694b847ce7ad45688d5ac260	0	0	0	0	0	0	0	48	0	0	0	0	0	0	0	0	0	0	0	0	17	0	0	0	0	0	0
eb303a6b9b3639cf3c3dd16c414074da	0	0	0	0	0	0	0	0	0	0	0	0	0	0	0	0	0	0	0	0	65	0	0	0	0	0	0
88680d4fa5efe6b495f0db445ac487fb	0	0	0	0	0	0	0	0	0	0	0	0	0	0	0	0	0	0	0	0	65	0	0	0	0	0	0
0b4ef436dec7d2cbf9af2a190650f55e	0	0	0	0	0	0	0	0	0	0	0	0	0	0	0	0	0	0	0	0	0	0	0	0	0	0	65
0757d53ead668baf7d50fe7a3d7bb493	0	0	23	0	0	0	0	0	0	0	0	0	0	0	0	0	0	0	0	0	0	0	0	0	0	0	0
d316e43574425037ed924516d0a6e7ed	0	0	0	0	0	0	0	0	0	0	0	0	0	0	0	0	0	0	0	0	0	0	0	0	0	0	0
92f262fb5852d8fb792ae2c1d11747cc	0	0	0	0	0	0	0	39	0	0	0	0	0	0	0	0	0	0	0	0	0	0	0	0	0	0	0
1f706cd84cb3122b73e3a7e92fb0d530	0	0	0	0	0	0	0	0	0	0	0	64	0	0	0	0	0	0	0	0	0	0	0	0	0	0	0
38b5f6e9fc3e16eefee690978d6d28bb	0	0	0	0	0	0	0	0	0	0	0	0	0	0	0	7	0	0	0	0	57	0	0	0	0	0	0
1de4b1234217dfe653f0f519f21344f9	0	0	0	0	0	0	0	0	0	0	0	0	0	0	0	0	0	0	0	0	48	0	0	16	0	0	0
d9a496f2d3114213d8d4c17e9f518d0a	0	0	0	0	0	0	0	0	0	0	0	0	0	0	0	0	0	0	0	0	64	0	0	0	0	0	0
51e93d36b08e40d000c621610351e9f0	0	0	0	0	0	0	0	0	0	0	0	0	0	0	0	0	0	0	0	0	64	0	0	0	0	0	0
aa92378fd18be249437d317af771cfcd	27	0	0	0	0	0	0	0	0	0	0	0	0	0	0	0	0	0	0	0	0	0	0	36	0	0	0
32c054f8f8ee4cc1a0872b6bd369c8d2	33	0	0	0	0	0	0	0	0	0	0	0	0	0	0	30	0	0	0	0	0	0	0	0	0	0	0
84c8d863883c5d1a5b97b2da59f4d658	0	0	0	0	0	0	28	0	0	0	0	26	0	0	0	0	0	0	0	0	0	0	0	9	0	0	0
fad905a0b20cc7e92be2da00287ae33b	0	0	0	0	0	0	0	0	0	0	0	0	0	0	0	0	0	0	0	0	63	0	0	0	0	0	0
d1a2307e2727b75ba2c6c4654d01c844	0	0	0	0	0	0	0	0	0	0	0	0	0	0	0	0	0	0	0	0	63	0	0	0	0	0	0
72ba7836a8641c41326683ca5c87d0a8	0	0	0	0	0	0	0	0	0	0	0	0	0	0	0	0	0	0	0	0	63	0	0	0	0	0	0
7ee0d414d288061d66bc158921ab94b1	0	0	0	0	0	0	0	0	0	0	0	0	0	0	0	0	0	0	0	0	0	0	0	0	0	0	63
fab1c84c9592bdd07aab0fed81cac039	0	0	0	0	0	0	0	0	0	0	0	0	31	0	9	3	0	0	0	0	0	0	0	0	0	0	0
153d33c89c01421d540e2b0357561766	0	0	0	0	0	0	0	0	0	0	0	0	0	0	0	0	0	0	0	0	62	0	0	0	0	0	0
b0b18cf3a79ec5d4e5c539b94e6f70ac	0	0	0	0	0	0	0	0	0	0	0	0	0	0	0	0	0	0	0	0	0	0	0	0	0	0	0
e591d49802ca545f0a28c633ce97fe07	29	0	0	0	0	0	0	0	0	0	0	0	0	0	0	23	9	0	0	0	0	0	0	0	0	0	0
f8714f2dea4f03b419f2b897f7210071	0	0	0	0	0	0	61	0	0	0	0	0	0	0	0	0	0	0	0	0	0	0	0	0	0	0	0
2134bf4f8f464d5ec330bef2b49fea53	0	0	0	0	0	0	61	0	0	0	0	0	0	0	0	0	0	0	0	0	0	0	0	0	0	0	0
ea6ee67be894d171b45d28ebc132d604	0	0	0	0	0	0	61	0	0	0	0	0	0	0	0	0	0	0	0	0	0	0	0	0	0	0	0
ee46eadf742caeb65811592213bfc73e	0	0	0	0	0	0	0	0	61	0	0	0	0	0	0	0	0	0	0	0	0	0	0	0	0	0	0
b561fca1a87ead4680c374e082516534	0	0	0	0	0	0	0	0	0	0	61	0	0	0	0	0	0	0	0	0	0	0	0	0	0	0	0
e506f93bfec809009d458e8eadd96008	0	0	0	0	0	0	0	0	0	0	0	0	0	0	0	0	0	0	0	0	61	0	0	0	0	0	0
dfaa9aa8590106b04be3c62acc9ee7fe	0	0	0	0	0	0	0	0	0	0	0	0	0	0	0	0	0	0	0	0	61	0	0	0	0	0	0
3371676d270dd7bd1853881c098dfee6	0	0	0	0	0	0	0	0	0	0	0	0	0	0	0	0	0	0	0	0	61	0	0	0	0	0	0
4f904ebdd10ebd14b54b088e8710dd22	0	0	21	0	0	0	0	0	0	0	0	39	0	0	0	0	0	0	0	0	0	0	0	0	0	0	0
b7ef7ad0c422210662d6c608415149d4	0	0	0	60	0	0	0	0	0	0	0	0	0	0	0	0	0	0	0	0	0	0	0	0	0	0	0
7b89dee04a54ebb35450b7ca81ab24a6	0	0	0	0	0	0	60	0	0	0	0	0	0	0	0	0	0	0	0	0	0	0	0	0	0	0	0
b5955587e7f926f2c046f84d44416c37	0	0	0	0	0	0	0	0	0	0	0	0	35	25	0	0	0	0	0	0	0	0	0	0	0	0	0
a70a583ad1c3469cd4a246a0ceac67b7	0	0	0	0	0	0	0	0	0	0	0	0	0	0	60	0	0	0	0	0	0	0	0	0	0	0	0
8bd941f369146b21668cf4aebfd00ac6	0	0	0	0	0	0	0	0	0	0	0	0	0	0	0	9	0	0	0	0	33	0	0	0	0	18	0
e199bdc8d4acf25ae7f38399462b38d8	0	0	0	0	0	0	0	0	0	0	0	0	0	0	0	28	0	0	0	0	32	0	0	0	0	0	0
4b66adeaae33521048dba7f7d59fdac9	0	0	40	0	0	0	0	0	0	0	0	0	0	0	0	0	0	0	0	0	0	0	0	0	19	0	0
6a19e2b7136968d56edac181aeb21dfd	0	0	0	0	56	3	0	0	0	0	0	0	0	0	0	0	0	0	0	0	0	0	0	0	0	0	0
03ac2588d6b62db8787a0e6a851dade1	0	0	0	0	0	0	0	0	0	0	0	59	0	0	0	0	0	0	0	0	0	0	0	0	0	0	0
2196ba261c72112c33d0cf35283359e7	0	0	0	0	0	0	0	0	0	0	0	0	0	0	0	0	0	59	0	0	0	0	0	0	0	0	0
abafadab03e890e0e9fb9f43226cd442	0	0	0	0	0	0	0	0	0	0	0	0	0	0	0	0	0	0	0	0	59	0	0	0	0	0	0
5c8ee4de92fb7dec2159ec87c1179753	0	0	0	0	0	0	0	0	0	0	0	0	0	0	0	0	0	0	0	0	59	0	0	0	0	0	0
e55a87a2bfb6c3731d6691ffa7626265	0	0	0	0	0	0	0	0	0	0	0	0	0	0	0	0	0	0	0	0	0	0	0	0	0	0	0
4ef2db943e5c1fe2d397fc296b3bce73	0	0	0	0	0	0	29	0	0	0	0	0	0	0	0	0	0	0	0	0	0	0	0	0	0	0	0
17dbd421d424829d6016172eae94aa17	0	0	6	0	0	0	16	0	0	0	0	0	0	0	0	0	0	0	0	11	0	0	0	0	0	0	0
b9fa9e1180770e257f52f5dc723f569d	0	0	0	0	0	0	0	0	0	53	0	0	0	0	0	0	0	0	0	0	0	0	0	0	5	0	0
5325ee4fbcfba03c9d6c477b8d151aaa	0	0	0	0	0	0	0	0	0	0	0	0	44	14	0	0	0	0	0	0	0	0	0	0	0	0	0
7b8798b5d66ba5e965cf502992b2475f	0	0	0	0	0	0	0	0	0	0	0	0	0	0	29	29	0	0	0	0	0	0	0	0	0	0	0
66da1d0fe6897d9865aac63ef26ff6f9	0	0	0	0	0	0	0	0	0	0	0	0	0	0	0	0	0	18	0	0	0	0	0	18	22	0	0
5ed7e056b1dbbfd78f5d0b45de1977e4	0	0	0	0	0	0	0	0	0	0	0	0	0	0	0	0	0	0	0	0	58	0	0	0	0	0	0
a6dd22084c4bdd984fc723a2eca79e70	0	0	0	0	0	0	0	0	0	0	0	0	0	0	0	0	0	0	0	0	0	0	0	0	0	0	0
9df33e338720bc1d2cf00cc01276a5af	0	0	57	0	0	0	0	0	0	0	0	0	0	0	0	0	0	0	0	0	0	0	0	0	0	0	0
bf1a818b12cb26b87437b02ddb111100	0	0	0	0	0	0	51	0	0	0	0	0	0	0	0	0	0	0	0	0	0	0	0	0	0	6	0
607753f837df56e37347e3e777cb856c	0	0	0	0	0	0	0	0	0	0	0	0	38	19	0	0	0	0	0	0	0	0	0	0	0	0	0
6bd066e158d5a214df443a08d23b73fe	0	0	0	0	0	0	0	0	0	0	0	0	0	0	0	0	0	0	0	0	57	0	0	0	0	0	0
6adbabd1a4595ad055f846d7df6d08ff	0	0	0	0	0	0	0	0	0	0	0	0	0	0	0	0	0	0	0	0	57	0	0	0	0	0	0
64784ff342c1596cf71b14373403224e	0	29	0	0	0	0	0	0	0	0	0	0	0	0	0	0	0	0	0	0	0	0	0	0	27	0	0
51df4c898ba9774dde2c9731a469644d	0	0	30	0	0	0	0	0	0	0	0	0	26	0	0	0	0	0	0	0	0	0	0	0	0	0	0
37395b8add6de1e5483afaac1e2fcc5d	0	0	0	0	0	0	0	0	0	0	0	0	0	0	0	0	0	0	0	0	56	0	0	0	0	0	0
e4f06ab45f27e4062dd3968fdc58cc73	0	0	0	0	0	0	0	0	0	0	0	0	0	0	0	0	0	0	0	0	0	0	0	0	0	0	56
437dc90aed7347128254716b86091956	0	0	0	0	0	0	0	30	9	0	0	0	0	0	8	0	0	0	0	0	0	0	0	0	0	0	0
2688633e6da36481315bed37fea013e8	0	0	0	0	55	0	0	0	0	0	0	0	0	0	0	0	0	0	0	0	0	0	0	0	0	0	0
641d0a2c90a004f56232aa9f61f0b5d6	0	0	0	0	0	0	0	0	0	0	0	0	0	0	43	12	0	0	0	0	0	0	0	0	0	0	0
2ce61e3310f7d870daef2cf5488c40dd	0	0	0	0	0	0	0	0	0	0	0	0	0	0	0	0	55	0	0	0	0	0	0	0	0	0	0
4385a6dcd4987c94bf3945fd3cc5f387	0	0	0	0	0	0	0	0	0	0	0	0	0	0	0	0	0	0	0	0	55	0	0	0	0	0	0
ab630d3d9f4bf0b9aceb21d68ffa95ac	0	0	0	0	0	0	17	0	0	0	0	0	0	0	0	0	0	0	0	0	0	0	0	0	37	0	0
ba1e58811057a2ea70f3ddae1f154c8b	0	0	0	0	0	0	54	0	0	0	0	0	0	0	0	0	0	0	0	0	0	0	0	0	0	0	0
61178f58eaba34f1a4dc535f2cb3e816	0	0	0	0	0	0	0	54	0	0	0	0	0	0	0	0	0	0	0	0	0	0	0	0	0	0	0
f6b9e190ec50988c4e79ec7e47b08b4b	0	0	0	0	0	0	0	0	0	0	0	0	0	0	0	0	0	18	0	0	36	0	0	0	0	0	0
fa6b3dfe58be4ac05849070576f9dcbc	0	0	0	0	0	0	0	0	0	0	0	0	0	0	0	0	0	0	0	0	54	0	0	0	0	0	0
d3550ed456a82984e5d042b6323ba2da	0	0	0	0	0	0	0	0	0	0	0	0	0	0	0	0	0	0	0	0	54	0	0	0	0	0	0
8f681b61c093ee80aef780f428e5eab2	0	0	0	0	0	0	0	0	0	0	0	0	0	0	0	0	0	0	0	0	54	0	0	0	0	0	0
a6e8797c597ac7fccdb2004dabd346fc	0	0	0	0	0	0	0	0	0	0	0	0	0	0	0	0	0	0	0	0	0	54	0	0	0	0	0
dff5cadbe4af44a3fb23c586c9b13766	0	0	0	0	0	0	0	0	0	0	0	0	0	0	0	0	0	0	0	0	0	0	0	0	0	0	54
2c490fa9d290a685be192022618a37b5	0	0	0	0	0	0	0	0	0	0	0	0	0	0	0	0	0	0	0	0	0	0	0	0	0	0	0
5dc5ce4759996be501c827df6d278ac5	47	0	0	0	0	0	0	0	0	6	0	0	0	0	0	0	0	0	0	0	0	0	0	0	0	0	0
a766112c112b67031225f9d07bc4a60d	0	0	0	0	0	0	0	0	0	0	0	53	0	0	0	0	0	0	0	0	0	0	0	0	0	0	0
a04074af0ae4e7157722b222aa395644	0	0	0	0	0	0	0	0	0	0	0	0	0	0	29	0	0	0	0	0	24	0	0	0	0	0	0
2b3ecd3585af4d0b8c91ad3ea43e8bec	0	0	0	0	0	0	0	0	0	0	0	0	0	0	0	0	0	0	0	0	0	0	0	53	0	0	0
2e5f47af30c8f2e709babb5575c1a18a	0	0	0	0	0	0	0	0	0	0	0	0	0	0	0	0	0	0	0	0	0	0	0	53	0	0	0
cf015ff505ec71a7b5f531c078e681cd	0	0	6	0	0	0	0	0	0	0	0	0	0	0	0	0	7	0	0	0	0	0	0	0	0	0	0
62319c6051bb68af669c0deb059a0722	0	0	0	0	0	0	0	0	0	0	0	0	0	0	0	0	0	0	0	0	0	0	0	0	0	0	0
95d671e87a81410a0a69fc190cc55f98	0	0	0	0	0	0	0	0	0	0	0	0	0	0	0	0	0	0	0	0	0	0	0	0	0	0	0
2203ae9934a895fdcca799f99c304566	0	0	0	52	0	0	0	0	0	0	0	0	0	0	0	0	0	0	0	0	0	0	0	0	0	0	0
a4e0d4dcf17836daae9e98356d06d59d	0	0	0	0	52	0	0	0	0	0	0	0	0	0	0	0	0	0	0	0	0	0	0	0	0	0	0
93a0630c23c267681a89541d63c469dc	0	0	0	0	0	0	0	0	0	0	0	52	0	0	0	0	0	0	0	0	0	0	0	0	0	0	0
d99d64540024bd1a5f7f4a155c5526a6	0	0	0	0	0	0	0	0	0	0	0	0	0	0	0	0	0	16	36	0	0	0	0	0	0	0	0
eca6892675c92f2829111983b2cc2f0f	0	0	0	0	0	0	0	0	0	0	0	0	0	0	0	0	0	0	0	0	52	0	0	0	0	0	0
2f72f20cb2e4ad0aba67ea5ef859546a	0	0	0	0	0	0	0	0	0	0	0	0	0	0	0	0	0	0	0	0	33	0	0	19	0	0	0
08b73661fb8b94854ee83d692130c972	0	0	0	0	0	0	0	0	0	0	0	0	0	0	0	18	0	0	0	0	0	0	0	0	0	0	0
ab85d622af1e72826052f8016dd026cd	0	0	0	0	0	0	0	0	0	0	0	0	0	0	0	0	0	0	0	0	0	0	0	0	0	0	0
47011bd9bb4212ed82a6eb79b1c3f0a2	0	0	0	0	0	0	0	0	0	0	0	0	0	0	0	0	0	0	3	0	21	0	0	0	0	0	0
75fa4596d37cb922b2829b4c8fb1762b	0	0	8	0	0	0	0	0	0	0	0	0	0	0	0	0	0	0	0	0	0	0	0	13	0	0	0
556d8fdc6b52a9e7cc38659eb803ce24	0	0	0	0	51	0	0	0	0	0	0	0	0	0	0	0	0	0	0	0	0	0	0	0	0	0	0
1a9924035ae5dca50de9cee709bbc823	0	0	0	0	0	0	0	0	0	0	0	0	33	18	0	0	0	0	0	0	0	0	0	0	0	0	0
31c40d225eae3bc052fe740ad5a2d893	0	0	0	0	0	0	0	0	0	0	0	0	35	16	0	0	0	0	0	0	0	0	0	0	0	0	0
6124496c151f7cf9506839e6eff50c80	0	0	0	0	0	0	0	0	0	0	0	0	0	0	0	0	0	0	0	0	51	0	0	0	0	0	0
049198851c071fe999ec994c48be126d	0	0	0	0	0	0	0	0	0	0	0	0	0	0	0	0	0	0	0	0	51	0	0	0	0	0	0
63f1b080b80f9da78915affaf35bb322	0	0	17	10	0	0	0	0	0	0	0	0	0	7	0	0	13	0	0	0	0	0	0	0	0	0	0
248fe91522f35e127b16d3e91cd3cc19	0	0	0	0	0	0	50	0	0	0	0	0	0	0	0	0	0	0	0	0	0	0	0	0	0	0	0
804d6df5289cd38caefc0812bff932c1	0	0	0	0	0	0	0	0	0	4	0	0	0	0	0	0	0	0	0	0	0	0	0	0	0	0	46
f03c748781db4be0f0e3f24663fea897	0	0	0	0	0	0	0	0	0	0	0	0	0	0	0	0	0	0	8	0	42	0	0	0	0	0	0
98bc1817f2d95a25154fc5c93a75427a	0	0	0	0	0	0	0	0	0	0	0	0	0	0	0	0	0	0	0	0	0	0	0	0	0	0	0
33db8890d7defb50f940dfc0e05f3b13	0	0	0	0	19	0	0	0	0	0	0	0	0	0	0	0	0	0	0	0	0	0	0	0	0	0	0
f5b813cc2ac7863ae005c84830bae861	13	0	0	0	0	0	3	0	0	0	0	6	0	0	8	0	0	0	0	0	19	0	0	0	0	0	0
d386863b6a0565708ae63f7aec6cec88	0	13	0	0	0	0	0	0	0	0	0	0	0	8	0	0	0	0	0	0	0	0	28	0	0	0	0
4c3505873c7d1bb8d51d9c95333e36f4	0	0	0	0	0	0	0	0	0	0	0	49	0	0	0	0	0	0	0	0	0	0	0	0	0	0	0
437eb17a4e2f4b0a3166263b94055b9d	0	0	0	0	0	0	0	0	0	0	0	49	0	0	0	0	0	0	0	0	0	0	0	0	0	0	0
ca00d8a304dac2caa20d89e7beb0e57b	0	0	0	0	0	0	0	0	0	0	0	0	0	0	0	0	0	0	0	0	0	0	0	0	0	0	0
56785dba6af2ebf99f4c8a0c943b03fd	0	0	0	0	0	0	0	0	0	0	0	0	0	0	0	0	0	0	0	9	35	0	5	0	0	0	0
1a3e8135ca0c78d257d6e5f6bf6321ca	0	0	0	0	0	0	0	0	0	0	0	0	0	0	0	0	0	0	0	0	49	0	0	0	0	0	0
983417319c4126e2b7f393b2622fb62c	0	0	0	0	0	0	0	0	0	0	0	0	0	0	0	0	0	0	0	0	49	0	0	0	0	0	0
27f747902fe2304a676b3212b4441a76	0	0	0	0	0	0	0	0	0	0	0	0	0	0	0	0	0	0	0	0	49	0	0	0	0	0	0
431163bb8335d7b43dd3c57e5cfe3e5c	0	0	0	0	0	0	0	0	0	0	0	0	0	0	0	0	0	0	0	0	0	0	0	49	0	0	0
d1264035d98f18b5393cf465af3d602c	0	0	0	0	0	0	0	0	0	0	0	0	0	0	0	0	0	0	0	0	0	0	0	0	49	0	0
d767cf5e06edbf4d57ac2d1c21979d3a	0	0	0	0	0	0	0	0	0	0	0	0	0	0	0	0	0	0	0	0	0	0	0	0	0	0	0
53adf3eafd861605df54a3bb5e529750	0	0	0	0	0	0	0	27	0	0	0	0	0	0	0	0	0	0	0	0	0	0	0	0	0	0	0
9be1b8ad127467ec474effee10166b34	0	0	0	0	0	0	48	0	0	0	0	0	0	0	0	0	0	0	0	0	0	0	0	0	0	0	0
77c986c04bd8581768bd72f1d77fecd4	0	0	0	0	0	0	0	0	0	0	0	0	0	0	48	0	0	0	0	0	0	0	0	0	0	0	0
57704bac7415304ba7064f521a5b44f9	0	0	0	0	0	0	0	0	0	0	0	0	0	0	0	0	0	0	0	0	48	0	0	0	0	0	0
d364940631b35e571ac9b8847ec6e7e7	0	0	0	0	0	0	0	0	0	0	0	0	0	0	0	0	0	0	0	0	0	0	0	0	0	0	0
23dfefa513822722992daf468bac175a	0	0	29	0	0	0	0	0	0	0	0	0	0	18	0	0	0	0	0	0	0	0	0	0	0	0	0
114d0aefa07e7ab7836011f44281b737	0	0	14	0	0	0	0	0	0	0	0	0	0	0	0	0	0	0	0	0	0	0	0	0	33	0	0
dd41d13aa299444e30ef8235a3904d27	0	0	47	0	0	0	0	0	0	0	0	0	0	0	0	0	0	0	0	0	0	0	0	0	0	0	0
43c683c748bb107067336f1dc2a272cb	0	0	0	0	0	0	0	0	0	0	0	0	0	0	47	0	0	0	0	0	0	0	0	0	0	0	0
40c92a76fb7edfe60260b14e153f3a7d	0	0	0	0	0	0	0	0	0	0	0	0	0	0	0	0	9	0	0	0	0	0	0	0	0	0	38
530eae71d1d7adb2e7e5fd990c74c3ab	0	0	0	0	0	0	0	0	0	0	0	0	0	0	0	0	0	0	0	0	47	0	0	0	0	0	0
04f53f4cb25a2dc23706058a639e08a3	0	0	0	0	0	0	0	0	0	0	0	0	0	0	0	0	0	0	0	0	47	0	0	0	0	0	0
1dbc1b314499474582182aa4b1715cd0	0	0	0	0	0	0	0	0	0	0	0	0	0	0	0	0	0	0	0	0	47	0	0	0	0	0	0
a2e4a889a02f8e2c3a679b33ae4cfe60	0	0	0	0	0	0	0	0	0	0	0	0	0	0	0	0	0	0	0	0	47	0	0	0	0	0	0
2429bf0295196cea0e3391f1953846e5	0	0	0	0	0	0	0	0	0	0	0	0	0	0	0	0	0	0	0	0	47	0	0	0	0	0	0
bac9bdbcd1ad7778dcd8bac933988db1	0	0	0	0	0	0	0	0	0	0	0	0	0	0	0	0	0	0	0	0	0	0	0	0	47	0	0
b3b78495e7e36bfbace7905bc3f3e8d5	0	0	0	0	0	0	0	0	0	0	0	0	0	0	0	0	0	0	0	0	0	0	0	0	0	47	0
693331ee89bd00943b991f265cc0da1d	46	0	0	0	0	0	0	0	0	0	0	0	0	0	0	0	0	0	0	0	0	0	0	0	0	0	0
1aae317490cb7ebe79de722e19a05f09	0	46	0	0	0	0	0	0	0	0	0	0	0	0	0	0	0	0	0	0	0	0	0	0	0	0	0
b586977281cab99c77087ab2a259fc35	0	6	0	0	0	0	0	0	0	0	0	0	0	0	0	0	0	0	0	0	0	0	0	0	40	0	0
98e585d13b22926f3859e06e58339f65	0	0	0	0	0	0	0	0	0	0	0	0	29	0	0	0	0	0	0	0	0	0	0	0	0	0	0
5281a6c045856287b7e9da92b2a2dbf7	0	0	23	0	0	0	0	0	0	0	0	0	0	0	0	0	0	0	0	0	22	0	0	0	0	0	0
64be147b2a7346624404e76dbdf88cbf	0	0	0	0	0	0	11	0	0	0	0	34	0	0	0	0	0	0	0	0	0	0	0	0	0	0	0
0c1d83c7e6baad20ea4b3b8bb4783bf6	0	0	0	0	0	0	0	45	0	0	0	0	0	0	0	0	0	0	0	0	0	0	0	0	0	0	0
b1382fcc0980e89207fa489b2e91a479	0	0	0	0	0	0	0	0	0	0	0	14	0	0	0	0	0	0	0	0	0	0	0	6	0	0	25
7b3fdaa6406e2e0b086c33a7a65d0b49	0	0	0	0	0	0	0	0	0	0	0	0	0	0	0	0	0	0	32	13	0	0	0	0	0	0	0
b527614ec4fc065aa14f5fdf377621ec	0	0	0	0	0	0	0	0	0	0	0	0	0	0	0	0	0	0	0	0	45	0	0	0	0	0	0
151c413bcb0e533aefb99730a46050d9	0	0	0	0	0	0	0	0	0	0	0	0	0	0	0	0	0	0	0	0	45	0	0	0	0	0	0
80fad953c17fb49f5a4cad699e460476	0	0	0	0	0	0	0	0	0	0	0	0	0	0	0	0	0	0	0	0	45	0	0	0	0	0	0
12bdd1d0aacf806b20d81d18526e92fc	0	0	0	0	0	0	0	0	0	0	0	0	0	0	0	0	0	0	0	0	45	0	0	0	0	0	0
fb208de35cbfe67c5baac66fb0b89a30	0	0	0	0	0	0	0	0	0	0	0	0	0	0	0	0	0	0	0	0	0	0	0	0	0	0	0
7d66f6c0ba5b1129442173bf2bd417dc	0	0	0	0	0	0	0	0	0	0	0	0	0	0	0	0	0	0	0	2	0	0	0	0	0	0	0
875724030f35cc66b486c12701976cd9	44	0	0	0	0	0	0	0	0	0	0	0	0	0	0	0	0	0	0	0	0	0	0	0	0	0	0
c33f598a2853e3c0dbe9316997c45f8c	0	0	44	0	0	0	0	0	0	0	0	0	0	0	0	0	0	0	0	0	0	0	0	0	0	0	0
4e701e8dd28661168f0bfd82ee7c5c28	0	0	0	0	33	0	0	4	0	0	0	0	0	0	0	0	7	0	0	0	0	0	0	0	0	0	0
cd765211569a2e1a6ac221fe6e2f964b	0	0	0	0	0	0	15	0	0	6	0	23	0	0	0	0	0	0	0	0	0	0	0	0	0	0	0
58714197ee8cdfadf080c0d789f5404c	0	0	0	0	0	0	0	0	0	0	0	44	0	0	0	0	0	0	0	0	0	0	0	0	0	0	0
e08ef49b514884a987a3afdaefd68458	0	0	0	0	0	0	0	0	0	0	0	0	44	0	0	0	0	0	0	0	0	0	0	0	0	0	0
06fe9b70377727e2ca6434340aa84517	0	0	0	0	0	0	0	0	0	0	0	0	0	0	0	0	0	0	0	0	44	0	0	0	0	0	0
ea34ebb6257cb2043c31143761c7294a	0	0	0	0	0	0	0	0	0	0	0	0	0	0	0	0	0	0	0	0	44	0	0	0	0	0	0
c4743671fa031159fad8105159585b36	0	0	0	0	0	0	0	0	0	0	0	0	0	0	0	0	0	0	0	0	44	0	0	0	0	0	0
1ce946b415811be5c73e7003c01f8d11	0	0	0	0	0	0	0	0	0	0	0	0	21	16	0	0	0	0	0	0	0	0	0	0	0	0	0
cc803e6c1ad1a7fd14c45f5dafd6e749	0	0	0	0	0	0	0	0	0	0	0	36	0	0	0	0	0	0	0	7	0	0	0	0	0	0	0
40524b10f2598f0f7f70798a9dd25ce9	0	0	0	0	0	0	0	0	0	0	0	0	43	0	0	0	0	0	0	0	0	0	0	0	0	0	0
de6e6c1a9c9664591f6a8a5893faab8a	0	0	0	0	0	0	0	0	0	0	0	0	0	0	0	0	0	0	0	0	43	0	0	0	0	0	0
c3d86012092cf293c004fa13ead583f7	0	0	0	0	0	0	0	0	0	0	0	0	0	0	0	0	0	0	0	0	0	0	0	0	0	0	0
0bf0743fbbcffbbcebe02a5d565231ef	0	0	0	0	0	0	0	0	0	0	0	0	12	0	0	0	0	0	0	0	0	0	0	16	0	0	0
a8205faee3ce00b88f54696ad161c1ba	0	0	0	0	0	0	0	0	0	0	0	0	0	0	0	0	0	0	0	0	0	0	0	0	0	0	0
3d3f74c876b6b083d89f4c766e22e304	0	0	0	0	0	0	0	0	0	0	0	0	0	0	0	0	0	0	0	0	0	0	0	0	0	0	0
a1d597ac250694470aafa05a40b7127d	42	0	0	0	0	0	0	0	0	0	0	0	0	0	0	0	0	0	0	0	0	0	0	0	0	0	0
60707f216b8dfcc37d5a2f5eb37fdf6e	0	0	42	0	0	0	0	0	0	0	0	0	0	0	0	0	0	0	0	0	0	0	0	0	0	0	0
1ee3b9ba902668dfb95de454a5889dc2	0	0	26	0	0	3	0	0	0	0	0	0	0	0	13	0	0	0	0	0	0	0	0	0	0	0	0
3446bba12a1ce4e451a8f09965efae8b	0	0	0	0	0	0	0	0	0	0	0	38	0	0	0	0	0	0	0	0	0	0	0	0	0	4	0
25e96a980ed8cc6c7f84a737ab18d0d9	0	0	0	0	0	0	0	0	0	0	0	42	0	0	0	0	0	0	0	0	0	0	0	0	0	0	0
d8c23fe826229511e3ff72e5ee56e3ee	0	0	0	0	0	0	0	0	0	0	0	0	0	0	0	0	0	0	0	0	42	0	0	0	0	0	0
2c7e5dd786c0a2f5e7c62e79603eb260	0	0	0	0	0	0	0	0	0	0	0	0	0	0	0	0	0	0	0	0	42	0	0	0	0	0	0
494250bb527a5c6599bee3067f79bd58	0	0	0	0	0	0	0	0	0	0	0	0	0	0	0	0	0	0	0	0	42	0	0	0	0	0	0
a33a52a6574adfcd9d4a32e912bca6e5	0	0	0	0	0	0	0	0	0	0	0	0	0	0	0	0	0	0	0	0	0	18	0	24	0	0	0
123ff89bfc0a34b1d1715eeeb89859e4	0	0	0	0	0	0	0	0	0	0	0	0	0	0	0	0	0	0	0	0	0	0	0	0	42	0	0
d4eee708086a0fa4e818519b62c276b0	0	0	0	0	0	0	0	0	0	0	0	0	0	0	0	0	0	0	0	0	0	0	0	0	0	0	0
5c0863c17451b3f3db4e49ba49f0864d	0	0	0	0	37	0	0	0	0	0	0	0	0	0	0	0	0	0	0	0	0	0	0	0	0	0	0
ac8fbf412a5f273a9dfdfbf3a4dc9ce3	41	0	0	0	0	0	0	0	0	0	0	0	0	0	0	0	0	0	0	0	0	0	0	0	0	0	0
ff45d819085db5e0637e289977cb7d9c	0	0	41	0	0	0	0	0	0	0	0	0	0	0	0	0	0	0	0	0	0	0	0	0	0	0	0
d5ccbac46383b7c24c4c09fc4a3ddbe4	0	0	17	0	0	0	0	0	0	0	0	0	0	0	0	0	0	0	0	24	0	0	0	0	0	0	0
90430ce6a0847e6c1884d36655811c04	0	0	41	0	0	0	0	0	0	0	0	0	0	0	0	0	0	0	0	0	0	0	0	0	0	0	0
697c2c1aeb003e41f7b1e8b109cb68bf	0	0	0	18	0	0	0	0	0	0	0	0	0	0	0	0	0	0	0	0	0	0	0	23	0	0	0
d1b4f8badc537ddcd8565b533621e8a4	0	0	0	0	41	0	0	0	0	0	0	0	0	0	0	0	0	0	0	0	0	0	0	0	0	0	0
17cc3df8900f8a842ba4c82ced2ffb18	0	0	0	0	0	0	0	0	0	0	28	0	0	0	0	0	0	0	0	0	13	0	0	0	0	0	0
72abd8827257e0c4921805558194c4bb	0	0	0	0	0	0	0	0	0	0	0	35	0	0	0	0	0	0	0	0	0	0	0	6	0	0	0
ff8ac02debe6202c81135d15d5dc3bfc	0	0	0	0	0	0	0	0	0	0	0	0	29	12	0	0	0	0	0	0	0	0	0	0	0	0	0
3b299fbe01dee5fffafb39ed55fd3e78	0	0	0	0	0	0	0	0	0	0	0	0	0	0	38	0	3	0	0	0	0	0	0	0	0	0	0
7b8098b41eb18458d8b916d5179f41fe	0	0	0	0	0	0	0	0	0	0	0	0	0	0	0	16	0	0	0	0	25	0	0	0	0	0	0
6bd20f4ff0ae509203e085b3bc0b456b	0	0	0	0	0	0	0	0	0	0	0	0	0	0	0	0	0	0	0	0	41	0	0	0	0	0	0
79bb6cf8bc7fc133530fb9fe570b713d	0	0	0	0	0	0	0	0	0	0	0	0	0	0	0	0	0	0	0	0	0	0	0	0	0	0	0
13f7c51caa7d7b0a011c08fa3020b0fc	0	0	0	0	0	0	0	40	0	0	0	0	0	0	0	0	0	0	0	0	0	0	0	0	0	0	0
92530946ded01f5e42fa585861bf9015	0	0	0	0	0	0	0	0	0	0	0	0	32	8	0	0	0	0	0	0	0	0	0	0	0	0	0
2f41742f9d807cb9df23f278d59d13b0	0	0	0	0	0	0	0	0	0	0	0	0	40	0	0	0	0	0	0	0	0	0	0	0	0	0	0
505810c24254e4a5697efe7888d478cc	0	0	0	0	0	0	0	0	0	0	0	0	0	0	0	0	0	0	0	0	40	0	0	0	0	0	0
9bd5bcbe228ed4872e3713d13c186012	0	0	0	0	0	0	0	0	0	0	0	0	0	0	0	0	0	0	0	0	40	0	0	0	0	0	0
34e70cce2b15c5c7e1e7ea17b719fc9f	0	0	0	0	0	0	0	0	0	0	0	0	0	0	0	0	0	0	0	0	29	0	0	0	0	0	0
07d313706ba0c85687c8d95b664b84bc	0	0	39	0	0	0	0	0	0	0	0	0	0	0	0	0	0	0	0	0	0	0	0	0	0	0	0
197953e3f92410a0ed3c922ac2da37e3	0	0	0	11	0	0	0	0	0	0	0	0	0	0	16	0	0	0	0	0	0	0	0	0	12	0	0
d0a9c50ab9e6561df9e88a8617498169	0	0	0	0	0	0	0	0	0	0	0	39	0	0	0	0	0	0	0	0	0	0	0	0	0	0	0
5ffe83726f94b46cb2198711a7446702	0	0	0	0	0	0	0	0	0	0	0	39	0	0	0	0	0	0	0	0	0	0	0	0	0	0	0
f122f2b047a654bea4fecec18dde4222	0	0	0	0	0	0	0	0	0	0	0	0	0	0	0	39	0	0	0	0	0	0	0	0	0	0	0
8d1149b7e7d632e1f02fc014b0a8d25f	0	0	0	0	0	0	0	0	0	0	0	0	0	0	0	0	0	0	0	0	39	0	0	0	0	0	0
95bd7025188cb5bf8d56e3ff196b3826	0	0	0	0	0	0	0	0	0	0	0	0	0	0	0	0	0	0	0	0	39	0	0	0	0	0	0
4fbd0d5f8329b3a589a54931812acd0d	0	0	0	0	0	0	0	0	0	0	0	0	0	0	0	0	0	0	0	0	39	0	0	0	0	0	0
867a4a8f392fa4c2d0d03605197bbb6b	38	0	0	0	0	0	0	0	0	0	0	0	0	0	0	0	0	0	0	0	0	0	0	0	0	0	0
565b7231d3260dd9b498d7f87f96ba15	0	0	0	0	38	0	0	0	0	0	0	0	0	0	0	0	0	0	0	0	0	0	0	0	0	0	0
5956917f6a9b238da2aa50c4ac471536	0	0	0	0	0	0	0	0	0	0	0	38	0	0	0	0	0	0	0	0	0	0	0	0	0	0	0
e4a29901c2b1870480ce55e3696be25a	0	0	0	0	0	0	0	0	0	0	0	0	0	0	0	0	0	0	38	0	0	0	0	0	0	0	0
d5a2dbcf1f7233af24bd98911de09025	0	0	0	0	0	0	0	0	0	0	0	0	0	0	0	0	0	0	0	38	0	0	0	0	0	0	0
32e13eead04c974753f1cb4f73220a84	0	0	0	0	0	0	0	0	0	0	0	0	0	0	0	0	0	0	0	0	38	0	0	0	0	0	0
86d60b2f4bcfe602d20a9ecf4f00fc40	0	0	0	0	0	0	0	0	0	0	0	0	0	0	0	0	0	0	0	0	38	0	0	0	0	0	0
b708b4bc8f6b48d01d0e90ef3ca3dfb2	0	0	0	0	0	0	0	0	0	0	0	0	0	0	0	0	0	0	0	0	38	0	0	0	0	0	0
76df1b711f93078bc50517f8ea658fe9	0	0	0	0	0	0	0	0	0	0	0	0	0	0	0	0	0	0	0	0	38	0	0	0	0	0	0
3aec879c47a8c491a57c7e1383b4c47f	0	0	0	0	0	0	0	0	0	0	0	0	0	0	0	0	0	0	0	0	38	0	0	0	0	0	0
fef5cdbd9b296432d043f5fd285bab63	0	0	0	0	0	0	0	0	0	0	0	0	0	0	0	0	0	0	0	0	0	0	0	38	0	0	0
ab8d2f6087339506804e92a9e2e671e7	0	0	0	0	0	0	0	0	0	0	0	0	0	0	0	0	0	0	0	0	0	0	0	0	0	0	38
f30c49cd3e7bb0e965a6eccbe8682acb	0	0	0	0	0	0	0	0	0	0	0	0	0	0	0	0	0	0	0	0	0	30	0	0	0	0	0
922147969de52305663ec9da1a3496be	0	37	0	0	0	0	0	0	0	0	0	0	0	0	0	0	0	0	0	0	0	0	0	0	0	0	0
f2e715855b828201193c7dd73c9cfc88	0	0	15	0	0	0	0	0	0	0	0	0	0	0	0	0	0	3	4	0	15	0	0	0	0	0	0
504640ce015c0c163c27ba1a83a01a65	0	0	0	0	0	0	0	0	0	0	0	3	0	0	0	34	0	0	0	0	0	0	0	0	0	0	0
d20b27c22ef156b65b1758744e0d3206	0	0	0	0	0	0	0	0	0	0	0	0	0	0	37	0	0	0	0	0	0	0	0	0	0	0	0
89879f90e1bc889c823e99cb60542a99	0	0	0	0	0	0	0	0	0	0	0	0	0	0	0	0	0	0	0	0	0	0	0	0	0	0	0
85ab83945650fa2ec4aadc2774768fcf	0	0	0	0	10	0	0	0	0	0	0	0	0	0	0	0	0	0	0	0	0	0	0	0	0	0	0
20a51951a11ff88d162fb07cf30a900b	36	0	0	0	0	0	0	0	0	0	0	0	0	0	0	0	0	0	0	0	0	0	0	0	0	0	0
9ab209c4596c419a1a299f7f8ed60012	0	0	0	0	0	0	0	0	0	0	0	0	0	0	0	0	0	0	0	0	0	0	0	0	0	0	0
8171aaca290662b4c7efa76dcd93e10e	0	0	0	0	0	0	29	0	0	0	0	0	0	0	0	0	0	0	0	0	0	0	0	0	0	7	0
d38a4c934de3ba845d5a7186ff7bf957	0	0	0	0	0	0	0	0	0	0	0	36	0	0	0	0	0	0	0	0	0	0	0	0	0	0	0
c53ec602f5231668c69643083199dc1b	0	0	0	0	0	0	0	0	0	0	0	0	0	0	0	0	0	36	0	0	0	0	0	0	0	0	0
af4775f99653714d8480c08e58f03088	0	0	0	0	0	0	0	0	0	0	0	0	0	0	0	0	0	0	0	0	36	0	0	0	0	0	0
fd17abff9540ff5eac53f965859c4883	0	0	0	0	0	0	0	0	0	0	0	0	0	0	0	0	0	0	0	0	0	36	0	0	0	0	0
feb6fd74d2540e7a4f979d1cf6c1dc8f	0	0	0	0	0	0	0	0	0	0	0	0	0	0	0	0	0	0	0	0	0	0	0	0	36	0	0
149bc5b0ec1968efa37fb9671cd1b1f7	0	0	35	0	0	0	0	0	0	0	0	0	0	0	0	0	0	0	0	0	0	0	0	0	0	0	0
480d4efb7ecf3974927079c65e620b4e	0	0	9	0	0	0	0	0	0	0	0	0	0	0	0	0	0	0	0	0	22	4	0	0	0	0	0
6f4ac46af6712c823ba5e7c8d4ec2f7c	0	0	35	0	0	0	0	0	0	0	0	0	0	0	0	0	0	0	0	0	0	0	0	0	0	0	0
522a0c7168a729e9b4ddf99f46f2a4e3	0	0	0	0	22	0	0	0	0	0	0	0	0	0	0	0	0	0	0	0	13	0	0	0	0	0	0
ea3517e72ad9fa49ca64ff3a55070dd3	0	0	0	0	0	0	22	13	0	0	0	0	0	0	0	0	0	0	0	0	0	0	0	0	0	0	0
df09dd7cde9df526db76c44ef4f77b6a	0	0	0	0	0	0	0	0	0	0	3	0	0	0	0	0	0	0	32	0	0	0	0	0	0	0	0
598ad7b8638edd909e85d921f8e0d6a9	0	0	0	0	0	0	0	0	0	0	0	35	0	0	0	0	0	0	0	0	0	0	0	0	0	0	0
96c00ffb3073a2594cdeeee1a6c80e03	0	0	0	0	0	0	0	0	0	0	0	0	15	20	0	0	0	0	0	0	0	0	0	0	0	0	0
59bed4cb862a26b70cad7dda76223541	0	0	0	0	0	0	0	0	0	0	0	0	17	18	0	0	0	0	0	0	0	0	0	0	0	0	0
00d587a017b483ec35b364f16b29862c	0	0	0	0	0	0	0	0	0	0	0	0	0	0	0	0	0	0	0	0	35	0	0	0	0	0	0
47d6f302d5a963ed6f81fda6b7bddc49	0	0	0	0	0	0	0	0	0	0	0	0	0	0	0	0	0	0	0	0	35	0	0	0	0	0	0
85488af62f10eee59c2b7e2ccd7bb707	0	0	0	0	0	0	0	0	0	0	0	0	0	0	0	0	0	0	0	0	35	0	0	0	0	0	0
7be68157b0060b82c4acf86969a923f9	0	0	0	0	0	0	0	0	0	0	0	0	0	0	0	0	0	0	0	0	35	0	0	0	0	0	0
51f2633b903615dd976e811f9c744cab	0	0	0	0	0	0	0	0	0	0	0	0	0	0	0	0	0	0	0	0	0	0	0	0	35	0	0
28481f17f5ba1c8cb506632542df0f8d	0	0	0	0	0	0	0	0	0	0	0	0	0	0	0	0	0	0	0	0	0	0	0	0	0	35	0
d6f9ece516146df1c9970b98d6e4e1eb	34	0	0	0	0	0	0	0	0	0	0	0	0	0	0	0	0	0	0	0	0	0	0	0	0	0	0
a7fa4c3ca188fe0702b42c0dc188dd00	34	0	0	0	0	0	0	0	0	0	0	0	0	0	0	0	0	0	0	0	0	0	0	0	0	0	0
92ec83b7f1d6fb9ee719f0f82cae8c62	0	0	23	0	0	0	0	0	0	0	0	0	0	0	0	0	0	0	0	0	0	0	0	0	11	0	0
65a0937cadd8ef918ab68eea055c981e	0	0	0	0	0	0	34	0	0	0	0	0	0	0	0	0	0	0	0	0	0	0	0	0	0	0	0
0f224bf0671a12b2d3e806f9c550726c	0	0	0	0	0	0	0	0	0	0	0	0	34	0	0	0	0	0	0	0	0	0	0	0	0	0	0
5859c644498bf396619fcca4ed014b8d	0	0	0	0	0	0	0	0	0	0	0	0	0	21	0	0	0	0	0	0	0	0	0	0	13	0	0
9f38d754883845176aeeb492402d34b0	0	0	0	0	0	0	0	0	0	0	0	0	0	0	0	0	0	0	0	0	34	0	0	0	0	0	0
aa6bb258325823c863c979506060994f	0	0	0	0	0	0	0	0	0	0	0	0	0	0	0	0	0	0	0	0	34	0	0	0	0	0	0
f6335bc4e336b484ab129b63a127ad33	0	0	0	0	0	0	0	0	0	0	0	0	0	0	0	0	0	0	0	0	34	0	0	0	0	0	0
99a24452f87871eefc306f46c478067e	0	0	0	0	0	0	0	0	0	0	0	0	0	0	0	0	0	0	0	0	0	0	0	34	0	0	0
2d93cd652c46997c0880bd0db42c7eb8	0	0	0	0	0	0	0	0	0	0	0	0	0	0	0	0	0	0	0	0	0	0	0	0	0	0	0
2e30d35dd34c08824cddf033911e9414	0	0	0	0	0	0	0	0	0	0	0	0	0	0	0	0	0	0	0	0	0	0	0	0	0	0	0
a81edf8bb452c03edfa7901fbb5c69f9	0	0	0	0	0	0	2	0	0	0	0	0	0	0	0	4	0	0	0	0	0	0	0	0	0	0	0
dbf5aab21b3e26f6bd753d2f394ec4a8	0	0	0	0	0	0	33	0	0	0	0	0	0	0	0	0	0	0	0	0	0	0	0	0	0	0	0
f7eeaecd1a128d81a57ea77102af5793	0	0	0	0	0	0	0	33	0	0	0	0	0	0	0	0	0	0	0	0	0	0	0	0	0	0	0
ac6861c32beb7882a8daa068cee0ca58	0	0	0	0	0	0	0	0	0	33	0	0	0	0	0	0	0	0	0	0	0	0	0	0	0	0	0
70f75c6dd6da20a7952f070341d0d99b	0	0	0	0	0	0	0	0	0	6	0	0	0	0	0	0	0	0	14	0	13	0	0	0	0	0	0
a4234b89ae4c21654a12905bb6620d06	0	0	0	0	0	0	0	0	0	0	0	0	7	0	26	0	0	0	0	0	0	0	0	0	0	0	0
eeee46c8c3b322e691ec87400c3ed595	0	0	0	0	0	0	0	0	0	0	0	0	0	0	0	0	0	0	0	0	33	0	0	0	0	0	0
c8e3f90bae2ace6a0a5d2939c92a4cad	0	0	0	0	0	0	0	0	0	0	0	0	0	0	0	0	0	0	0	0	0	0	0	33	0	0	0
433f239a6f9c41e9397e638b371c9832	0	0	0	0	0	0	0	0	0	0	0	0	0	0	0	0	0	0	0	0	0	0	0	0	0	0	33
862659c26b9277d7fb7756ac6f85fc69	0	0	0	0	0	0	0	0	0	0	0	0	0	0	0	0	0	0	0	0	0	0	0	0	0	0	0
c9e6871b4e8bd403974f3807fab9f513	0	0	0	0	0	0	0	0	0	0	0	0	21	8	0	0	0	0	0	0	0	0	0	0	0	0	0
65e2c1d09b8a820c145c7e8435c1f4f5	32	0	0	0	0	0	0	0	0	0	0	0	0	0	0	0	0	0	0	0	0	0	0	0	0	0	0
e9ad448bcf88c6e631a02dc0902727e2	0	0	32	0	0	0	0	0	0	0	0	0	0	0	0	0	0	0	0	0	0	0	0	0	0	0	0
8906967cb8cffdcc5ee316e32658b290	0	0	0	0	0	0	32	0	0	0	0	0	0	0	0	0	0	0	0	0	0	0	0	0	0	0	0
5727b02492e4637e9020d5d90ecf96dc	0	0	0	0	0	0	3	29	0	0	0	0	0	0	0	0	0	0	0	0	0	0	0	0	0	0	0
574b6a48a24315fb4c482c1dd88deff9	0	0	0	0	0	0	0	0	0	0	0	32	0	0	0	0	0	0	0	0	0	0	0	0	0	0	0
5349a7e94ed4af720dd843900c791b45	0	0	0	0	0	0	0	0	0	0	0	0	0	20	0	0	0	0	12	0	0	0	0	0	0	0	0
e33211b5721584d95e4723c0f879542e	0	0	0	0	0	0	0	0	0	0	0	0	0	0	0	0	0	0	0	0	32	0	0	0	0	0	0
b7e2e25301eb2a32ca6c7f85938bbf17	0	0	0	0	0	0	0	0	0	0	0	0	0	0	0	0	0	0	0	0	32	0	0	0	0	0	0
a4373f5d7774bed043f58cecf2077a68	0	0	0	0	0	0	0	0	0	0	0	0	0	0	0	0	0	0	0	0	32	0	0	0	0	0	0
77c4341cf30aa67ee2c949d86ca745cf	0	0	0	0	0	0	0	0	0	0	0	0	0	0	0	0	0	0	0	0	0	0	0	32	0	0	0
68e14aaeb1faf76ff9f16ef280a4d206	0	0	0	0	0	0	0	0	0	0	0	0	0	0	0	0	0	0	0	0	0	0	0	0	0	0	0
cda6b3b056df904aadd04fae223dbbe3	0	0	31	0	0	0	0	0	0	0	0	0	0	0	0	0	0	0	0	0	0	0	0	0	0	0	0
db8f837acd103d2d0acc416b869d797e	0	0	0	0	0	0	0	0	0	0	0	0	20	11	0	0	0	0	0	0	0	0	0	0	0	0	0
ff5b0874c2073710038b0117b5426882	0	0	0	0	0	0	0	0	0	0	0	0	0	0	31	0	0	0	0	0	0	0	0	0	0	0	0
61b0593ff11b73570b6672780976bce3	0	0	0	0	0	0	0	0	0	0	0	0	0	0	0	0	31	0	0	0	0	0	0	0	0	0	0
bc648eb7ca3d318346e524eaadbeb50a	0	0	0	0	0	0	0	0	0	0	0	0	0	0	0	0	31	0	0	0	0	0	0	0	0	0	0
e56f66ede35d5e2b6fef798e3fc084b0	0	0	0	0	0	0	0	0	0	0	0	0	0	0	0	0	0	0	0	0	31	0	0	0	0	0	0
40d6aca4813e12f6498c4069238bc922	0	0	0	0	0	0	0	0	0	0	0	0	0	0	0	0	0	0	0	0	31	0	0	0	0	0	0
c4497462686a195585fff763ca7624f2	0	0	0	0	0	0	0	0	0	0	0	0	0	0	0	0	0	0	0	0	31	0	0	0	0	0	0
42e75575a5964ef5ced70494948197af	0	0	0	0	0	0	0	0	0	0	0	0	0	0	0	0	0	0	0	0	31	0	0	0	0	0	0
4f2480a726312aa444f4ae389726b847	0	0	0	0	0	0	0	0	0	0	0	0	0	0	0	0	0	0	0	0	0	0	0	0	31	0	0
06a8ea672df2f9c9d67ac5419271ab9f	0	0	0	0	0	0	0	0	0	0	0	0	0	0	0	0	0	0	0	0	0	0	0	11	0	0	0
229e2ccc67a22cbca7035dd42dc6a195	0	0	0	0	0	0	0	0	0	0	0	0	0	0	0	0	0	0	0	0	0	0	0	0	0	0	0
3745703fc607a45e4e97364799918ca4	0	0	30	0	0	0	0	0	0	0	0	0	0	0	0	0	0	0	0	0	0	0	0	0	0	0	0
f5529d54e109558fb82681cf4b8ecd01	0	0	0	15	0	0	0	0	0	0	0	0	0	0	0	0	0	0	0	0	0	0	0	15	0	0	0
63672e198134f08a4c99232870a0988a	0	0	0	30	0	0	0	0	0	0	0	0	0	0	0	0	0	0	0	0	0	0	0	0	0	0	0
be7a0e8b21925ec72ca707c4d709a5c5	0	0	0	0	30	0	0	0	0	0	0	0	0	0	0	0	0	0	0	0	0	0	0	0	0	0	0
82e43e8a405b59bd7be6d4ae42e5e9b9	0	0	0	0	0	30	0	0	0	0	0	0	0	0	0	0	0	0	0	0	0	0	0	0	0	0	0
ba63e38c38629c189e7473ed769d6d78	0	0	0	0	0	0	30	0	0	0	0	0	0	0	0	0	0	0	0	0	0	0	0	0	0	0	0
28ec68ccdef6019d0b2a8843ec3912fe	0	0	0	0	0	0	30	0	0	0	0	0	0	0	0	0	0	0	0	0	0	0	0	0	0	0	0
eea6d45024e1d58deaa0e9f9db08f5bf	0	0	0	0	0	0	4	0	0	0	0	0	26	0	0	0	0	0	0	0	0	0	0	0	0	0	0
7805922be95a086e65b992b8430e1078	0	0	0	0	0	0	0	12	0	0	0	0	0	18	0	0	0	0	0	0	0	0	0	0	0	0	0
ca8a8d113a4b2f91c1361fbd78aa81e6	0	0	0	0	0	0	0	0	0	30	0	0	0	0	0	0	0	0	0	0	0	0	0	0	0	0	0
3d53fb2f2bba888ec0cd71b78d3deda5	0	0	0	0	0	0	0	0	0	0	0	0	0	0	0	30	0	0	0	0	0	0	0	0	0	0	0
be5a99ca567909c0ef94c9be9a0a4e7d	0	0	0	0	0	0	0	0	0	0	0	0	0	0	0	30	0	0	0	0	0	0	0	0	0	0	0
3eab75d9dd4e42783a4a8eeec25244e7	0	0	0	0	0	0	0	0	0	0	0	0	0	0	0	0	30	0	0	0	0	0	0	0	0	0	0
be00deff09b423e7aa8c6b5a987531c4	0	0	0	0	0	0	0	0	0	0	0	0	0	0	0	0	0	0	0	30	0	0	0	0	0	0	0
47b628933c912c5b9b4a69281db467df	0	0	0	0	0	0	0	0	0	0	0	0	0	0	0	0	0	0	0	0	30	0	0	0	0	0	0
eed8852ca48e5a7819c4b7e99d35199e	0	0	0	0	0	0	0	0	0	0	0	0	0	0	0	0	0	0	0	0	30	0	0	0	0	0	0
7850240a227de4890f1021a21cd85040	0	0	0	0	0	0	0	0	0	0	0	0	0	0	0	0	0	0	0	0	30	0	0	0	0	0	0
21f351bdf770bfe26b7524600bec89ea	0	0	0	0	0	0	0	0	0	0	0	0	0	0	0	0	0	0	0	0	30	0	0	0	0	0	0
fc2f96e81962a3982ffe7834923915e7	0	0	0	0	0	0	0	0	0	0	0	0	0	0	0	0	0	0	0	0	30	0	0	0	0	0	0
c78352aa92fa91bc867504cccfce2f39	0	0	0	0	0	0	0	0	0	0	0	0	0	0	0	0	0	0	0	0	30	0	0	0	0	0	0
398987a3b4d66be5f88c4b9b99018e3b	0	0	0	0	0	0	0	0	0	0	0	0	0	0	0	0	0	0	0	0	30	0	0	0	0	0	0
2287c5e4f09f7b30fbe780f31df63a47	0	0	0	0	0	0	0	0	0	0	0	0	0	0	0	0	0	0	0	0	0	0	0	30	0	0	0
9b35c590cbfdb77c61b65065549036ed	0	0	0	0	0	0	0	0	0	0	0	0	0	0	0	0	0	0	0	0	0	0	0	0	30	0	0
a37858246f5ce094bf7690e7766e16e4	0	0	0	0	0	0	0	0	0	0	0	0	0	0	0	0	0	0	0	0	0	0	0	0	0	0	0
dfecb4dc8ca9d026d33b69bc5f46f99f	0	0	0	0	0	0	0	0	0	0	0	0	0	0	0	0	0	0	0	0	0	0	0	0	0	0	0
d205653fe15c7c7ce42de2a1523250ce	0	0	0	0	0	0	0	0	0	0	0	0	0	0	0	0	0	0	0	0	25	0	0	0	0	0	0
9a9e9d7bf7e34fa21bdc580c59c60103	0	10	0	0	0	0	0	0	0	0	0	0	0	0	0	0	0	0	0	0	0	0	0	0	0	0	19
de79fdc7535fa7487e338d6116ec34ee	0	0	14	0	15	0	0	0	0	0	0	0	0	0	0	0	0	0	0	0	0	0	0	0	0	0	0
a8c00810c24dafe22104911d5fc16041	0	0	0	29	0	0	0	0	0	0	0	0	0	0	0	0	0	0	0	0	0	0	0	0	0	0	0
99ac2bc645cdbef381665b1395b4a821	0	0	0	0	29	0	0	0	0	0	0	0	0	0	0	0	0	0	0	0	0	0	0	0	0	0	0
a5e670948b67ea1d63c88c0620d7a40c	0	0	0	0	0	0	29	0	0	0	0	0	0	0	0	0	0	0	0	0	0	0	0	0	0	0	0
696b3588bb7a1414a00b9cb9b9c7b20e	0	0	0	0	0	0	29	0	0	0	0	0	0	0	0	0	0	0	0	0	0	0	0	0	0	0	0
c94f93496bc458558493a930c4835b58	0	0	0	0	0	0	21	0	0	0	0	0	8	0	0	0	0	0	0	0	0	0	0	0	0	0	0
1215a048ed74e570e5d0b729b0f39cfd	0	0	0	0	0	0	0	0	0	0	0	29	0	0	0	0	0	0	0	0	0	0	0	0	0	0	0
8cad8e0348830300d2614b5df9a7cdec	0	0	0	0	0	0	0	0	0	0	0	29	0	0	0	0	0	0	0	0	0	0	0	0	0	0	0
0f2a8a30fa853e5f1ffa477041a88a80	0	0	0	0	0	0	0	0	0	0	0	0	0	0	29	0	0	0	0	0	0	0	0	0	0	0	0
1372703aa136319aa2c4a01a1f4b4d58	0	0	0	0	0	0	0	0	0	0	0	0	0	0	0	0	29	0	0	0	0	0	0	0	0	0	0
5bddabc86834484aab8ec21cc834057d	0	0	0	0	0	0	0	0	0	0	0	0	0	0	0	0	0	0	0	0	29	0	0	0	0	0	0
fcb1dd866a764c74de517a57acd4833e	0	0	0	0	0	0	0	0	0	0	0	0	0	0	0	0	0	0	0	0	29	0	0	0	0	0	0
5d20f59c25f36b03e0b4a1d47b3c86cf	0	0	0	0	0	0	0	0	0	0	0	0	0	0	0	0	0	0	0	0	0	0	0	29	0	0	0
3b993476dba10008e8e7538a45432fe4	0	0	28	0	0	0	0	0	0	0	0	0	0	0	0	0	0	0	0	0	0	0	0	0	0	0	0
727704cbbd849e070b8e70fd4e77320a	0	0	0	0	0	0	0	0	20	0	0	0	0	0	0	0	8	0	0	0	0	0	0	0	0	0	0
9db5d581f9ecb12ffe7528ae441eee7b	0	0	0	0	0	0	0	0	0	0	0	28	0	0	0	0	0	0	0	0	0	0	0	0	0	0	0
3b073795823a952fc000ba382e0d9dc4	0	0	0	0	0	0	0	0	0	0	0	28	0	0	0	0	0	0	0	0	0	0	0	0	0	0	0
a656a5168f47ec682fa5497fd0fafb6b	0	0	0	0	0	0	0	0	0	0	0	0	19	9	0	0	0	0	0	0	0	0	0	0	0	0	0
af60ac2eac1c120df5e62632c5732bb8	0	0	0	0	0	0	0	0	0	0	0	0	0	0	28	0	0	0	0	0	0	0	0	0	0	0	0
d6f62f3b379c0c116280b34808960a64	0	0	0	0	0	0	0	0	0	0	0	0	0	0	0	0	0	0	28	0	0	0	0	0	0	0	0
d7f81f50b4931f9158eb75861e2172ef	0	0	0	0	0	0	0	0	0	0	0	0	0	0	0	0	0	0	0	0	21	0	0	0	0	0	0
3afc845d77e74ab347f97474a960fe33	0	0	0	0	0	0	0	0	0	0	0	0	0	0	0	0	0	0	0	0	28	0	0	0	0	0	0
012b27e80782a2b7e6693cf0f683ba67	0	0	0	0	0	0	0	0	0	0	0	0	0	0	0	0	0	0	0	0	0	0	0	0	28	0	0
cb16a7bd2f1b419c49112683be02c034	0	0	0	0	0	0	0	0	0	0	0	0	0	0	0	0	0	0	0	0	0	0	0	0	28	0	0
747a284c95e1af0ec02d6582f6565774	0	0	0	0	0	0	0	0	0	0	0	0	0	0	0	0	0	0	0	0	0	0	0	0	28	0	0
787e0bffbd11c2881c840b02dacb8f4a	0	0	0	0	0	0	0	0	0	0	0	0	0	0	0	8	0	0	0	0	15	0	0	0	0	0	0
831ffeee5fa4a0794119abe6e54a7b94	0	0	0	0	0	0	0	0	0	0	0	0	0	0	0	0	0	0	0	0	0	0	0	0	0	0	0
152a55c0616c04a653b9be313e5da583	0	0	0	0	0	0	0	22	0	0	0	0	0	0	0	0	0	0	0	0	0	0	0	0	0	0	0
ff0e8226311ed9462908c2665fdf0ae5	0	0	16	0	0	0	0	0	0	0	0	0	0	0	11	0	0	0	0	0	0	0	0	0	0	0	0
7805dc6057fc129be7980c5245182a18	0	0	9	0	0	0	0	0	0	0	0	0	18	0	0	0	0	0	0	0	0	0	0	0	0	0	0
056588e3210b439829e8612469759077	0	0	0	0	0	0	8	0	0	0	0	0	0	0	19	0	0	0	0	0	0	0	0	0	0	0	0
d42fce07f03542c1c9ed1082acecc5e7	0	0	0	0	0	0	0	0	27	0	0	0	0	0	0	0	0	0	0	0	0	0	0	0	0	0	0
7c5301a90e0a55afcf32055a01415a80	0	0	0	0	0	0	0	0	0	0	0	27	0	0	0	0	0	0	0	0	0	0	0	0	0	0	0
f5a525417a4bc1ee77d71d5b461f91ae	0	0	0	0	0	0	0	0	0	0	0	6	0	0	0	0	0	0	0	0	0	0	0	21	0	0	0
7630a7772884dec940be65a19845a0f0	0	0	0	0	0	0	0	0	0	0	0	0	21	6	0	0	0	0	0	0	0	0	0	0	0	0	0
f30c863aa338c266b542dea3a848b5c3	0	0	0	0	0	0	0	0	0	0	0	0	0	27	0	0	0	0	0	0	0	0	0	0	0	0	0
a16a7be2d89bbff158c66359f59702c9	0	0	0	0	0	0	0	0	0	0	0	0	0	0	27	0	0	0	0	0	0	0	0	0	0	0	0
0450ae58bcef5c9bea2264bfbe1b18c8	0	0	0	0	0	0	0	0	0	0	0	0	0	0	0	0	0	0	0	27	0	0	0	0	0	0	0
d74632040d028491a4e727a1825ae721	0	0	0	0	0	0	0	0	0	0	0	0	0	0	0	0	0	0	0	0	27	0	0	0	0	0	0
4beba16b45e183b571d4cbfedb8df719	0	0	0	0	0	0	0	0	0	0	0	0	0	0	0	0	0	0	0	0	27	0	0	0	0	0	0
9e592a1a10f0ee951eaaf18d76b63997	0	0	0	0	0	0	0	0	0	0	0	0	0	0	0	0	0	0	0	0	27	0	0	0	0	0	0
47567721965911823f069a0efe04d8ed	0	0	0	0	0	0	0	0	0	0	0	0	0	0	0	0	0	0	0	0	0	0	0	0	27	0	0
ad75da25c74fa2a9c3252eab9d59cea4	0	0	0	0	2	0	0	0	0	0	0	0	0	0	0	0	0	0	0	0	0	9	0	0	0	0	0
4161d9ff051b6b44f6fbe4add417efe5	0	0	0	0	0	0	0	0	0	0	0	0	0	0	0	0	0	0	0	0	0	0	0	0	0	0	0
e65df1cf71d17e957c76293d6f32bb0f	0	0	0	0	0	0	0	0	0	0	0	0	0	0	0	0	0	0	0	0	0	0	0	0	0	0	0
f7a2507ab48ac8824ca4a4bc09898f48	0	0	0	0	0	0	0	0	0	0	0	0	0	0	0	0	0	0	0	0	0	0	0	0	0	0	0
b53b712f9b679aa69544a5eee1cae3ec	0	0	4	2	0	0	0	0	0	0	0	0	0	0	0	0	0	0	0	0	20	0	0	0	0	0	0
05571ad97607f8545b8c3320fc3ea371	0	0	0	26	0	0	0	0	0	0	0	0	0	0	0	0	0	0	0	0	0	0	0	0	0	0	0
aaf8976085107874742d329aa8d86753	0	0	0	0	26	0	0	0	0	0	0	0	0	0	0	0	0	0	0	0	0	0	0	0	0	0	0
e2b7c32174e03638ea9fe6d191899f2f	0	0	0	0	0	26	0	0	0	0	0	0	0	0	0	0	0	0	0	0	0	0	0	0	0	0	0
c267044d7e295064bec332cb984fdd2f	0	0	0	0	0	0	26	0	0	0	0	0	0	0	0	0	0	0	0	0	0	0	0	0	0	0	0
873b4b7065a41c5913fca435e28b6bcf	0	0	0	0	0	0	0	0	0	0	26	0	0	0	0	0	0	0	0	0	0	0	0	0	0	0	0
bc658c1fab2723d00c4e4837a9428c99	0	0	0	0	0	0	0	0	0	0	0	0	9	17	0	0	0	0	0	0	0	0	0	0	0	0	0
bd40c4be96084dc6586b4a11fa7945c5	0	0	0	0	0	0	0	0	0	0	0	0	0	0	0	0	26	0	0	0	0	0	0	0	0	0	0
911c630ed3c83fe9fff6fbe7875e9815	0	0	0	0	0	0	0	0	0	0	0	0	0	0	0	0	0	26	0	0	0	0	0	0	0	0	0
be116833d81d4ecdaff854485e8696cc	0	0	0	0	0	0	0	0	0	0	0	0	0	0	0	0	0	2	0	0	24	0	0	0	0	0	0
bfd974050f24cde408b03cfa44ab1e2d	0	0	0	0	0	0	0	0	0	0	0	0	0	0	0	0	0	0	0	0	26	0	0	0	0	0	0
5975ff4f13b60aa23dd607d7c6a13f0d	0	0	0	0	0	0	0	0	0	0	0	0	0	0	0	0	0	0	0	0	26	0	0	0	0	0	0
dbb3175c266210654548645220a5df53	0	0	0	0	0	0	0	0	0	0	0	0	0	0	0	0	0	0	0	0	26	0	0	0	0	0	0
e7008977571b38930e44294311d26041	0	0	0	0	0	0	0	0	0	0	0	0	0	0	0	0	0	0	0	0	0	26	0	0	0	0	0
3ea63dc7101c93cbbbd7fa4f168ce619	0	0	0	0	0	0	0	0	0	0	0	0	0	0	0	0	0	0	0	0	0	0	0	26	0	0	0
073e41ffbb61c3bf0918bc5efb6865c1	0	0	0	0	0	0	0	0	0	0	0	0	0	0	0	0	0	0	0	0	0	0	0	12	14	0	0
f44ed73e565b8a7bbbab3ac571a8124e	0	0	0	0	0	0	0	0	0	0	0	0	0	0	0	0	0	0	0	0	0	0	0	0	26	0	0
bc8ede9caceb1c571e58c8277429e673	0	0	0	0	0	0	0	0	0	0	0	0	0	0	0	0	0	0	0	0	0	0	0	0	0	0	0
ac3e6e5d4448987f08db52411a33d3b3	0	0	0	0	0	0	0	0	0	0	0	0	8	0	0	0	0	0	0	0	0	0	0	0	0	0	0
7dc931ce698e3eae6bddaf3be5cf2159	0	0	0	0	0	0	0	0	0	0	0	0	0	0	0	0	0	0	0	0	0	0	0	0	0	0	0
ef5af48ec2b6c023c5de28c59cb08a40	0	0	0	0	2	0	0	0	0	0	0	0	0	0	0	0	0	0	0	0	0	0	0	0	0	0	0
b035bdb77453435d25924fc5d16115fc	9	0	0	0	0	0	0	0	0	0	0	5	0	0	0	0	0	0	0	0	0	0	0	0	0	0	11
48ab283d90660ce77b35f6f1142a4109	0	0	25	0	0	0	0	0	0	0	0	0	0	0	0	0	0	0	0	0	0	0	0	0	0	0	0
492a1e7fb6a5ba6feb23a75d5e287fcd	0	0	0	6	0	0	0	0	0	0	0	0	0	0	0	0	0	0	0	0	15	4	0	0	0	0	0
b6a16c87cef576ec719de0d807687829	0	0	0	0	25	0	0	0	0	0	0	0	0	0	0	0	0	0	0	0	0	0	0	0	0	0	0
7eec6675b49d2fe793525867c48403b6	0	0	0	0	13	0	0	0	0	0	0	0	0	12	0	0	0	0	0	0	0	0	0	0	0	0	0
76d154aa180ee6d2d0cb8d21360f0d2a	0	0	0	0	0	0	12	0	0	0	0	0	0	0	0	0	0	0	0	0	0	0	0	13	0	0	0
ee6b7573ad2e1bfce96507407277e79e	0	0	0	0	0	0	0	0	25	0	0	0	0	0	0	0	0	0	0	0	0	0	0	0	0	0	0
e4f3bf644a429bbcfe90f1cb0b291066	0	0	0	0	0	0	0	0	0	0	0	25	0	0	0	0	0	0	0	0	0	0	0	0	0	0	0
1b3aad39a3cf516f2e8de3e14ba6440f	0	0	0	0	0	0	0	0	0	0	0	0	0	25	0	0	0	0	0	0	0	0	0	0	0	0	0
676915fea5e1d0c218499459b8813e98	0	0	0	0	0	0	0	0	0	0	0	0	0	25	0	0	0	0	0	0	0	0	0	0	0	0	0
7a586f89c8900bc93b9042d6aea9be9e	0	0	0	0	0	0	0	0	0	0	0	0	0	0	0	10	0	0	0	0	15	0	0	0	0	0	0
00d86b8cb54c8c575157b06ba974911b	0	0	0	0	0	0	0	0	0	0	0	0	0	0	0	0	0	0	25	0	0	0	0	0	0	0	0
a4dc1597142262a56b2ba9016bd547e5	0	0	0	0	0	0	0	0	0	0	0	0	0	0	0	0	0	0	0	0	25	0	0	0	0	0	0
6832481c20f97fbdf5498f5542d47ce9	0	0	0	0	0	0	0	0	0	0	0	0	0	0	0	0	0	0	0	0	25	0	0	0	0	0	0
46752e01636d28ceec3350f23b6966b1	0	0	0	0	0	0	0	0	0	0	0	0	0	0	0	0	0	0	0	0	25	0	0	0	0	0	0
4add2f97d360ba05d21f73fbad3ea970	0	0	0	0	0	0	0	0	0	0	0	0	0	0	0	0	0	0	0	0	25	0	0	0	0	0	0
428a665b3f3149204db5ae869119487f	0	0	0	0	0	0	0	0	0	0	0	0	0	0	0	0	0	0	0	0	25	0	0	0	0	0	0
870551b5afd6207dbe61bbae6853e928	0	0	0	0	0	0	0	0	0	0	0	0	0	0	0	0	0	0	0	0	0	0	0	0	25	0	0
cc177cccacb4658c5b5ecbef4d3797a7	0	0	0	0	0	0	0	0	0	0	0	0	0	0	0	0	0	0	0	0	0	0	0	0	0	0	0
2d4192d3614028dcd73a311d14c89572	0	0	24	0	0	0	0	0	0	0	0	0	0	0	0	0	0	0	0	0	0	0	0	0	0	0	0
3a6332612f6be51652bea94cfe27164f	0	0	24	0	0	0	0	0	0	0	0	0	0	0	0	0	0	0	0	0	0	0	0	0	0	0	0
e177a2fd8b821c7ba7535de16ae6ccd3	0	0	24	0	0	0	0	0	0	0	0	0	0	0	0	0	0	0	0	0	0	0	0	0	0	0	0
04faf952491ed6724f5e9c9319fee813	0	0	0	0	24	0	0	0	0	0	0	0	0	0	0	0	0	0	0	0	0	0	0	0	0	0	0
1da1cbc3dfa47cd87cf7915687feef99	0	0	0	0	0	0	24	0	0	0	0	0	0	0	0	0	0	0	0	0	0	0	0	0	0	0	0
a5dba2348862c2840efeeba16157e045	0	0	0	0	0	0	0	24	0	0	0	0	0	0	0	0	0	0	0	0	0	0	0	0	0	0	0
02be65e7adbfd92b58b35f1cbbbf9785	0	0	0	0	0	0	0	0	24	0	0	0	0	0	0	0	0	0	0	0	0	0	0	0	0	0	0
230c453024c2600fb683a1dbdce4705c	0	0	0	0	0	0	0	0	0	0	0	20	0	0	4	0	0	0	0	0	0	0	0	0	0	0	0
5d0aed51e39158e8d291920877fcc124	0	0	0	0	0	0	0	0	0	0	0	0	11	13	0	0	0	0	0	0	0	0	0	0	0	0	0
3c782fb179b04c98505b0d2229cfd525	0	0	0	0	0	0	0	0	0	0	0	0	24	0	0	0	0	0	0	0	0	0	0	0	0	0	0
032f0f48c62b74358b6fd1698227a732	0	0	0	0	0	0	0	0	0	0	0	0	0	0	0	0	0	0	0	3	21	0	0	0	0	0	0
5beaf363c4b0ba330ba314f7705e1c28	0	0	0	0	0	0	0	0	0	0	0	0	0	0	0	0	0	0	0	0	24	0	0	0	0	0	0
76d6587f0898043fd5a4e7b84b43876f	0	0	0	0	0	0	0	0	0	0	0	0	0	0	0	0	0	0	0	0	24	0	0	0	0	0	0
7d3c10e0f888cf945b8a8ebd4669207c	0	0	0	0	0	0	0	0	0	0	0	0	0	0	0	0	0	0	0	0	24	0	0	0	0	0	0
aace38916bea9c570481627b73fd1d36	0	0	0	0	0	0	0	0	0	0	0	0	0	0	0	0	0	0	0	0	0	0	0	0	24	0	0
fb83e1284d479cde6a50685c19a4abea	0	0	0	0	0	0	0	0	0	0	0	0	0	0	0	0	0	0	0	0	0	0	0	0	0	0	0
cc8003cd1fd67e37a655b3c0f63506b1	0	0	0	0	0	0	0	0	0	0	0	0	0	0	0	0	0	0	0	0	0	0	0	0	0	0	0
54f6480a1fb027e4af0a37815da0cffd	0	0	0	0	0	0	0	0	0	0	0	0	0	0	0	0	0	0	0	0	0	0	0	0	0	0	0
20bb1999369c99e3d6c03a1a54a302c9	0	0	0	0	0	0	0	0	0	0	0	0	0	0	0	0	0	0	0	0	0	0	0	0	0	0	0
f41272c55caa73b19d0c85804934572b	0	0	0	0	0	0	0	0	0	0	0	0	0	0	0	0	0	0	0	0	0	0	0	0	0	0	0
e39334787f484486e4eeb43857d0702c	0	0	0	0	0	0	0	11	0	0	0	0	0	0	0	0	0	0	0	0	0	0	0	0	0	0	0
34d1b2e0d760cdef354d6b9c9c1c32f5	0	0	0	6	0	0	0	0	0	0	0	0	3	0	0	0	0	0	0	0	0	0	0	0	0	0	0
d079b3d38a2c2513d9ddc78671951cae	19	0	0	0	0	0	0	0	0	4	0	0	0	0	0	0	0	0	0	0	0	0	0	0	0	0	0
b6529938e84420d88fa5b2ada8d7924b	0	0	23	0	0	0	0	0	0	0	0	0	0	0	0	0	0	0	0	0	0	0	0	0	0	0	0
7dc6ae7fabf37736769eb56d63c3bef7	0	0	0	0	0	23	0	0	0	0	0	0	0	0	0	0	0	0	0	0	0	0	0	0	0	0	0
6a663fe17157bc2d7567ba91e8708f63	0	0	0	0	0	0	23	0	0	0	0	0	0	0	0	0	0	0	0	0	0	0	0	0	0	0	0
f8b4bbdd42470ca6d5e389527b2cf534	0	0	0	0	0	0	23	0	0	0	0	0	0	0	0	0	0	0	0	0	0	0	0	0	0	0	0
b433f8302c941e287d6197827b2ccbf8	0	0	0	0	0	0	23	0	0	0	0	0	0	0	0	0	0	0	0	0	0	0	0	0	0	0	0
f10c828b0f67d7fcba8da4197b357a21	0	0	0	0	0	0	0	0	0	0	0	0	16	7	0	0	0	0	0	0	0	0	0	0	0	0	0
552e698a4bdc96dbd9ad1387d82b5c51	0	0	0	0	0	0	0	0	0	0	0	0	23	0	0	0	0	0	0	0	0	0	0	0	0	0	0
dbec761f67d2896ec26ad01e730ffa71	0	0	0	0	0	0	0	0	0	0	0	0	23	0	0	0	0	0	0	0	0	0	0	0	0	0	0
dad360c0b9e006d342f1adc1a537f497	0	0	0	0	0	0	0	0	0	0	0	0	0	23	0	0	0	0	0	0	0	0	0	0	0	0	0
c20f6d01b02885c3ad71074c02232efd	0	0	0	0	0	0	0	0	0	0	0	0	0	0	23	0	0	0	0	0	0	0	0	0	0	0	0
ff552edebe764542ac9dde3c106e0c07	0	0	0	0	0	0	0	0	0	0	0	0	0	0	0	0	0	0	23	0	0	0	0	0	0	0	0
aac01017cc3c1fb75d9f767f67d298b2	0	0	0	0	0	0	0	0	0	0	0	0	0	0	0	0	0	0	0	0	23	0	0	0	0	0	0
78703ff243ac5378e170b6288dedffb8	0	0	0	0	0	0	0	0	0	0	0	0	0	0	0	0	0	0	0	0	23	0	0	0	0	0	0
b64904133d63836f93e42cdf3eea4861	0	0	0	0	0	0	0	0	0	0	0	0	0	0	0	0	0	0	0	0	23	0	0	0	0	0	0
ccbee61865064294b03a1c959eedcb7d	0	0	0	0	0	0	0	0	0	0	0	0	0	0	0	0	0	0	0	0	0	23	0	0	0	0	0
df862fb88a78183175069a69da04787a	0	0	0	0	0	0	0	0	0	0	0	0	0	0	0	0	0	0	0	0	0	19	0	0	0	0	0
2e7749e795a615660459f8b3d8037963	0	0	18	0	0	0	0	0	0	0	0	0	0	0	0	0	0	0	0	0	0	0	0	0	0	0	0
b16bc7e99216c6dd8fbf372447e7bdbf	0	0	0	0	0	0	0	0	0	0	0	0	0	0	0	0	0	0	0	0	0	0	0	0	0	0	0
1acd78c271dae7c0abeb4b3d6d64307e	0	0	0	22	0	0	0	0	0	0	0	0	0	0	0	0	0	0	0	0	0	0	0	0	0	0	0
570abef2b1dbd7b6a42397977eaa2e42	0	0	0	0	22	0	0	0	0	0	0	0	0	0	0	0	0	0	0	0	0	0	0	0	0	0	0
75fe7e6e3a034b77cd18952dfa7aaa3f	0	0	0	0	22	0	0	0	0	0	0	0	0	0	0	0	0	0	0	0	0	0	0	0	0	0	0
69145e6dd0cb3a5a96a14cc6ea0c5027	0	0	0	0	0	0	22	0	0	0	0	0	0	0	0	0	0	0	0	0	0	0	0	0	0	0	0
7a470803ef88f4efac597bfd8d562c2d	0	0	0	0	0	0	22	0	0	0	0	0	0	0	0	0	0	0	0	0	0	0	0	0	0	0	0
0674f2be916194e5689e1de1bc99df99	0	0	0	0	0	0	0	0	22	0	0	0	0	0	0	0	0	0	0	0	0	0	0	0	0	0	0
2e6e3098b654fe61bafd4c2e636d848d	0	0	0	0	0	0	0	0	0	0	0	0	11	11	0	0	0	0	0	0	0	0	0	0	0	0	0
469aac821d64be2804d4a023597d4a9c	0	0	0	0	0	0	0	0	0	0	0	0	0	9	0	0	0	0	0	0	0	13	0	0	0	0	0
692bd915ed3ff07a00f7fa4be5bb709b	0	0	0	0	0	0	0	0	0	0	0	0	0	0	22	0	0	0	0	0	0	0	0	0	0	0	0
7d5624d26fa48f6f1c05eac610732bf6	0	0	0	0	0	0	0	0	0	0	0	0	0	0	0	22	0	0	0	0	0	0	0	0	0	0	0
18a6b9cfe7a520e3602bff8e5ee4eb83	0	0	0	0	0	0	0	0	0	0	0	0	0	0	0	0	0	0	0	0	0	0	0	0	9	0	0
a3c02c66b0147a07fb140fb0863be0fe	0	0	0	0	0	0	0	0	0	0	0	0	0	0	0	0	0	0	0	0	22	0	0	0	0	0	0
b685e499d6a5f71b58228e3dfa83f7b5	0	0	0	0	0	0	0	0	0	0	0	0	0	0	0	0	0	0	0	0	22	0	0	0	0	0	0
5413105515c5f7b235033fadcbff058e	0	0	0	0	0	0	0	0	0	0	0	0	0	0	0	0	0	0	0	0	22	0	0	0	0	0	0
83ef31599aee0f7a2f1671068c05a22c	0	0	0	0	0	0	0	0	0	0	0	0	0	0	0	0	0	0	0	0	22	0	0	0	0	0	0
83d7a2f67347d492501d57d506eed9c5	0	0	0	0	0	0	0	0	0	0	0	0	0	0	0	0	0	0	0	0	22	0	0	0	0	0	0
bc1a6c15ad5ddfc31d9b1392685425e3	0	0	0	0	0	0	0	0	0	0	0	0	0	0	0	0	0	0	0	0	22	0	0	0	0	0	0
48f46bbd43cd2977380adfed97828b04	0	0	0	0	0	0	0	0	0	0	0	0	0	0	0	0	0	0	0	0	22	0	0	0	0	0	0
12d746ea489d74ef50b3e84eecde1cfc	0	0	0	0	0	0	0	0	0	0	0	0	0	0	0	0	0	0	0	0	0	0	0	22	0	0	0
2a4ea533bc96f1e6431b4354a036907f	0	0	0	0	0	0	0	0	0	0	0	0	0	0	0	0	0	0	0	0	0	0	0	0	0	0	22
4890d11551c073503e71c772570c9192	0	0	0	0	0	0	0	0	0	0	0	0	0	0	0	0	0	0	0	0	0	0	0	0	0	0	0
54403d06ff689a1d32cd5a142d5e02e3	0	0	0	0	0	0	0	0	0	0	0	0	0	0	0	0	0	0	0	0	0	0	0	0	0	0	0
aeb7d9b6d6c0264835475d9f843bc028	0	0	0	0	0	0	0	0	0	0	0	0	16	0	0	0	0	0	0	0	0	0	0	0	0	0	0
d750fd83b90ba5bca8fd1ecd10b5b734	0	0	0	0	0	0	0	0	0	0	0	0	0	0	0	0	0	0	0	0	0	0	0	0	0	0	0
fb0bd6e0d3dea49bfc88a30ac5c5cd0e	0	0	0	0	0	0	0	0	0	0	0	0	0	0	0	0	0	0	0	0	0	0	0	0	0	0	0
6f323da0eca605b133f3270f331d52fa	21	0	0	0	0	0	0	0	0	0	0	0	0	0	0	0	0	0	0	0	0	0	0	0	0	0	0
08ebecb95d86464d592f0f6686951fa5	0	21	0	0	0	0	0	0	0	0	0	0	0	0	0	0	0	0	0	0	0	0	0	0	0	0	0
fb95cce01e2ddaaee54c62ad4d7c05a3	0	0	21	0	0	0	0	0	0	0	0	0	0	0	0	0	0	0	0	0	0	0	0	0	0	0	0
05a73d89b5b7448f907cf5b5d9b3a61b	0	0	21	0	0	0	0	0	0	0	0	0	0	0	0	0	0	0	0	0	0	0	0	0	0	0	0
47c3ca8a7ac43409933a93c63db5ebfd	0	0	21	0	0	0	0	0	0	0	0	0	0	0	0	0	0	0	0	0	0	0	0	0	0	0	0
d7398451046834a667235921bb015bcf	0	0	21	0	0	0	0	0	0	0	0	0	0	0	0	0	0	0	0	0	0	0	0	0	0	0	0
1a3fd4590cffa23720ea6bbe6feef64d	0	0	0	21	0	0	0	0	0	0	0	0	0	0	0	0	0	0	0	0	0	0	0	0	0	0	0
0dc60843599e79a6feea37486637117c	0	0	0	0	0	0	21	0	0	0	0	0	0	0	0	0	0	0	0	0	0	0	0	0	0	0	0
0e6b4887dd616c85dc5bc1c268916abc	0	0	0	0	0	0	0	0	0	0	0	21	0	0	0	0	0	0	0	0	0	0	0	0	0	0	0
61f9ac9a5fba433696d2d9a75f3c4ef4	0	0	0	0	0	0	0	0	0	0	0	0	0	21	0	0	0	0	0	0	0	0	0	0	0	0	0
859b78b378d56864d8e354a8628e44d7	0	0	0	0	0	0	0	0	0	0	0	0	0	0	21	0	0	0	0	0	0	0	0	0	0	0	0
3e1f4c4046710211e52a588782aafcbb	0	0	0	0	0	0	0	0	0	0	0	0	0	0	21	0	0	0	0	0	0	0	0	0	0	0	0
2b2141bed5d44816b39553a87e43b6b5	0	0	0	0	0	0	0	0	0	0	0	0	0	0	0	21	0	0	0	0	0	0	0	0	0	0	0
0c87b10deb6918d1599c5c2649be46ce	0	0	0	0	0	0	0	0	0	0	0	0	0	0	0	21	0	0	0	0	0	0	0	0	0	0	0
c286975a624697dd244780e6c145fa4e	0	0	0	0	0	0	0	0	0	0	0	0	0	0	0	0	5	0	0	0	16	0	0	0	0	0	0
737faac5b1193a65fbf7ba1478bf77d5	0	0	0	0	0	0	0	0	0	0	0	0	0	0	0	0	0	0	0	21	0	0	0	0	0	0	0
f892a49e15e7006036ec665ddf89740f	0	0	0	0	0	0	0	0	0	0	0	0	0	0	0	0	0	0	0	0	21	0	0	0	0	0	0
1e323e368d1bb32eed0d5260f2dfd1ae	0	0	0	0	0	0	0	0	0	0	0	0	0	0	0	0	0	0	0	0	21	0	0	0	0	0	0
c93d26ecd316ba793f09bb946199fbb9	0	0	0	0	0	0	0	0	0	0	0	0	0	0	0	0	0	0	0	0	21	0	0	0	0	0	0
515c306f9f2a0495f8ecb6b01d25031d	0	0	0	0	0	0	0	0	0	0	0	0	0	0	0	0	0	0	0	0	21	0	0	0	0	0	0
9cc2acc8c1558d8813a6677e33c7ec3e	0	0	0	0	0	0	0	0	0	0	0	0	0	0	0	0	0	0	0	0	0	0	0	21	0	0	0
02408b8769cfdce8e7b963195ebaea8f	0	0	0	0	0	0	0	0	0	0	0	0	0	0	0	0	0	0	0	0	0	0	0	0	21	0	0
06081668345c41f16e89abb64a9e3560	0	0	0	0	0	13	0	0	0	0	0	0	0	0	0	0	0	0	0	0	0	0	0	0	0	0	0
ce109df23a260003a5455cca579dd283	0	0	0	0	0	0	0	0	0	0	0	0	0	0	0	0	0	0	0	0	0	0	0	0	0	0	0
95ec2a834880c043bdc8406162d8ff53	0	0	15	0	0	0	5	0	0	0	0	0	0	0	0	0	0	0	0	0	0	0	0	0	0	0	0
f0089bf999bf99426a9fa435aab0fae4	0	0	20	0	0	0	0	0	0	0	0	0	0	0	0	0	0	0	0	0	0	0	0	0	0	0	0
f329609d55eb909126115a56a0993668	0	0	0	0	0	0	16	0	0	0	0	0	0	0	0	0	0	0	4	0	0	0	0	0	0	0	0
4e600506ee645a0ce35299d37cf9cbe5	0	0	0	0	0	0	20	0	0	0	0	0	0	0	0	0	0	0	0	0	0	0	0	0	0	0	0
c7b3a1576b9230dcb7c4c265606dd3db	0	0	0	0	0	0	12	0	0	0	0	0	0	0	0	0	0	0	0	0	0	0	0	8	0	0	0
392a225ae6e15b46e39a33917af67681	0	0	0	0	0	0	0	15	0	0	0	0	0	0	0	0	0	0	0	0	0	5	0	0	0	0	0
35a9cd7c1caf4d1b752627fea97f8e8f	0	0	0	0	0	0	0	20	0	0	0	0	0	0	0	0	0	0	0	0	0	0	0	0	0	0	0
14faecaabdc5367600e2497c3aef7b1f	0	0	0	0	0	0	0	0	0	0	0	20	0	0	0	0	0	0	0	0	0	0	0	0	0	0	0
19c8480756b9044c5d1cbe2a9f7ef60d	0	0	0	0	0	0	0	0	0	0	0	20	0	0	0	0	0	0	0	0	0	0	0	0	0	0	0
8a89d0ed6ab7c400e94a3da1cabbd354	0	0	0	0	0	0	0	0	0	0	0	0	0	0	20	0	0	0	0	0	0	0	0	0	0	0	0
6a94062c287cb0e99a607b509deb26ad	0	0	0	0	0	0	0	0	0	0	0	0	0	0	0	20	0	0	0	0	0	0	0	0	0	0	0
4887ad0b13e5a80338697a4213a5a3ad	0	0	0	0	0	0	0	0	0	0	0	0	0	0	0	0	0	0	0	20	0	0	0	0	0	0	0
a5a822ad3a3bf242c8285b42955b3b34	0	0	0	0	0	0	0	0	0	0	0	0	0	0	0	0	0	0	0	20	0	0	0	0	0	0	0
befb6fd4f93295440bcdbfb8590a3977	0	0	0	0	0	0	0	0	0	0	0	0	0	0	0	0	0	0	0	0	20	0	0	0	0	0	0
c487bed57af51724bdf097bf2537f26c	0	0	0	0	0	0	0	0	0	0	0	0	0	0	0	0	0	0	0	0	20	0	0	0	0	0	0
02777ecb26dbaa0cd28ed0066c59bb6e	0	0	0	0	0	0	0	0	0	0	0	0	0	0	0	0	0	0	0	0	20	0	0	0	0	0	0
a6c73720ee2ad4565e941a2803c4ae51	0	0	0	0	0	0	0	0	0	0	0	0	0	0	0	0	0	0	0	0	0	0	0	0	20	0	0
c8217be58261f59de63ee74709ba3bc5	0	0	0	0	0	0	0	0	0	0	0	0	0	0	0	0	0	0	0	0	0	0	0	0	0	0	0
e8dbf242a8a397bc79e718211a37b16c	0	0	0	0	0	0	0	0	0	0	0	0	0	0	0	0	0	0	0	0	0	0	0	0	0	0	0
dee57f7a8f2658da455a5c79d08be1ab	0	0	0	0	0	0	0	0	0	0	0	0	0	0	0	0	0	0	0	0	0	0	0	0	0	0	0
f7b1ed46239c040f3d7bcc2ae0af976e	0	0	0	0	0	0	0	0	0	0	0	0	0	0	0	0	0	0	0	0	0	0	0	0	0	0	0
02aaade0e0c17068a8061682592b8986	4	0	15	0	0	0	0	0	0	0	0	0	0	0	0	0	0	0	0	0	0	0	0	0	0	0	0
0cf1437669f8e541a748d7e9309db3ee	0	5	0	0	14	0	0	0	0	0	0	0	0	0	0	0	0	0	0	0	0	0	0	0	0	0	0
8885ced24416cccdb067d298fb2f9252	0	0	14	0	0	0	0	0	0	0	0	0	0	0	0	0	0	0	0	0	0	0	0	0	0	0	5
bf63bb4d355418a43515b0b700166e79	0	0	19	0	0	0	0	0	0	0	0	0	0	0	0	0	0	0	0	0	0	0	0	0	0	0	0
f2390f34152c6f7780bacc3887f13883	0	0	0	19	0	0	0	0	0	0	0	0	0	0	0	0	0	0	0	0	0	0	0	0	0	0	0
7450c7c2d0afd289a6594c4131f2a8ef	0	0	0	0	0	19	0	0	0	0	0	0	0	0	0	0	0	0	0	0	0	0	0	0	0	0	0
5359afd7dd1b63ac8d8ac95600c0c853	0	0	0	0	0	0	19	0	0	0	0	0	0	0	0	0	0	0	0	0	0	0	0	0	0	0	0
eaf724f0f9273486b12002a65a537568	0	0	0	0	0	0	0	0	0	19	0	0	0	0	0	0	0	0	0	0	0	0	0	0	0	0	0
28a3a6a433b7a44794f479eb9866f782	0	0	0	0	0	0	0	0	0	0	15	0	4	0	0	0	0	0	0	0	0	0	0	0	0	0	0
012c3578ed1a3113ad795b2be41d1bf0	0	0	0	0	0	0	0	0	0	0	0	0	19	0	0	0	0	0	0	0	0	0	0	0	0	0	0
ff6db8ea250e3f4fae4a9bf8708fa6ac	0	0	0	0	0	0	0	0	0	0	0	0	11	0	0	0	0	0	8	0	0	0	0	0	0	0	0
819522ca6d140a4949890c94ea9fe85f	0	0	0	0	0	0	0	0	0	0	0	0	19	0	0	0	0	0	0	0	0	0	0	0	0	0	0
cb65e66b77e8778cc12cabdd370f62ba	0	0	0	0	0	0	0	0	0	0	0	0	0	0	19	0	0	0	0	0	0	0	0	0	0	0	0
16deca302ba29687146aa265a7f1e81e	0	0	0	0	0	0	0	0	0	0	0	0	0	0	19	0	0	0	0	0	0	0	0	0	0	0	0
325dc63028a34611708425f52d5d7d6e	0	0	0	0	0	0	0	0	0	0	0	0	0	0	0	0	0	0	0	0	19	0	0	0	0	0	0
ae648180cd50b48fe88c521ba9404718	0	0	0	0	0	0	0	0	0	0	0	0	0	0	0	0	0	0	0	0	19	0	0	0	0	0	0
27f682a2c16ce886f8c47b3fc15621cd	0	0	0	0	0	0	0	0	0	0	0	0	0	0	0	0	0	0	0	0	19	0	0	0	0	0	0
ab220b8960549786e8d8fe2fdbd5aa80	0	0	0	0	0	0	0	0	0	0	0	0	0	0	0	0	0	0	0	0	0	0	0	0	19	0	0
4834c8246b6eb6b2de06aae8d6654754	0	0	0	0	0	0	0	0	0	0	0	0	0	0	0	0	0	0	0	0	0	0	0	0	0	19	0
62048f6c8d9df744116a5a031e0cf837	0	0	0	0	0	0	0	0	0	0	0	0	0	0	0	0	0	0	0	0	0	0	0	0	0	19	0
dd5f41f57e9ca97e0f1caab63a8ea874	0	0	0	0	0	0	0	0	0	0	0	0	0	0	0	0	0	0	0	0	0	0	0	0	0	0	19
52238f19061eb7c1bb1bd72cd63a3287	0	0	0	0	0	0	0	0	0	0	0	0	0	0	0	0	0	0	0	0	0	0	0	0	0	0	0
3eef548970e5598d033dc646e863bb04	0	0	0	0	0	0	0	0	0	0	0	0	0	0	0	0	0	0	0	0	0	0	0	0	0	0	0
e939e3b0656e13723c0f9d23202d900b	0	0	0	0	0	0	0	0	0	0	0	0	0	0	0	0	0	0	0	0	0	0	0	0	0	0	0
f88eea6c6ae8ddd043ddc0779191f0e0	0	0	0	0	0	0	0	0	0	0	0	0	0	0	0	0	0	0	0	0	0	0	0	0	0	0	0
ed07b74c521907f5bcf1d752428771f8	0	0	0	0	0	0	0	0	0	0	0	0	0	0	0	0	0	0	0	0	0	0	0	0	0	0	0
970c086ab2f3210c8507b5f1af21327b	0	0	0	0	0	0	0	0	0	0	0	0	0	0	0	0	0	0	0	0	0	0	0	0	0	0	0
3eccecc63aadd2e32f6988dd4c1c197a	0	0	0	0	0	0	0	0	0	0	0	0	0	0	0	0	0	0	0	0	0	0	0	0	0	0	0
ba5d23c94362a4ddb8719d65faf319d7	0	0	0	0	0	0	0	0	0	0	0	0	0	0	0	0	0	0	0	0	0	0	0	0	0	0	0
cd33343b747cb20a2c7f908be741c159	0	0	18	0	0	0	0	0	0	0	0	0	0	0	0	0	0	0	0	0	0	0	0	0	0	0	0
ca882f5beca9729e744c23247ad9e6fc	0	0	0	0	18	0	0	0	0	0	0	0	0	0	0	0	0	0	0	0	0	0	0	0	0	0	0
6ce9302834e3d90662d8872e8823ece7	0	0	0	0	0	0	7	0	0	0	0	0	0	0	0	0	0	0	0	0	0	0	0	0	11	0	0
96d026095da8253b5e9a2f54b1618e53	0	0	0	0	0	0	14	0	0	0	0	0	0	0	0	4	0	0	0	0	0	0	0	0	0	0	0
a00a81a8849d1c17135e703b246fa947	0	0	0	0	0	0	0	18	0	0	0	0	0	0	0	0	0	0	0	0	0	0	0	0	0	0	0
2a1d0a9fbc0c9b302d6e0f0baec6aae6	0	0	0	0	0	0	0	0	0	0	0	0	18	0	0	0	0	0	0	0	0	0	0	0	0	0	0
89575d7620647cce4e9ee115905d7eee	0	0	0	0	0	0	0	0	0	0	0	0	8	10	0	0	0	0	0	0	0	0	0	0	0	0	0
733363c61710f520cb0cb254c568b7a5	0	0	0	0	0	0	0	0	0	0	0	0	0	18	0	0	0	0	0	0	0	0	0	0	0	0	0
c41acaa0a8da2aad6ef7768f0e7d4e46	0	0	0	0	0	0	0	0	0	0	0	0	0	0	18	0	0	0	0	0	0	0	0	0	0	0	0
8c63fd94a2139381a243c9b002c9e837	0	0	0	0	0	0	0	0	0	0	0	0	0	0	0	0	18	0	0	0	0	0	0	0	0	0	0
5ac1a7d8c93623cb47c3182423738b7a	0	0	0	0	0	0	0	0	0	0	0	0	0	0	0	0	18	0	0	0	0	0	0	0	0	0	0
46e69fa466098c04ea5386d003e8063e	0	0	0	0	0	0	0	0	0	0	0	0	0	0	0	0	18	0	0	0	0	0	0	0	0	0	0
b0612c8ebb6d89215aabe6557983d639	0	0	0	0	0	0	0	0	0	0	0	0	0	0	0	0	18	0	0	0	0	0	0	0	0	0	0
01fc40421b2eeedbfaf3bf5ebd1378d1	0	0	0	0	0	0	0	0	0	0	0	0	0	0	0	0	18	0	0	0	0	0	0	0	0	0	0
94404a97dcdffb3853cd91a1a768a519	0	0	0	0	0	0	0	0	0	0	0	0	0	0	0	0	18	0	0	0	0	0	0	0	0	0	0
6442fe83c4ce1a8179b2d2dd28f7d255	0	0	0	0	0	0	0	0	0	0	0	0	0	0	0	0	18	0	0	0	0	0	0	0	0	0	0
27d2f46c9a70d30a00fbb630f28f5bab	0	0	0	0	0	0	0	0	0	0	0	0	0	0	0	0	0	18	0	0	0	0	0	0	0	0	0
8aef9571793ad600d6d671d436ffbb81	0	0	0	0	0	0	0	0	0	0	0	0	0	0	0	0	0	0	18	0	0	0	0	0	0	0	0
1d2737cbabca0bd16f5ebeddad96da8f	0	0	0	0	0	0	0	0	0	0	0	0	0	0	0	0	0	0	0	0	0	0	0	0	0	0	0
a4d17ee28a8ed3b85705e03d3776de80	0	0	0	0	0	0	0	0	0	0	0	0	0	0	0	0	0	0	0	18	0	0	0	0	0	0	0
f6f8c3c7b2f2dfe6bce466f66246e643	0	0	0	0	0	0	0	0	0	0	0	0	0	0	0	0	0	0	0	0	18	0	0	0	0	0	0
7aae54c9efaf934e6e5deeddb7b8dd8e	0	0	0	0	0	0	0	0	0	0	0	0	0	0	0	0	0	0	0	0	18	0	0	0	0	0	0
d295aebc75b5a2855c1e3288cbfbac41	0	0	0	0	0	0	0	0	0	0	0	0	0	0	0	0	0	0	0	0	18	0	0	0	0	0	0
54d665852bdf6a63b12b2eecb84d43b7	0	0	0	0	0	0	0	0	0	0	0	0	0	0	0	0	0	0	0	0	18	0	0	0	0	0	0
cd84f77295604443cfe40859ff529b80	0	0	0	0	0	0	0	0	0	0	0	0	0	0	0	0	0	0	0	0	18	0	0	0	0	0	0
14d66e3d6f1152ddd305ecbf1f1eb206	0	0	0	0	0	0	0	0	0	0	0	0	0	0	0	0	0	0	0	0	0	0	0	0	0	0	0
6562834bcdf7bec9e5a06f73a658d012	0	0	0	0	0	0	0	0	0	0	0	0	0	0	0	0	0	0	0	0	0	0	0	0	0	0	0
8d587d3328e37884a51cf288d9fe4b82	0	0	0	0	0	0	0	0	0	0	0	0	0	0	0	0	0	0	0	0	0	0	0	0	0	0	0
de24e89c745a032fa0dee229943c6232	0	0	0	0	0	0	0	0	0	0	0	0	0	0	0	0	0	0	0	0	0	0	0	0	0	0	0
4b565e6457b2e0c610edb80cbb9abb9d	17	0	0	0	0	0	0	0	0	0	0	0	0	0	0	0	0	0	0	0	0	0	0	0	0	0	0
18614c7c9bae695ed080c4da9b7dbc10	0	0	15	0	0	0	0	0	0	0	0	0	2	0	0	0	0	0	0	0	0	0	0	0	0	0	0
e87693c3e1dbd94ed6d59cb41d34f801	0	0	17	0	0	0	0	0	0	0	0	0	0	0	0	0	0	0	0	0	0	0	0	0	0	0	0
8b5e6191d029702221241a1214e23148	0	0	0	17	0	0	0	0	0	0	0	0	0	0	0	0	0	0	0	0	0	0	0	0	0	0	0
d5f974a752e0cc5bf73eb959b5d21453	0	0	0	17	0	0	0	0	0	0	0	0	0	0	0	0	0	0	0	0	0	0	0	0	0	0	0
b1e2f8ad7cbf91f9579dd6ff5a1c40fe	0	0	0	0	17	0	0	0	0	0	0	0	0	0	0	0	0	0	0	0	0	0	0	0	0	0	0
1ca2bf0d8ed22c3a4b2fc624126e2b5e	0	0	0	0	17	0	0	0	0	0	0	0	0	0	0	0	0	0	0	0	0	0	0	0	0	0	0
ce0ffeac4bdf8faef137451d4c2e73aa	0	0	0	0	17	0	0	0	0	0	0	0	0	0	0	0	0	0	0	0	0	0	0	0	0	0	0
58b8e533f93424f290a688141454b5e1	0	0	0	0	0	0	17	0	0	0	0	0	0	0	0	0	0	0	0	0	0	0	0	0	0	0	0
e1e867345865cddfbb97878efcfea12f	0	0	0	0	0	0	0	17	0	0	0	0	0	0	0	0	0	0	0	0	0	0	0	0	0	0	0
de30abda261a39022bc6f023ca68a9dd	0	0	0	0	0	0	0	17	0	0	0	0	0	0	0	0	0	0	0	0	0	0	0	0	0	0	0
888c0e2cbe30df2eb8383829c3db9128	0	0	0	0	0	0	0	0	17	0	0	0	0	0	0	0	0	0	0	0	0	0	0	0	0	0	0
e9c94c78e564c40891e33eeed2174352	0	0	0	0	0	0	0	0	0	0	0	0	17	0	0	0	0	0	0	0	0	0	0	0	0	0	0
f66c4519fe5563f0fb35b1690e8d0c6a	0	0	0	0	0	0	0	0	0	0	0	0	17	0	0	0	0	0	0	0	0	0	0	0	0	0	0
d2f5678340375577820e167757505772	0	0	0	0	0	0	0	0	0	0	0	0	17	0	0	0	0	0	0	0	0	0	0	0	0	0	0
52022a2887272b58c0965c568da84da4	0	0	0	0	0	0	0	0	0	0	0	0	17	0	0	0	0	0	0	0	0	0	0	0	0	0	0
2dd1749c9e5cca75e6361e2422c750aa	0	0	0	0	0	0	0	0	0	0	0	0	0	17	0	0	0	0	0	0	0	0	0	0	0	0	0
575b314a06d07ec99fe70109b5200f63	0	0	0	0	0	0	0	0	0	0	0	0	0	17	0	0	0	0	0	0	0	0	0	0	0	0	0
a2ee20e1abf1c89feb720cb4346331bc	0	0	0	0	0	0	0	0	0	0	0	0	0	0	17	0	0	0	0	0	0	0	0	0	0	0	0
42878e9c84d18b6e85deeac02fa715f8	0	0	0	0	0	0	0	0	0	0	0	0	0	0	0	4	0	0	0	0	13	0	0	0	0	0	0
9c5bde7d1d65e7a53fd12e0769a542d7	0	0	0	0	0	0	0	0	0	0	0	0	0	0	0	0	17	0	0	0	0	0	0	0	0	0	0
0ab737d202585a540af9efe5145fcf21	0	0	0	0	0	0	0	0	0	0	0	0	0	0	0	0	17	0	0	0	0	0	0	0	0	0	0
1a894eaaf272b103a8abe590f89faf61	0	0	0	0	0	0	0	0	0	0	0	0	0	0	0	0	0	17	0	0	0	0	0	0	0	0	0
f97306c3b8b315786598979dbb421bbb	0	0	0	0	0	0	0	0	0	0	0	0	0	0	0	0	0	17	0	0	0	0	0	0	0	0	0
5112dbe7ab4fcff45e7cfa1cef9e1b2c	0	0	0	0	0	0	0	0	0	0	0	0	0	0	0	0	0	17	0	0	0	0	0	0	0	0	0
ef76ff0fb48ad1d5cf5de0ba816ef767	0	0	0	0	0	0	0	0	0	0	0	0	0	0	0	0	0	0	17	0	0	0	0	0	0	0	0
bbaefd3b2b4e34438c93fd29a90d7a5a	0	0	0	0	0	0	0	0	0	0	0	0	0	0	0	0	0	0	0	0	17	0	0	0	0	0	0
079b9bc3d7be7f7cc73adc62957bce6a	0	0	0	0	0	0	0	0	0	0	0	0	0	0	0	0	0	0	0	0	17	0	0	0	0	0	0
bd53420137f50fbf14d82e20f1adaf9d	0	0	0	0	0	0	0	0	0	0	0	0	0	0	0	0	0	0	0	0	17	0	0	0	0	0	0
54b073e0f28b69b11a0dae1cf544d172	0	0	0	0	0	0	0	0	0	0	0	0	0	0	0	0	0	0	0	0	0	17	0	0	0	0	0
ada9c971fb529c5950187be87682d524	0	0	0	0	0	0	0	0	0	0	0	0	0	0	0	0	0	0	0	0	0	0	0	17	0	0	0
c2459fbb249f4000a01eaaf7c35f8240	0	0	0	0	0	0	0	0	0	0	0	0	0	0	0	0	0	0	0	0	0	0	0	0	0	0	0
a371044db77ba6f8711249b8ac9f0c95	0	0	0	0	0	0	0	0	0	0	0	0	0	0	0	0	0	0	0	0	0	0	7	0	0	0	0
832b1e9d78d4c73ce450ac75fde2ea0b	0	0	0	0	0	0	0	0	0	0	0	0	0	0	0	0	0	0	0	0	0	0	0	0	0	0	0
c6bc114499df019eb1319e30552e5d0a	0	0	0	0	0	0	0	0	0	0	0	0	0	0	0	0	0	0	0	0	0	0	0	0	0	0	0
366d219cb3a1eda76ac4d8f44dc5a276	0	0	0	0	0	0	0	0	0	0	0	0	0	0	0	0	0	0	0	0	0	0	0	0	0	0	0
025331b4d91ea25285ef43d2b7fd2bbb	0	0	0	0	0	0	0	0	0	0	0	0	0	0	0	0	0	0	0	0	0	0	0	0	0	0	0
01b9971d2aa3faff7805ac1cf5fbf150	0	0	0	0	0	0	0	0	0	0	0	0	0	0	0	0	0	0	0	0	0	0	0	0	0	0	0
0ba0dac3c688e4ba04fb911878077d0c	0	0	0	0	0	0	0	0	0	0	0	0	0	0	0	0	0	0	0	0	0	0	0	0	0	0	0
7d84e8f2e337aa69d5208dbb47680746	0	0	0	0	0	0	0	0	0	0	0	0	0	0	0	0	0	0	0	0	0	0	0	0	0	0	0
32d4c7124e1d4c99ff329101cd018bcd	0	0	0	0	0	0	0	0	0	0	0	0	0	0	0	0	0	0	0	0	0	0	0	0	0	0	0
a5a4d6013ca2de43ac55de8fe8a68767	0	0	0	0	0	0	0	0	0	0	0	0	0	0	0	0	0	0	0	0	0	0	0	0	0	0	0
63f0b82a3ab1550e0e815a1573edd727	16	0	0	0	0	0	0	0	0	0	0	0	0	0	0	0	0	0	0	0	0	0	0	0	0	0	0
77ed8072589e67c26637f72058cd330c	0	0	16	0	0	0	0	0	0	0	0	0	0	0	0	0	0	0	0	0	0	0	0	0	0	0	0
64c55164ff9082447891f6436333e44d	0	0	2	0	0	0	0	0	0	0	0	0	0	0	14	0	0	0	0	0	0	0	0	0	0	0	0
bcdd7addd5e41c4c7c2cd2d3572b1221	0	0	0	16	0	0	0	0	0	0	0	0	0	0	0	0	0	0	0	0	0	0	0	0	0	0	0
576e86474fdbae9d0cf0fe826f58b178	0	0	0	16	0	0	0	0	0	0	0	0	0	0	0	0	0	0	0	0	0	0	0	0	0	0	0
ae862c59386c2efed4e69c3681666321	0	0	0	0	0	0	0	0	16	0	0	0	0	0	0	0	0	0	0	0	0	0	0	0	0	0	0
8d4a8ee1cc987d1dcf750ed0dac93321	0	0	0	0	0	0	0	0	0	0	0	16	0	0	0	0	0	0	0	0	0	0	0	0	0	0	0
ed299ff8f24ed9ebb57c7a4fb3a6c594	0	0	0	0	0	0	0	0	0	0	0	0	16	0	0	0	0	0	0	0	0	0	0	0	0	0	0
9ac479437a4e26eafcfd6f5b4f04a491	0	0	0	0	0	0	0	0	0	0	0	0	16	0	0	0	0	0	0	0	0	0	0	0	0	0	0
8b9c3f9baa76cbca9187940b87a4885d	0	0	0	0	0	0	0	0	0	0	0	0	16	0	0	0	0	0	0	0	0	0	0	0	0	0	0
3490abe76949d60d3e8f1abcf42e612f	0	0	0	0	0	0	0	0	0	0	0	0	6	10	0	0	0	0	0	0	0	0	0	0	0	0	0
5613278f5702cbdeb7f54ce5562541fe	0	0	0	0	0	0	0	0	0	0	0	0	16	0	0	0	0	0	0	0	0	0	0	0	0	0	0
21b11dc52be5843a470605f518f5ef37	0	0	0	0	0	0	0	0	0	0	0	0	0	16	0	0	0	0	0	0	0	0	0	0	0	0	0
d3768328add44e7945d2eb676dfb10c0	0	0	0	0	0	0	0	0	0	0	0	0	0	16	0	0	0	0	0	0	0	0	0	0	0	0	0
d2dbfcd23d0eba12702c52ffdac53570	0	0	0	0	0	0	0	0	0	0	0	0	0	0	16	0	0	0	0	0	0	0	0	0	0	0	0
dff58f193911f575cdddea146f456092	0	0	0	0	0	0	0	0	0	0	0	0	0	0	16	0	0	0	0	0	0	0	0	0	0	0	0
6cd526e7569706f9d05a00b1d1e5b474	0	0	0	0	0	0	0	0	0	0	0	0	0	0	0	0	16	0	0	0	0	0	0	0	0	0	0
303b88049093710ecf16f0d39fbff358	0	0	0	0	0	0	0	0	0	0	0	0	0	0	0	0	16	0	0	0	0	0	0	0	0	0	0
0de0568a88a9a58e6d5a95a2ea1b8111	0	0	0	0	0	0	0	0	0	0	0	0	0	0	0	0	16	0	0	0	0	0	0	0	0	0	0
e6de7a5d62661358a6c6708d52a6b8ac	0	0	0	0	0	0	0	0	0	0	0	0	0	0	0	0	0	0	0	16	0	0	0	0	0	0	0
d837e59861ddceef28894ba258736ee3	0	0	0	0	0	0	0	0	0	0	0	0	0	0	0	0	0	0	0	0	16	0	0	0	0	0	0
2a861977c123f34e14006b535036df4f	0	0	0	0	0	0	0	0	0	0	0	0	0	0	0	0	0	0	0	0	16	0	0	0	0	0	0
7e5a2f14adb7b57ca303f6015637b64e	0	0	0	0	0	0	0	0	0	0	0	0	0	0	0	0	0	0	0	0	16	0	0	0	0	0	0
9607e03f5ddf531eea0907574a39d413	0	0	0	0	0	0	0	0	0	0	0	0	0	0	0	0	0	0	0	0	0	0	0	16	0	0	0
1b7744b0123082e7b81c147cc50d849a	0	0	0	0	0	0	0	0	0	0	0	0	0	0	0	0	0	0	0	0	0	0	0	0	16	0	0
998312069558b5ba52c38192e4a2dee6	0	0	0	0	0	0	0	0	0	0	0	0	0	0	0	0	0	0	0	0	0	0	0	0	0	16	0
c5be3cbb0c4c3ad43d1c9902233d0993	0	0	0	0	0	0	0	0	0	0	0	0	0	0	0	0	0	0	0	0	0	0	0	0	0	0	16
e95591d2b96cc43307b83ed8349b0f80	0	0	0	0	0	0	0	0	0	0	0	0	0	0	0	0	0	0	0	0	0	0	0	0	0	0	0
c49ceb03717ba311027d6ec94c351888	0	0	0	0	0	0	0	0	0	0	0	0	0	0	0	0	0	0	0	0	0	0	0	0	0	0	0
3374b59149db79c58a7cb148965828d4	0	0	0	0	0	0	0	0	0	0	0	0	0	0	0	0	0	0	0	0	0	0	0	0	0	0	0
74cdc4cbbb9a404e0b8916c7f5311e41	15	0	0	0	0	0	0	0	0	0	0	0	0	0	0	0	0	0	0	0	0	0	0	0	0	0	0
ed8b4ed1581ca52b0788f8039536313d	0	15	0	0	0	0	0	0	0	0	0	0	0	0	0	0	0	0	0	0	0	0	0	0	0	0	0
aa38dcd32bbecd6cf7b3bac26bcfae85	0	0	15	0	0	0	0	0	0	0	0	0	0	0	0	0	0	0	0	0	0	0	0	0	0	0	0
2635d7ecea47094b5a3d54e8eddcfc02	0	0	11	0	0	0	0	0	0	0	0	0	0	0	0	4	0	0	0	0	0	0	0	0	0	0	0
e1ca7fe4f8ddef6f0bcc8e71354e175b	0	0	0	0	15	0	0	0	0	0	0	0	0	0	0	0	0	0	0	0	0	0	0	0	0	0	0
8cfd3ecc1775284efc2553a0c6874e3c	0	0	0	0	15	0	0	0	0	0	0	0	0	0	0	0	0	0	0	0	0	0	0	0	0	0	0
5b2781840dc330e07c0c3144d040690f	0	0	0	0	0	15	0	0	0	0	0	0	0	0	0	0	0	0	0	0	0	0	0	0	0	0	0
b2bc00990fe76de7e418208ada60d3fc	0	0	0	0	0	0	15	0	0	0	0	0	0	0	0	0	0	0	0	0	0	0	0	0	0	0	0
58dfad5a302f6d8d467e1879f84084ee	0	0	0	0	0	0	15	0	0	0	0	0	0	0	0	0	0	0	0	0	0	0	0	0	0	0	0
ffc9cdda1081a2eba88fa89f134e8766	0	0	0	0	0	0	15	0	0	0	0	0	0	0	0	0	0	0	0	0	0	0	0	0	0	0	0
00cf61e8ff92876ce9e8ce5848eada2d	0	0	0	0	0	0	0	15	0	0	0	0	0	0	0	0	0	0	0	0	0	0	0	0	0	0	0
e5f0ba87b6e0ae63e373450dcca8519c	0	0	0	0	0	0	0	0	0	0	15	0	0	0	0	0	0	0	0	0	0	0	0	0	0	0	0
01a1e79c63427df237555e8043e78ab2	0	0	0	0	0	0	0	0	0	0	0	12	0	3	0	0	0	0	0	0	0	0	0	0	0	0	0
797c2f4bb14593db1c111806840a8330	0	0	0	0	0	0	0	0	0	0	0	0	15	0	0	0	0	0	0	0	0	0	0	0	0	0	0
cea9e71d9dc36def6457fd7ecbc39434	0	0	0	0	0	0	0	0	0	0	0	0	8	0	7	0	0	0	0	0	0	0	0	0	0	0	0
09d784663e8026a15d95944b4f09a215	0	0	0	0	0	0	0	0	0	0	0	0	15	0	0	0	0	0	0	0	0	0	0	0	0	0	0
4b04f27e0ea6d1d93e9b4496aaafaa42	0	0	0	0	0	0	0	0	0	0	0	0	0	15	0	0	0	0	0	0	0	0	0	0	0	0	0
ec85f2b4d1af1328c03bde94316bfd59	0	0	0	0	0	0	0	0	0	0	0	0	0	0	15	0	0	0	0	0	0	0	0	0	0	0	0
e902def03cf5c1c371db7558cb7ad916	0	0	0	0	0	0	0	0	0	0	0	0	0	0	15	0	0	0	0	0	0	0	0	0	0	0	0
b32a648c8a15256fcdef1d2c46b447ff	0	0	0	0	0	0	0	0	0	0	0	0	0	0	0	0	15	0	0	0	0	0	0	0	0	0	0
90e9bc60e823aba36dffc54fe72c51e1	0	0	0	0	0	0	0	0	0	0	0	0	0	0	0	0	0	2	0	0	13	0	0	0	0	0	0
7e79ad9221b742f4fcc844d649faaef3	0	0	0	0	0	0	0	0	0	0	0	0	0	0	0	0	0	15	0	0	0	0	0	0	0	0	0
e23afecb18c431d8244bca8744f2d13a	0	0	0	0	0	0	0	0	0	0	0	0	0	0	0	0	0	0	15	0	0	0	0	0	0	0	0
7fe861851ecfd0ddc91cfed514d97dfe	0	0	0	0	0	0	0	0	0	0	0	0	0	0	0	0	0	0	15	0	0	0	0	0	0	0	0
c2ff7b16c2b2d71c9b719cb8bcd29846	0	0	0	0	0	0	0	0	0	0	0	0	0	0	0	0	0	0	15	0	0	0	0	0	0	0	0
febe8463f67ab83525a25a6f9a7a092c	0	0	0	0	0	0	0	0	0	0	0	0	0	0	0	0	0	0	15	0	0	0	0	0	0	0	0
497d7e1bc5baf8dea45fc1a3571ded0a	0	0	0	0	0	0	0	0	0	0	0	0	0	0	0	0	0	0	15	0	0	0	0	0	0	0	0
7c6063db7f68061bf2d9ea8e89ee347e	0	0	0	0	0	0	0	0	0	0	0	0	0	0	0	0	0	0	0	0	0	0	0	0	0	0	0
ae694dda230737642eed33787b778db5	0	0	0	0	0	0	0	0	0	0	0	0	0	0	0	0	0	0	0	0	15	0	0	0	0	0	0
dc21f76e75e6655d1e9051a0a538bbfe	0	0	0	0	0	0	0	0	0	0	0	0	0	0	0	0	0	0	0	0	15	0	0	0	0	0	0
326f82a27747d1f0fe71abdba6c29c7f	0	0	0	0	0	0	0	0	0	0	0	0	0	0	0	0	0	0	0	0	0	15	0	0	0	0	0
69ea963fc2362b900948679f8d0e32ee	0	0	0	0	0	0	0	0	0	0	0	0	0	0	0	0	0	0	0	0	0	0	0	15	0	0	0
18cb4a33d68484836614e8f982b8d5c8	0	0	0	0	0	0	0	0	0	0	0	0	0	0	0	0	0	0	0	0	0	0	0	15	0	0	0
440f0421c62d496c568ea76483e05084	0	0	0	0	0	0	0	0	0	0	0	0	0	0	0	0	0	0	0	0	0	0	0	0	15	0	0
48824c82827e59da546a943dc547b973	0	0	0	0	0	0	0	0	0	0	0	0	0	0	0	0	0	0	0	0	0	0	0	0	15	0	0
0def7442ce8161d78b2b6c9da8d24f6f	0	0	0	0	0	0	0	0	0	0	0	0	0	0	0	0	0	0	0	0	0	0	0	0	0	0	15
ad9aa945536b70f56f02b6f518dfb909	0	0	0	0	0	0	0	0	0	0	0	0	0	0	0	0	0	0	0	0	0	0	0	0	0	0	15
cac88d42403530a510c875b4f4be4919	0	0	0	0	0	0	0	0	0	0	0	0	0	0	0	0	0	0	0	0	0	0	0	0	0	0	0
da02018b567c666ea2e64c4d8bfe158e	0	0	0	0	0	0	0	0	0	0	0	0	0	0	0	0	0	0	0	0	0	0	0	0	0	0	0
1f6f5692db0a83bb7bf48f8a662c08ae	0	0	0	0	0	0	0	0	0	0	0	0	0	0	0	0	0	0	0	0	0	0	0	0	0	0	0
4aaa8bac09585343c0fbf5418cc841cc	0	0	0	0	0	0	0	0	0	0	0	0	0	0	0	0	0	0	0	0	0	0	0	0	0	0	0
ce62c1df796b2d19015e1a260373a80c	0	0	0	0	0	0	0	0	0	0	0	0	0	0	0	0	0	0	0	0	0	0	0	0	0	0	0
818bbe4209c6fb33e198f383933a50e6	0	0	0	0	0	0	0	0	0	0	0	0	0	0	0	0	0	0	0	0	0	0	0	0	0	0	0
41d98298fe7d96bf9112f5f12bc8c130	0	0	0	0	0	0	0	0	0	0	0	0	0	0	0	0	0	0	0	0	0	0	0	0	0	0	0
0b03af718af96fe4bee66a9a1bd66e3e	0	0	0	0	0	0	0	0	0	0	0	0	0	0	0	0	0	0	0	0	0	0	0	0	0	0	0
1e140564ebb38cd4aede8cf03eeed8de	0	0	0	0	0	0	0	0	0	0	0	0	0	0	0	0	0	0	0	0	0	0	0	0	0	0	0
fa8ca847c81dfc56379402403788dbf2	0	0	0	0	0	0	0	0	0	0	0	0	0	0	0	0	0	0	0	0	0	0	0	0	0	0	0
eeafbbb131dba5d612886283485653ac	0	0	0	0	0	0	0	0	0	0	0	0	0	0	0	0	0	0	0	0	0	0	0	0	0	0	0
095e06f49c8528a713cab420dcdbfc51	0	0	0	0	0	0	0	0	0	0	0	0	0	0	0	0	0	0	0	0	0	0	0	0	0	0	0
260e874a9722ee07c8fe0f06e75729d0	0	0	0	0	0	0	0	0	0	0	0	0	0	0	0	0	0	0	0	0	0	0	0	0	0	0	0
67c5946431cb40e3ff09d73470fd5006	0	0	14	0	0	0	0	0	0	0	0	0	0	0	0	0	0	0	0	0	0	0	0	0	0	0	0
e3c3e222ef33690f151a49f66cbd9974	0	0	14	0	0	0	0	0	0	0	0	0	0	0	0	0	0	0	0	0	0	0	0	0	0	0	0
245aabd89d35aa891e350b7abdd36e66	0	0	14	0	0	0	0	0	0	0	0	0	0	0	0	0	0	0	0	0	0	0	0	0	0	0	0
cfdde233ee47add9a7a69569c9c50747	0	0	0	14	0	0	0	0	0	0	0	0	0	0	0	0	0	0	0	0	0	0	0	0	0	0	0
d70a1a8aea04b8191647ff4e0a995b77	0	0	0	14	0	0	0	0	0	0	0	0	0	0	0	0	0	0	0	0	0	0	0	0	0	0	0
87274a7032f4bb773f79ad2834e643b0	0	0	0	0	14	0	0	0	0	0	0	0	0	0	0	0	0	0	0	0	0	0	0	0	0	0	0
db863ea301ac4d81674d6340d7da00c0	0	0	0	0	0	0	2	0	0	0	0	0	12	0	0	0	0	0	0	0	0	0	0	0	0	0	0
0d09e51cae01794de89ce207c2babfdb	0	0	0	0	0	0	14	0	0	0	0	0	0	0	0	0	0	0	0	0	0	0	0	0	0	0	0
0068887f28a1318b4e98bc879c0f4885	0	0	0	0	0	0	14	0	0	0	0	0	0	0	0	0	0	0	0	0	0	0	0	0	0	0	0
ec64310be34d374bf641a59f22ab85ff	0	0	0	0	0	0	14	0	0	0	0	0	0	0	0	0	0	0	0	0	0	0	0	0	0	0	0
f988cc3c4f6bdfa39c56b18b642205ce	0	0	0	0	0	0	0	14	0	0	0	0	0	0	0	0	0	0	0	0	0	0	0	0	0	0	0
4af3641ee20c77ecf3d35802ec277315	0	0	0	0	0	0	0	14	0	0	0	0	0	0	0	0	0	0	0	0	0	0	0	0	0	0	0
5bc7c592d1032f7294d5f719f9203ad0	0	0	0	0	0	0	0	0	14	0	0	0	0	0	0	0	0	0	0	0	0	0	0	0	0	0	0
a97a46c1d4d01740952f5d409c00c5ed	0	0	0	0	0	0	0	0	14	0	0	0	0	0	0	0	0	0	0	0	0	0	0	0	0	0	0
ad06966389215e34eb5b0e1b40b99275	0	0	0	0	0	0	0	0	14	0	0	0	0	0	0	0	0	0	0	0	0	0	0	0	0	0	0
c3612158d1aabac3c41014fc56851ebd	0	0	0	0	0	0	0	0	0	14	0	0	0	0	0	0	0	0	0	0	0	0	0	0	0	0	0
d8f2dc4eaea2185643dd28857f8b8c38	0	0	0	0	0	0	0	0	0	0	14	0	0	0	0	0	0	0	0	0	0	0	0	0	0	0	0
b41186d618383c9c119d01572071563e	0	0	0	0	0	0	0	0	0	0	0	14	0	0	0	0	0	0	0	0	0	0	0	0	0	0	0
b37946635a2bfac9322199b25d62bcb3	0	0	0	0	0	0	0	0	0	0	0	0	14	0	0	0	0	0	0	0	0	0	0	0	0	0	0
39cf49230de58bd43a5b6305d23b5322	0	0	0	0	0	0	0	0	0	0	0	0	0	14	0	0	0	0	0	0	0	0	0	0	0	0	0
999318b684d4d3da8654cb5d39cfa9f7	0	0	0	0	0	0	0	0	0	0	0	0	0	0	0	14	0	0	0	0	0	0	0	0	0	0	0
756b5e5d9b906818c0637bc1fe0d0361	0	0	0	0	0	0	0	0	0	0	0	0	0	0	0	14	0	0	0	0	0	0	0	0	0	0	0
6cec229866c57e624b106a757e4d8c93	0	0	0	0	0	0	0	0	0	0	0	0	0	0	0	0	0	14	0	0	0	0	0	0	0	0	0
27e0fd066e46ccce63c74ff5cda259b8	0	0	0	0	0	0	0	0	0	0	0	0	0	0	0	0	0	0	14	0	0	0	0	0	0	0	0
6f02341eb7e18df0b4a3307099e14207	0	0	0	0	0	0	0	0	0	0	0	0	0	0	0	0	0	0	0	0	0	14	0	0	0	0	0
457c11caf0afbdd264c9e364483d96ac	0	0	0	0	0	0	0	0	0	0	0	0	0	0	0	0	0	0	0	0	0	0	0	0	14	0	0
e5e57958b1dd1ec81e5b799d90512595	0	0	0	0	0	0	0	0	0	0	0	0	0	0	0	0	0	0	0	0	0	0	0	0	0	0	0
e09be87d7089f96e76d77a6d2c27d89e	0	0	0	0	0	0	0	0	0	0	0	0	0	0	0	0	0	0	0	0	0	0	0	0	0	0	0
23358668234e58b3b1425952bc7c3338	0	0	0	0	0	0	0	0	0	0	0	0	0	0	0	0	0	0	0	0	0	0	0	0	0	0	0
d6d8b0758979ef534a1fca73ec6c8a8d	0	0	0	0	0	0	0	0	0	0	0	0	0	0	0	0	0	0	0	0	0	0	0	0	0	0	0
29d3913d6c63675be169e6a76229465e	0	0	0	0	0	0	0	0	0	0	0	0	0	0	0	0	0	0	0	0	0	0	0	0	0	0	0
dfa833b266bd2993b86feab3617b34c3	0	0	0	0	3	0	0	0	0	0	0	0	0	0	0	0	0	0	0	0	0	0	0	0	0	0	0
b9ae55ffac8b061730ef230719b7a5c1	0	0	0	0	0	0	0	0	0	0	0	0	0	0	0	0	0	0	0	0	0	0	0	0	0	0	0
b3d6e3e0f981c52bc9f6deaa6d3c30dc	0	0	0	0	0	0	0	0	0	0	0	0	0	0	0	0	0	0	0	0	0	0	0	0	0	0	0
f1f4b3b01b8808bee0cd3fd1e45f57b6	0	0	0	0	0	0	0	0	0	0	0	0	0	0	0	0	0	0	0	0	0	0	0	0	0	0	0
69f3f0897b7d1ce92fa947a33bf5c371	0	0	0	0	0	0	0	0	0	0	0	0	0	0	0	0	0	0	0	0	0	0	0	0	0	0	0
ed144a6675d4eef961e40b8180cee0a0	0	0	4	0	0	0	0	0	0	0	0	0	0	0	0	0	0	0	0	0	9	0	0	0	0	0	0
6338ecaafc00bbbf9fc339443d035570	0	0	13	0	0	0	0	0	0	0	0	0	0	0	0	0	0	0	0	0	0	0	0	0	0	0	0
9e32d497aac8b057be8fb5b6998a59c6	0	0	13	0	0	0	0	0	0	0	0	0	0	0	0	0	0	0	0	0	0	0	0	0	0	0	0
2c24efa0ce759dd74da5fe5ed039235f	0	0	13	0	0	0	0	0	0	0	0	0	0	0	0	0	0	0	0	0	0	0	0	0	0	0	0
6cb0d2331aae40a08ba3ccf554b785d4	0	0	0	13	0	0	0	0	0	0	0	0	0	0	0	0	0	0	0	0	0	0	0	0	0	0	0
12daa684a2965e0c78b2db6f7ae929b6	0	0	0	13	0	0	0	0	0	0	0	0	0	0	0	0	0	0	0	0	0	0	0	0	0	0	0
e5f8feedf048b9c5b62396177f272a77	0	0	0	13	0	0	0	0	0	0	0	0	0	0	0	0	0	0	0	0	0	0	0	0	0	0	0
3c162799ee3d0fc7f1438d87df53d799	0	0	0	0	13	0	0	0	0	0	0	0	0	0	0	0	0	0	0	0	0	0	0	0	0	0	0
157fc618ad03dc8f397e4eddb7fcdffa	0	0	0	0	0	0	13	0	0	0	0	0	0	0	0	0	0	0	0	0	0	0	0	0	0	0	0
608972585cf2f2b08cba3a7490e89e95	0	0	0	0	0	0	13	0	0	0	0	0	0	0	0	0	0	0	0	0	0	0	0	0	0	0	0
ed07449355840552f6c7d093d0ed0741	0	0	0	0	0	0	13	0	0	0	0	0	0	0	0	0	0	0	0	0	0	0	0	0	0	0	0
68db2497eb439a3f2601c9df4c68cc7a	0	0	0	0	0	0	13	0	0	0	0	0	0	0	0	0	0	0	0	0	0	0	0	0	0	0	0
6a106629dab835548de7b9d9e56c121f	0	0	0	0	0	0	13	0	0	0	0	0	0	0	0	0	0	0	0	0	0	0	0	0	0	0	0
cb884324f15d0990c5f4829d9fb4f03c	0	0	0	0	0	0	13	0	0	0	0	0	0	0	0	0	0	0	0	0	0	0	0	0	0	0	0
0b1d6c9c4921559615a2512d23e6dab6	0	0	0	0	0	0	0	7	6	0	0	0	0	0	0	0	0	0	0	0	0	0	0	0	0	0	0
d1855d8a712bcf4f27fef2b29c9cf5db	0	0	0	0	0	0	0	0	13	0	0	0	0	0	0	0	0	0	0	0	0	0	0	0	0	0	0
90902081724b3aad9dd067d268449603	0	0	0	0	0	0	0	0	13	0	0	0	0	0	0	0	0	0	0	0	0	0	0	0	0	0	0
c6a887889e27f6428927a58617dda37b	0	0	0	0	0	0	0	0	0	13	0	0	0	0	0	0	0	0	0	0	0	0	0	0	0	0	0
4d4a7a3339019477aaf8ecb082d6626b	0	0	0	0	0	0	0	0	0	0	13	0	0	0	0	0	0	0	0	0	0	0	0	0	0	0	0
06e662ce61707fc6a00a366b2da71b74	0	0	0	0	0	0	0	0	0	0	0	13	0	0	0	0	0	0	0	0	0	0	0	0	0	0	0
5382f4371588d258b73be912646dfb63	0	0	0	0	0	0	0	0	0	0	0	0	13	0	0	0	0	0	0	0	0	0	0	0	0	0	0
8664add0bc978b723a9d75b246e5055f	0	0	0	0	0	0	0	0	0	0	0	0	13	0	0	0	0	0	0	0	0	0	0	0	0	0	0
78dac15f3c1528891a7ad015649bc5d7	0	0	0	0	0	0	0	0	0	0	0	0	0	13	0	0	0	0	0	0	0	0	0	0	0	0	0
4b151576f6c86661385dd4188ca9d56f	0	0	0	0	0	0	0	0	0	0	0	0	0	0	13	0	0	0	0	0	0	0	0	0	0	0	0
a5001bc3310cd2ebb073197e6444bd65	0	0	0	0	0	0	0	0	0	0	0	0	0	0	0	13	0	0	0	0	0	0	0	0	0	0	0
f6a967fa521e9c38d3b4d85f605ced65	0	0	0	0	0	0	0	0	0	0	0	0	0	0	0	13	0	0	0	0	0	0	0	0	0	0	0
f687b6b2358f04e91184f69d0333c898	0	0	0	0	0	0	0	0	0	0	0	0	0	0	0	13	0	0	0	0	0	0	0	0	0	0	0
56d57503df485319c214640c37c26048	0	0	0	0	0	0	0	0	0	0	0	0	0	0	0	0	13	0	0	0	0	0	0	0	0	0	0
5e8d1ae354a49f0c88d5b832a5166e4c	0	0	0	0	0	0	0	0	0	0	0	0	0	0	0	0	13	0	0	0	0	0	0	0	0	0	0
c0894c62a8b3af72f7392d8ca9fe69c5	0	0	0	0	0	0	0	0	0	0	0	0	0	0	0	0	13	0	0	0	0	0	0	0	0	0	0
4bab3d5645bd271ce3e9cc0a67c3b2f9	0	0	0	0	0	0	0	0	0	0	0	0	0	0	0	0	13	0	0	0	0	0	0	0	0	0	0
14d00a2b72585b79eec884922fd45c37	0	0	0	0	0	0	0	0	0	0	0	0	0	0	0	0	13	0	0	0	0	0	0	0	0	0	0
dfc46944e999d5aa1a2bb549c85f5a52	0	0	0	0	0	0	0	0	0	0	0	0	0	0	0	0	0	13	0	0	0	0	0	0	0	0	0
9b58ed37e8273c4e49ba236adbf0a836	0	0	0	0	0	0	0	0	0	0	0	0	0	0	0	0	0	13	0	0	0	0	0	0	0	0	0
263272fb6242772ad99b685000bbe571	0	0	0	0	0	0	0	0	0	0	0	0	0	0	0	0	0	0	13	0	0	0	0	0	0	0	0
443e71705957de8197181be85207c946	0	0	0	0	0	0	0	0	0	0	0	0	0	0	0	0	0	0	0	0	13	0	0	0	0	0	0
ff62225782684488de4574639b754365	0	0	0	0	0	0	0	0	0	0	0	0	0	0	0	0	0	0	0	0	13	0	0	0	0	0	0
0dd22a1065abc83aeb477237dbce4c3d	0	0	0	0	0	0	0	0	0	0	0	0	0	0	0	0	0	0	0	0	13	0	0	0	0	0	0
a7d35359cde11aeef6871ab7be57c88a	0	0	0	0	0	0	0	0	0	0	0	0	0	0	0	0	0	0	0	0	0	0	13	0	0	0	0
8866dde4de2f422b530c7ed7b0fcb164	0	0	0	0	0	0	0	0	0	0	0	0	0	0	0	0	0	0	0	0	0	0	0	13	0	0	0
eb3d0b09d64399b15aa9834465dceebe	0	0	0	0	0	0	0	0	0	0	0	0	0	0	0	0	0	0	0	0	0	0	0	13	0	0	0
b3a8af651ed0799b8e3510d2a97d5acf	0	0	0	0	0	0	0	0	0	0	0	0	0	0	0	0	0	0	0	0	0	0	0	0	13	0	0
503d34c3bde6ac04f4467f60068c0964	0	0	0	0	0	0	0	0	0	0	0	0	0	0	0	0	0	0	0	0	0	0	0	0	13	0	0
038e1e7302ddbd3a7d928d4b16f56737	0	0	0	0	0	0	0	0	0	0	0	0	0	0	0	0	0	0	0	0	0	0	0	0	0	13	0
90324576e6a7a144d2d3ab2ea7d11aff	0	0	0	0	0	0	0	0	0	0	0	0	0	0	0	0	0	0	0	0	0	0	0	0	0	13	0
3c34a450a833f3737a998f1d0e631a37	0	0	0	0	0	0	0	0	0	0	0	0	0	0	0	0	0	0	0	0	0	0	0	0	0	0	13
46b2a2a29b06c88db98f7910f2916c55	0	0	0	0	0	0	0	0	0	0	0	0	0	0	0	0	0	0	0	0	0	0	0	0	0	0	0
75bd9cd694dd98fc70efa039790ff657	0	0	0	0	0	0	0	0	0	0	0	0	0	0	0	0	0	0	0	0	0	0	0	0	0	0	0
f0239d8e17c9f92bae204c08ada4a59d	0	0	0	0	0	0	0	0	0	0	0	0	0	0	0	0	0	0	0	0	0	0	0	0	0	0	0
6c9024906f1ad41c965afe7ff1f61025	0	0	0	0	0	0	0	0	0	0	0	0	0	0	0	0	0	0	0	0	0	0	0	0	0	0	0
c3455da2a83af66bb238facee15b06e7	0	0	0	0	0	0	0	0	0	0	0	0	0	0	0	0	0	0	0	0	0	0	0	0	0	0	0
20334f85f15461e0f56d6cd2d4c2db62	0	0	0	0	0	0	0	0	0	0	0	0	0	0	0	0	0	0	0	0	0	0	0	0	0	0	0
50e937a3187fa0fdcd4d9f097727d9f2	0	0	0	0	0	0	0	0	0	0	0	0	0	0	0	0	0	0	0	0	0	0	0	0	0	0	0
e7c117ad5628cee255735b0ec658fecc	0	0	0	0	0	0	0	0	0	0	0	0	0	0	0	0	0	0	0	0	0	0	0	0	0	0	0
00f1d562d256011738a6fdde1b530b56	0	0	0	0	0	0	0	0	0	0	0	0	8	0	0	0	0	0	0	0	0	0	0	0	0	0	0
d2c129a13388640b2f2751c4d0c0883f	0	0	0	0	0	0	0	0	0	0	0	0	0	0	0	0	0	0	0	0	0	0	0	0	0	0	0
b9139a6d9f9ba13538a73cf4aee7cdcf	0	0	0	0	0	0	0	0	0	0	0	0	0	0	0	0	0	0	0	0	0	0	0	0	0	0	0
8aa703c372b8916ac07c2a246693f23e	12	0	0	0	0	0	0	0	0	0	0	0	0	0	0	0	0	0	0	0	0	0	0	0	0	0	0
5f6ae67ec23a8b497c705d36d0130ca3	12	0	0	0	0	0	0	0	0	0	0	0	0	0	0	0	0	0	0	0	0	0	0	0	0	0	0
3557f882cbc4d6d95f95169e28326b04	0	0	0	0	0	0	0	0	0	0	0	0	0	0	0	0	0	0	0	0	0	0	0	0	0	0	0
1ed87dbef9335958b23f4fbf6c949989	0	0	12	0	0	0	0	0	0	0	0	0	0	0	0	0	0	0	0	0	0	0	0	0	0	0	0
6fa0b006fe41e602d95dbd2552407c7c	0	0	12	0	0	0	0	0	0	0	0	0	0	0	0	0	0	0	0	0	0	0	0	0	0	0	0
faef9bf2f5011b34e2a9802713784f8a	0	0	0	12	0	0	0	0	0	0	0	0	0	0	0	0	0	0	0	0	0	0	0	0	0	0	0
c870677867adfc96930794ab1a5bd4ce	0	0	0	0	12	0	0	0	0	0	0	0	0	0	0	0	0	0	0	0	0	0	0	0	0	0	0
850b32f3416909524d7f53390602f5a1	0	0	0	0	12	0	0	0	0	0	0	0	0	0	0	0	0	0	0	0	0	0	0	0	0	0	0
e6521043ec6811c5b68ec85189378c8a	0	0	0	0	12	0	0	0	0	0	0	0	0	0	0	0	0	0	0	0	0	0	0	0	0	0	0
afd2de0a329a259facc29b91c9d25f3b	0	0	0	0	0	12	0	0	0	0	0	0	0	0	0	0	0	0	0	0	0	0	0	0	0	0	0
2320d5ce04b57330874cf76bcbab0d43	0	0	0	0	0	0	12	0	0	0	0	0	0	0	0	0	0	0	0	0	0	0	0	0	0	0	0
588c2cd53666545bc66568f83fcad6b9	0	0	0	0	0	0	12	0	0	0	0	0	0	0	0	0	0	0	0	0	0	0	0	0	0	0	0
047f4112447444241693a8e59eeb7e28	0	0	0	0	0	0	12	0	0	0	0	0	0	0	0	0	0	0	0	0	0	0	0	0	0	0	0
0e0adcd1fb33f29b02ea9df1abff6ef4	0	0	0	0	0	0	0	0	12	0	0	0	0	0	0	0	0	0	0	0	0	0	0	0	0	0	0
481fd4025209ee64f358d96429b39ec7	0	0	0	0	0	0	0	0	12	0	0	0	0	0	0	0	0	0	0	0	0	0	0	0	0	0	0
6b632b67e785b572ab914b591554fd92	0	0	0	0	0	0	0	0	0	0	12	0	0	0	0	0	0	0	0	0	0	0	0	0	0	0	0
8b80ab57930a11395a50a129ff664418	0	0	0	0	0	0	0	0	0	0	0	12	0	0	0	0	0	0	0	0	0	0	0	0	0	0	0
ca7ccb58bf58ac5da513743e7bb5ad1d	0	0	0	0	0	0	0	0	0	0	0	12	0	0	0	0	0	0	0	0	0	0	0	0	0	0	0
b328007c100d651f7d9adee44d5e34c8	0	0	0	0	0	0	0	0	0	0	0	0	12	0	0	0	0	0	0	0	0	0	0	0	0	0	0
694f49b6d33423e0cb5c71b66e208a85	0	0	0	0	0	0	0	0	0	0	0	0	12	0	0	0	0	0	0	0	0	0	0	0	0	0	0
13144269bc1a064feb29686e97d75810	0	0	0	0	0	0	0	0	0	0	0	0	12	0	0	0	0	0	0	0	0	0	0	0	0	0	0
deb76f79d627320e86e65279c22da5bb	0	0	0	0	0	0	0	0	0	0	0	0	12	0	0	0	0	0	0	0	0	0	0	0	0	0	0
bd80a4fec87265e7a3bb592e983015e2	0	0	0	0	0	0	0	0	0	0	0	0	0	12	0	0	0	0	0	0	0	0	0	0	0	0	0
d903c85b39cf324cbb0b4e00545b5407	0	0	0	0	0	0	0	0	0	0	0	0	0	12	0	0	0	0	0	0	0	0	0	0	0	0	0
c1dc5e50e7660904d0283e65a457607d	0	0	0	0	0	0	0	0	0	0	0	0	0	0	12	0	0	0	0	0	0	0	0	0	0	0	0
722a48015aa49d8233b75f62ef4fdfff	0	0	0	0	0	0	0	0	0	0	0	0	0	0	12	0	0	0	0	0	0	0	0	0	0	0	0
f3cba76b48d48fc2e5b37169be6a4654	0	0	0	0	0	0	0	0	0	0	0	0	0	0	12	0	0	0	0	0	0	0	0	0	0	0	0
0e1c7e339c2f691300a3bfeb1ee16e93	0	0	0	0	0	0	0	0	0	0	0	0	0	0	12	0	0	0	0	0	0	0	0	0	0	0	0
82c71246c830141225506625d4800119	0	0	0	0	0	0	0	0	0	0	0	0	0	0	0	12	0	0	0	0	0	0	0	0	0	0	0
5fb462a20957531e33f5e5b350a93cf6	0	0	0	0	0	0	0	0	0	0	0	0	0	0	0	12	0	0	0	0	0	0	0	0	0	0	0
baf46a981d71c0331ebd406749d4fac4	0	0	0	0	0	0	0	0	0	0	0	0	0	0	0	10	0	0	0	0	0	0	0	0	2	0	0
480184ce7a75dc1e0bdfa81dfddafcd7	0	0	0	0	0	0	0	0	0	0	0	0	0	0	0	12	0	0	0	0	0	0	0	0	0	0	0
bdc67d6a15af9438964613c9854513f0	0	0	0	0	0	0	0	0	0	0	0	0	0	0	0	12	0	0	0	0	0	0	0	0	0	0	0
baede4e0e6583e7a8f9577bfb4b1c4cf	0	0	0	0	0	0	0	0	0	0	0	0	0	0	0	0	8	0	0	0	0	0	4	0	0	0	0
0dd22174fcfb6462c03ac2397b773afc	0	0	0	0	0	0	0	0	0	0	0	0	0	0	0	0	12	0	0	0	0	0	0	0	0	0	0
d214fa2a0557f1a2594ffee79f8bbc49	0	0	0	0	0	0	0	0	0	0	0	0	0	0	0	0	12	0	0	0	0	0	0	0	0	0	0
bd19728c513ff908588f4d5ce37c766c	0	0	0	0	0	0	0	0	0	0	0	0	0	0	0	0	0	12	0	0	0	0	0	0	0	0	0
a2a5a52ed52dd3c9181cd4e909f13dbc	0	0	0	0	0	0	0	0	0	0	0	0	0	0	0	0	0	12	0	0	0	0	0	0	0	0	0
e96f3b0bc05929c6fbdb31f647ae1a4c	0	0	0	0	0	0	0	0	0	0	0	0	0	0	0	0	0	0	12	0	0	0	0	0	0	0	0
a9ad739441baac34ca629b50ff794425	0	0	0	0	0	0	0	0	0	0	0	0	0	0	0	0	0	0	0	12	0	0	0	0	0	0	0
629ae462111d3c6b3223f70588eeb439	0	0	0	0	0	0	0	0	0	0	0	0	0	0	0	0	0	0	0	0	12	0	0	0	0	0	0
4422d77fd86ba695f509fd1c57817b30	0	0	0	0	0	0	0	0	0	0	0	0	0	0	0	0	0	0	0	0	12	0	0	0	0	0	0
56631732a619d291be423cc4436d7821	0	0	0	0	0	0	0	0	0	0	0	0	0	0	0	0	0	0	0	0	12	0	0	0	0	0	0
0b438323a296b5f2ce2c8bbe3949ee8d	0	0	0	0	0	0	0	0	0	0	0	0	0	0	0	0	0	0	0	0	12	0	0	0	0	0	0
f1a50b569fe9d24767d29daf2c1e1d33	0	0	0	0	0	0	0	0	0	0	0	0	0	0	0	0	0	0	0	0	12	0	0	0	0	0	0
24e6003caf469cd667f45d57e6451800	0	0	0	0	0	0	0	0	0	0	0	0	0	0	0	0	0	0	0	0	12	0	0	0	0	0	0
b9a7d9b0bca1dd997b872659d499c8b4	0	0	0	0	0	0	0	0	0	0	0	0	0	0	0	0	0	0	0	0	0	0	0	12	0	0	0
470716ddd7549ddb9835acfaf579b572	0	0	0	0	0	0	0	0	0	0	0	0	0	0	0	0	0	0	0	0	0	0	0	0	0	0	0
3357652b8c155e8dfb2b13aebd45f510	0	0	0	0	0	0	0	0	0	0	0	0	0	0	0	0	0	0	0	0	0	0	0	0	0	0	0
7f67c32d78aef20b9543598b3f3a4f56	0	0	0	0	0	0	0	0	0	8	0	0	0	0	0	0	0	0	0	0	0	0	0	0	0	0	0
68fd4390e40ee3a25814b0d2f195c139	0	0	0	0	0	0	0	0	0	0	0	0	0	0	0	0	0	0	0	0	0	0	0	0	0	0	0
5d16fb25871f8070807b3d32d2756467	0	0	0	0	0	0	0	0	0	0	0	0	0	0	0	0	0	0	0	0	0	0	0	0	0	0	0
b22afebe4aa85413c3f426536c644173	0	0	0	0	0	0	0	0	0	0	0	0	0	0	0	0	0	0	0	0	0	0	0	0	0	0	0
6af93e9b17c7ae3cd8c093fd75301086	0	0	0	0	0	0	0	0	0	0	0	0	0	0	0	0	0	0	0	0	0	0	0	0	0	0	0
2090fdf4a55cf954b96ceec601742d39	0	0	0	0	0	0	0	0	0	0	0	0	0	0	0	0	0	0	0	0	0	0	0	0	0	0	0
1325a772c34c65a34bd5d3c4b52ce0aa	0	0	0	0	0	0	0	0	0	0	0	0	0	0	0	0	0	0	0	0	0	0	0	0	0	0	0
725a47b4c03998c91a02e1a1c9300e9d	0	0	0	0	0	0	0	0	0	0	0	0	0	0	0	0	0	0	0	0	0	0	0	0	0	0	0
3d6adb368c94856448bee504f0574276	11	0	0	0	0	0	0	0	0	0	0	0	0	0	0	0	0	0	0	0	0	0	0	0	0	0	0
5af4cb0b8b9706ede8e9265273d4a808	0	0	11	0	0	0	0	0	0	0	0	0	0	0	0	0	0	0	0	0	0	0	0	0	0	0	0
3d3f292510fe9747f70cd7429c46727c	0	0	6	0	0	0	0	0	0	0	0	0	0	0	0	0	0	0	0	0	5	0	0	0	0	0	0
2fd9067b8e1fc5f89d728ed23233c9d0	0	0	11	0	0	0	0	0	0	0	0	0	0	0	0	0	0	0	0	0	0	0	0	0	0	0	0
3bc819f13dde142aba77488184cdf678	0	0	0	11	0	0	0	0	0	0	0	0	0	0	0	0	0	0	0	0	0	0	0	0	0	0	0
b88e763c56fea42c564c2d4f48add356	0	0	0	11	0	0	0	0	0	0	0	0	0	0	0	0	0	0	0	0	0	0	0	0	0	0	0
f72fe80789a53d3fbc7b7f5aadd5d157	0	0	0	11	0	0	0	0	0	0	0	0	0	0	0	0	0	0	0	0	0	0	0	0	0	0	0
502c69970ef48c2c65b1c019e8d10165	0	0	0	0	11	0	0	0	0	0	0	0	0	0	0	0	0	0	0	0	0	0	0	0	0	0	0
10081db874cede6317cdc4b0a7256154	0	0	0	0	11	0	0	0	0	0	0	0	0	0	0	0	0	0	0	0	0	0	0	0	0	0	0
a5e617426cb8740c7ee2c3e4c0d197a3	0	0	0	0	11	0	0	0	0	0	0	0	0	0	0	0	0	0	0	0	0	0	0	0	0	0	0
388760b35776a8864c59ddfb2d6d8b5c	0	0	0	0	0	0	11	0	0	0	0	0	0	0	0	0	0	0	0	0	0	0	0	0	0	0	0
b854268c9465105decbdf91a65020176	0	0	0	0	0	0	11	0	0	0	0	0	0	0	0	0	0	0	0	0	0	0	0	0	0	0	0
9ba882b5ab4879623645bbdff9256158	0	0	0	0	0	0	11	0	0	0	0	0	0	0	0	0	0	0	0	0	0	0	0	0	0	0	0
ac89db91d8e35176a4395405ec474260	0	0	0	0	0	0	0	11	0	0	0	0	0	0	0	0	0	0	0	0	0	0	0	0	0	0	0
2197e3ba09521f3b9e56febd16667e87	0	0	0	0	0	0	0	0	11	0	0	0	0	0	0	0	0	0	0	0	0	0	0	0	0	0	0
ef7908685d0ba884c92e59f900d9b12f	0	0	0	0	0	0	0	0	11	0	0	0	0	0	0	0	0	0	0	0	0	0	0	0	0	0	0
6e9b8864273a09f76feb7d7c36e0f540	0	0	0	0	0	0	0	0	0	0	11	0	0	0	0	0	0	0	0	0	0	0	0	0	0	0	0
d2e24864c8b3a381eb23936fe034b210	0	0	0	0	0	0	0	0	0	0	0	11	0	0	0	0	0	0	0	0	0	0	0	0	0	0	0
b4ba83a9521a2818ef79c4b71b406997	0	0	0	0	0	0	0	0	0	0	0	0	11	0	0	0	0	0	0	0	0	0	0	0	0	0	0
cb3ad0a5ab0f4e3130d78d35b37ebb25	0	0	0	0	0	0	0	0	0	0	0	0	11	0	0	0	0	0	0	0	0	0	0	0	0	0	0
0509c57cde8ad1b29a1c95a915cb6ff4	0	0	0	0	0	0	0	0	0	0	0	0	11	0	0	0	0	0	0	0	0	0	0	0	0	0	0
a84e1d5cd319ca80bb1edda8e89bcd39	0	0	0	0	0	0	0	0	0	0	0	0	6	5	0	0	0	0	0	0	0	0	0	0	0	0	0
487e29b2abe2acfdbf809e06d5499308	0	0	0	0	0	0	0	0	0	0	0	0	11	0	0	0	0	0	0	0	0	0	0	0	0	0	0
3485d96b49d0b622234f4c32d9f15750	0	0	0	0	0	0	0	0	0	0	0	0	0	0	11	0	0	0	0	0	0	0	0	0	0	0	0
dadbb9844dec51a6e58ee47d3657ecc8	0	0	0	0	0	0	0	0	0	0	0	0	0	0	0	11	0	0	0	0	0	0	0	0	0	0	0
2df16ab14d022444c0d04395576c7929	0	0	0	0	0	0	0	0	0	0	0	0	0	0	0	0	11	0	0	0	0	0	0	0	0	0	0
4d2291c5a9691d31d2bb6b3db3b71240	0	0	0	0	0	0	0	0	0	0	0	0	0	0	0	0	11	0	0	0	0	0	0	0	0	0	0
fd0f22547359f84c896adc39a874d3ee	0	0	0	0	0	0	0	0	0	0	0	0	0	0	0	0	11	0	0	0	0	0	0	0	0	0	0
71dec4a02e926f5b543b38efad68013c	0	0	0	0	0	0	0	0	0	0	0	0	0	0	0	0	11	0	0	0	0	0	0	0	0	0	0
a808324318dc486a87ea1685a2d1c057	0	0	0	0	0	0	0	0	0	0	0	0	0	0	0	0	11	0	0	0	0	0	0	0	0	0	0
cde5af3181a3e48ab303a953dc2144e4	0	0	0	0	0	0	0	0	0	0	0	0	0	0	0	0	0	11	0	0	0	0	0	0	0	0	0
a36254a37cc4afd3be634c360f4a4abe	0	0	0	0	0	0	0	0	0	0	0	0	0	0	0	0	0	11	0	0	0	0	0	0	0	0	0
77193c87db4852e33ec510d7c9c9b9d5	0	0	0	0	0	0	0	0	0	0	0	0	0	0	0	0	0	0	0	0	11	0	0	0	0	0	0
50500679638c870abb798ef83a7a0ef6	0	0	0	0	0	0	0	0	0	0	0	0	0	0	0	0	0	0	0	0	11	0	0	0	0	0	0
fe3397245adcd0e0f3c35c3280ccebeb	0	0	0	0	0	0	0	0	0	0	0	0	0	0	0	0	0	0	0	0	0	0	11	0	0	0	0
25ad494d87467d9029fed0caa115b5f8	0	0	0	0	0	0	0	0	0	0	0	0	0	0	0	0	0	0	0	0	0	0	0	11	0	0	0
635a4ee582c1367135697ba37f89fc11	0	0	0	0	0	0	0	0	0	0	0	0	0	0	0	0	0	0	0	0	0	0	0	0	11	0	0
bcef37defbe6450bb69ebe581e91cd51	0	0	0	0	0	0	0	0	0	0	0	0	0	0	0	0	0	0	0	0	0	0	0	0	11	0	0
26a24e42cb7e597328c54b02847fd42c	0	0	0	0	0	0	0	0	0	0	0	0	0	0	0	0	0	0	0	0	0	0	0	0	11	0	0
5a18b538ea5a3b75d75ccc5d5b0688b1	0	0	0	0	0	0	0	0	0	0	0	0	0	0	0	0	0	0	0	0	0	0	0	0	0	0	11
0019ff818238d03b7bd5a8742548466a	0	0	0	0	0	0	0	0	0	0	0	0	0	0	0	0	0	0	0	0	0	0	0	0	0	0	0
16375d17ea878a4b54d4fb7b030c37ec	0	0	0	0	0	0	0	0	0	0	0	0	0	0	0	0	0	0	0	0	0	0	0	0	0	0	0
79c2c9d15b28bc3ea8a592804b11394b	0	0	0	0	0	0	0	0	0	0	0	0	0	0	0	0	0	0	0	0	0	0	0	0	0	0	0
a7ad14cef5f73f13826591901d757287	0	0	0	0	0	0	0	0	0	0	0	0	0	0	0	0	0	0	0	0	0	0	0	0	0	0	0
df5479c01d0366a1c3b12d98dd943222	0	0	0	0	0	0	0	0	0	0	0	0	0	0	0	0	0	0	0	0	0	0	0	0	0	0	0
e76e0f2a1cb02151f22f5378c1b2ce74	0	0	0	0	0	0	0	0	0	0	0	0	0	0	0	0	0	0	0	0	0	0	0	0	0	0	0
9a272e34f4bb725faf82397d907f2449	0	0	0	0	0	0	0	0	0	0	0	0	0	0	0	0	0	0	0	0	0	0	0	0	0	0	0
64d3b7c04b88483156e761863acfe681	0	0	10	0	0	0	0	0	0	0	0	0	0	0	0	0	0	0	0	0	0	0	0	0	0	0	0
ea8fbeec147abd0de32f13569b9b7d1a	0	0	10	0	0	0	0	0	0	0	0	0	0	0	0	0	0	0	0	0	0	0	0	0	0	0	0
320155713e92564b898f7556e0732b65	0	0	10	0	0	0	0	0	0	0	0	0	0	0	0	0	0	0	0	0	0	0	0	0	0	0	0
1459894e3bf716abb29e1c17588abe9a	0	0	10	0	0	0	0	0	0	0	0	0	0	0	0	0	0	0	0	0	0	0	0	0	0	0	0
0d5993ed7dec4d4b1446770f00fcb500	0	0	0	10	0	0	0	0	0	0	0	0	0	0	0	0	0	0	0	0	0	0	0	0	0	0	0
d7a0677fa6a5358c4e02657e86b90b01	0	0	0	10	0	0	0	0	0	0	0	0	0	0	0	0	0	0	0	0	0	0	0	0	0	0	0
a3d723f1e87567636bd2a95036cfb31c	0	0	0	10	0	0	0	0	0	0	0	0	0	0	0	0	0	0	0	0	0	0	0	0	0	0	0
ed3cb9eb77f0d32339a5dafc57db33ea	0	0	0	10	0	0	0	0	0	0	0	0	0	0	0	0	0	0	0	0	0	0	0	0	0	0	0
55ae3d0aa1ea3fe7b73bcc3fcd976c7e	0	0	0	10	0	0	0	0	0	0	0	0	0	0	0	0	0	0	0	0	0	0	0	0	0	0	0
38e3fe81e4c8f2dc37f5c888bd0db787	0	0	0	0	10	0	0	0	0	0	0	0	0	0	0	0	0	0	0	0	0	0	0	0	0	0	0
78290e2170bb111ecc255f6f5fa24d91	0	0	0	0	10	0	0	0	0	0	0	0	0	0	0	0	0	0	0	0	0	0	0	0	0	0	0
0a0caac285730016f3fa652c4622e9a0	0	0	0	0	0	0	10	0	0	0	0	0	0	0	0	0	0	0	0	0	0	0	0	0	0	0	0
86f1ae2169dcf5a8e19625ea5582a5ac	0	0	0	0	0	0	0	10	0	0	0	0	0	0	0	0	0	0	0	0	0	0	0	0	0	0	0
4788be31ed1be85a72b56a9db81543b8	0	0	0	0	0	0	0	0	10	0	0	0	0	0	0	0	0	0	0	0	0	0	0	0	0	0	0
8cb24777cb48dde0aac60dfeca125d10	0	0	0	0	0	0	0	0	10	0	0	0	0	0	0	0	0	0	0	0	0	0	0	0	0	0	0
9f112d7a2db0b60c19cbd8ca65385d32	0	0	0	0	0	0	0	0	0	0	10	0	0	0	0	0	0	0	0	0	0	0	0	0	0	0	0
7157c638b6105207e8e00c2ecbd3685b	0	0	0	0	0	0	0	0	0	0	0	10	0	0	0	0	0	0	0	0	0	0	0	0	0	0	0
2fb47374d3affc1bab660522c4669bba	0	0	0	0	0	0	0	0	0	0	0	0	10	0	0	0	0	0	0	0	0	0	0	0	0	0	0
2348cb7e25b5e4150d544a19a2210ad8	0	0	0	0	0	0	0	0	0	0	0	0	10	0	0	0	0	0	0	0	0	0	0	0	0	0	0
48d9f458199153521a76ba061bddadb6	0	0	0	0	0	0	0	0	0	0	0	0	10	0	0	0	0	0	0	0	0	0	0	0	0	0	0
f4fc1300669de21ef622a1812c3c5d4f	0	0	0	0	0	0	0	0	0	0	0	0	10	0	0	0	0	0	0	0	0	0	0	0	0	0	0
4fb111a0e2d35a7178d2c2fea50ada2f	0	0	0	0	0	0	0	0	0	0	0	0	10	0	0	0	0	0	0	0	0	0	0	0	0	0	0
ffe775bd27eb2dd99c85af56483b7397	0	0	0	0	0	0	0	0	0	0	0	0	10	0	0	0	0	0	0	0	0	0	0	0	0	0	0
b84d193487b30f7d004c73b6ef084a52	0	0	0	0	0	0	0	0	0	0	0	0	0	10	0	0	0	0	0	0	0	0	0	0	0	0	0
cef67384b8cc234be81b5d000c8ec7f2	0	0	0	0	0	0	0	0	0	0	0	0	0	10	0	0	0	0	0	0	0	0	0	0	0	0	0
dcb5114b22af8e8b07a4abf3fa586406	0	0	0	0	0	0	0	0	0	0	0	0	0	10	0	0	0	0	0	0	0	0	0	0	0	0	0
709c74f870cec8421dd472be39fb8b53	0	0	0	0	0	0	0	0	0	0	0	0	0	0	10	0	0	0	0	0	0	0	0	0	0	0	0
63553594e20a103fa2963f5ede33079d	0	0	0	0	0	0	0	0	0	0	0	0	0	0	10	0	0	0	0	0	0	0	0	0	0	0	0
c940c381418923662efc27f84b0962a8	0	0	0	0	0	0	0	0	0	0	0	0	0	0	10	0	0	0	0	0	0	0	0	0	0	0	0
63c0d9219cee539b9183229613bfed0f	0	0	0	0	0	0	0	0	0	0	0	0	0	0	0	0	10	0	0	0	0	0	0	0	0	0	0
1b9c355e6554c6c181dfc426e054b739	0	0	0	0	0	0	0	0	0	0	0	0	0	0	0	0	10	0	0	0	0	0	0	0	0	0	0
ca93d225b65af0a46706f4358dfdd809	0	0	0	0	0	0	0	0	0	0	0	0	0	0	0	0	10	0	0	0	0	0	0	0	0	0	0
7a8892bb858faec4d75906966f5559d8	0	0	0	0	0	0	0	0	0	0	0	0	0	0	0	0	0	10	0	0	0	0	0	0	0	0	0
[truncated: 791 more rows]

## Sheet: Taxonomy
#Taxonomy	Kingdom	Phylum	Class	Order	Family	Genus
33bd7bf7da48b7615ea79b32daa0ebdb	Bacteria	Proteobacteria	Gammaproteobacteria	Enterobacterales	Enterobacteriaceae	Escherichia-Shigella
31a24930a7e03d54dca557d00d67bb37	Bacteria	Proteobacteria	Gammaproteobacteria	Enterobacterales	Enterobacteriaceae	Klebsiella
198578dab9cad86339427165629adafe	Bacteria	Proteobacteria	Gammaproteobacteria	Enterobacterales	Enterobacteriaceae	Klebsiella
892a20bbdc3ce599dc0c5d9f0866c352	Bacteria	Firmicutes	Bacilli	Lactobacillales	Enterococcaceae	Enterococcus
f330a8d2204597dbe97585c4185570bd	Bacteria	Bacteroidota	Bacteroidia	Bacteroidales	Bacteroidaceae	Bacteroides
2154a34fc085f0a611648c8e1d7620e7	Bacteria	Firmicutes	Bacilli	Lactobacillales	Streptococcaceae	Streptococcus
427f5142ae52662b7db0bdd5689461f0	Bacteria	Firmicutes	Bacilli	Lactobacillales	Enterococcaceae	Enterococcus
b53589e864e26977cf50d9055f109734	Bacteria	Proteobacteria	Gammaproteobacteria	Enterobacterales	Enterobacteriaceae	Klebsiella
26547c96837ae7efcfa67fca0cc71140	Bacteria	Bacteroidota	Bacteroidia	Bacteroidales	Bacteroidaceae	Bacteroides
5b14d8715d9fa718b89ce433471e2a4e	Bacteria	Campilobacterota	Campylobacteria	Campylobacterales	Campylobacteraceae	Campylobacter
8d78de725116d0b8a23b44a1320a2913	Bacteria	Firmicutes	Clostridia	Peptostreptococcales-Tissierellales	Peptostreptococcales-Tissierellales	Parvimonas
47f3d645d96038371757074de1d8fb8d	Bacteria	Bacteroidota	Bacteroidia	Bacteroidales	Bacteroidaceae	Bacteroides
88a8feb6a82783504eb77f05dac6d804	Bacteria	Proteobacteria	Gammaproteobacteria	Enterobacterales	Enterobacteriaceae	Klebsiella
4abaa483334092f021534a979086baeb	Bacteria	Bacteroidota	Bacteroidia	Bacteroidales	Bacteroidaceae	Bacteroides
b6635d67cb594473ddba9f8cfba5d13d	Bacteria	Bacteroidota	Bacteroidia	Bacteroidales	Bacteroidaceae	Bacteroides
7bd174e37aaa1b9ae64888e333970efb	Bacteria	Firmicutes	Bacilli	Staphylococcales	Gemellaceae	Gemella
4636e911584c0639f09703e529071654	Bacteria	Fusobacteriota	Fusobacteriia	Fusobacteriales	Fusobacteriaceae	Fusobacterium
08efafc1e8db6f8dab321056dffda1bd	Bacteria	Firmicutes	Clostridia	Peptostreptococcales-Tissierellales	Peptostreptococcaceae	Peptostreptococcus
813e694b5b17cc13cac2f62a26f6707c	Bacteria	Firmicutes	Bacilli	Lactobacillales	Streptococcaceae	Streptococcus
101637aba474a6614786486ad42acb11	Bacteria	Firmicutes	Bacilli	Lactobacillales	Streptococcaceae	Streptococcus
fd351ca1f29430810a61f8fd4b78dab9	Bacteria	Firmicutes	Bacilli	Staphylococcales	Gemellaceae	Gemella
bb6e690ce7ae0f604a98ba00fc939538	Bacteria	Proteobacteria	Gammaproteobacteria	Enterobacterales	Enterobacteriaceae	Escherichia-Shigella
7e4c8c964ee846be66d272ff7d413421	Bacteria	Campilobacterota	Campylobacteria	Campylobacterales	Campylobacteraceae	Campylobacter
81966cf93c33c1b71c5891fd4d8acc31	Bacteria	Proteobacteria	Gammaproteobacteria	Enterobacterales	Enterobacteriaceae	Escherichia-Shigella
7a7469315d62b03520b146f60ee10a3c	Bacteria	Firmicutes	Clostridia	Oscillospirales	Ruminococcaceae	Faecalibacterium
866ea1cc638e4ceb9195a8a6a1869754	Bacteria	Bacteroidota	Bacteroidia	Bacteroidales	Bacteroidaceae	Bacteroides
e654e52c906641a46afddd91d50e6b12	Bacteria	Firmicutes	Bacilli	Lactobacillales	Streptococcaceae	Streptococcus
edf04122f291fd57077642f17c47d6b1	Bacteria	Fusobacteriota	Fusobacteriia	Fusobacteriales	Fusobacteriaceae	Fusobacterium
41ac5729593c8221905d605b97a525b7	Bacteria	Firmicutes	Clostridia	Lachnospirales	Lachnospiraceae	Agathobacter
1f81e972e7fdbd1748e9e6fbe9714ece	Bacteria	Proteobacteria	Gammaproteobacteria	Enterobacterales	Enterobacteriaceae	Escherichia-Shigella
4137d1766c16af6f45cc7bf0ed7f941e	Bacteria	Fusobacteriota	Fusobacteriia	Fusobacteriales	Fusobacteriaceae	Fusobacterium
70d55baf78e9ac4d0babeac5dcbae5c2	Bacteria	Bacteroidota	Bacteroidia	Bacteroidales	Bacteroidaceae	Bacteroides
ce2ab80e2284dce3578c81b5e6a28c2d	Bacteria	Fusobacteriota	Fusobacteriia	Fusobacteriales	Fusobacteriaceae	Fusobacterium
f8d25f40b147613868c76eec609027fe	Bacteria	Firmicutes	Clostridia	Oscillospirales	Ruminococcaceae	Subdoligranulum
a5a9939fd98cd7cfdcddb69a06fb3be7	Bacteria	Firmicutes	Bacilli	Lactobacillales	Lactobacillaceae	Lactobacillus
c783627d4fd3ddc5c832dd8476ea0767	Bacteria	Firmicutes	Clostridia	Oscillospirales	Ruminococcaceae	Faecalibacterium
4cf2c26df7c52cc7a419fcf21ff49708	Bacteria	Proteobacteria	Gammaproteobacteria	Enterobacterales	Enterobacteriaceae	Klebsiella
070175299e62656222c1900a4edcc5ee	Bacteria	Bacteroidota	Bacteroidia	Bacteroidales	Bacteroidaceae	Bacteroides
029ffb64617459279cafbd1ee4288075	Bacteria	Firmicutes	Clostridia	Oscillospirales	Ruminococcaceae
224d266b147588a000917723c0268775	Bacteria	Bacteroidota	Bacteroidia	Bacteroidales	Rikenellaceae	Alistipes
c22b19df545d8b6f1b2b417a2df2f542	Bacteria	Proteobacteria	Gammaproteobacteria	Enterobacterales	Enterobacteriaceae	Escherichia-Shigella
900ff07e5241c86ad5353749d188f7e5	Bacteria	Firmicutes	Clostridia	Lachnospirales	Lachnospiraceae	Roseburia
b22537a8d5b5ac1ccbe939c51d0989e4	Bacteria	Proteobacteria	Gammaproteobacteria	Enterobacterales	Enterobacteriaceae	Escherichia-Shigella
ca60f9527111263bca48622331f2b3f6	Bacteria	Bacteroidota	Bacteroidia	Bacteroidales	Rikenellaceae	Alistipes
1cdf088b4ae55f74bbdad85d5fd16ac5	Bacteria	Proteobacteria	Gammaproteobacteria	Burkholderiales	Neisseriaceae	Eikenella
ecac93f38d5dda7f8d2812ffbba24509	Bacteria	Firmicutes	Clostridia	Lachnospirales	Lachnospiraceae	Roseburia
6251bd9ebf43fae466939ab366f6e547	Bacteria	Bacteroidota	Bacteroidia	Bacteroidales	Bacteroidaceae	Bacteroides
f6b47f45934f181b8507c3e93c47339e	Bacteria	Fusobacteriota	Fusobacteriia	Fusobacteriales	Fusobacteriaceae	Fusobacterium
ea600aa2d54b22511bafae0c987e1699	Bacteria	Firmicutes	Clostridia	Lachnospirales	Lachnospiraceae	CAG-56
4d6fe682a4dd9aad8decfab830a193e0	Bacteria	Bacteroidota	Bacteroidia	Bacteroidales	Tannerellaceae	Parabacteroides
b3e55df281de67f570c2a56a8a6d8267	Bacteria	Proteobacteria	Gammaproteobacteria	Enterobacterales	Enterobacteriaceae	Escherichia-Shigella
d4d386b7d01baf327f6b43aa568cb9e7	Bacteria	Bacteroidota	Bacteroidia	Bacteroidales	Bacteroidaceae	Bacteroides
5f57f105559a388dfced48c1de443264	Bacteria	Firmicutes	Clostridia	Oscillospirales	Ruminococcaceae	CAG-352
089a1f1f72e5358297250366530029ed	Bacteria	Firmicutes	Bacilli	Staphylococcales	Gemellaceae	Gemella
edaba7d3771573b9ae27b0de0d596041	Bacteria	Spirochaetota	Spirochaetia	Spirochaetales	Spirochaetaceae	Treponema
918921ece8a5806753824b3465e4231e	Bacteria	Proteobacteria	Gammaproteobacteria	Enterobacterales	Enterobacteriaceae	Escherichia-Shigella
fb3a1838e4556844efebeb418e436360	Bacteria	Firmicutes	Bacilli	Lactobacillales	Streptococcaceae	Streptococcus
dfa2bdc063a35421e7afc8e3b298f3d2	Bacteria	Firmicutes	Clostridia	Oscillospirales	Ruminococcaceae	Faecalibacterium
de624575411420a28ec955ca7609e1af	Bacteria	Proteobacteria	Gammaproteobacteria	Enterobacterales	Hafniaceae	Hafnia-Obesumbacterium
ad9fb1cd19796d3475dc5a9b91d5281a	Bacteria	Firmicutes	Clostridia	Oscillospirales	Ruminococcaceae	Faecalibacterium
e7959f12790cc1cdff8e4d9b785411c1	Bacteria	Actinobacteriota	Coriobacteriia	Coriobacteriales	Coriobacteriaceae	Collinsella
b1663e109edf308895113f9c4ffb0f98	Bacteria	Firmicutes	Bacilli	Lactobacillales	Enterococcaceae	Enterococcus
2d012b9e505cad83cb4b047454bc10e3	Bacteria	Firmicutes	Clostridia	Lachnospirales	Lachnospiraceae	[Ruminococcus]_torques_group
85d2ccd07b226d819b1fdb6e4283b12d	Bacteria	Proteobacteria	Gammaproteobacteria	Enterobacterales	Enterobacteriaceae	Escherichia-Shigella
59c755ebd91fb82876df4ab11bda8854	Bacteria	Firmicutes	Bacilli	Lactobacillales	Streptococcaceae	Streptococcus
7440aa816171ce9e81d9b67d2dda61c6	Bacteria	Bacteroidota	Bacteroidia	Bacteroidales	Bacteroidaceae	Bacteroides
c9a83f0d0a6d1e9fc756549ace782f7d	Bacteria	Proteobacteria	Gammaproteobacteria	Enterobacterales	Enterobacteriaceae	Escherichia-Shigella
82e71d6ba5b4a71ae896c69aeb411312	Bacteria	Firmicutes	Clostridia	Oscillospirales	Ruminococcaceae	Subdoligranulum
927948a3ccf40d7671afc0d5334d3eb6	Bacteria	Bacteroidota	Bacteroidia	Bacteroidales	Prevotellaceae	Prevotella
0b49ac64303dab0742b3623157119c9f	Bacteria	Firmicutes	Bacilli	Lactobacillales	Lactobacillaceae	Lactobacillus
09381702f7762cdacca1c2d480093908	Bacteria	Actinobacteriota	Actinobacteria	Bifidobacteriales	Bifidobacteriaceae	Bifidobacterium
5fa126a1788d7227745206544f042168	Bacteria	Actinobacteriota	Coriobacteriia	Coriobacteriales	Eggerthellaceae	Slackia
b4b869383b6e3de3d5fc141bb6e3e780	Bacteria	Proteobacteria	Gammaproteobacteria	Enterobacterales	Enterobacteriaceae	Escherichia-Shigella
71f76cab9ba3f3f336c125745fd9472c	Bacteria	Firmicutes	Clostridia	Peptostreptococcales-Tissierellales
2fabfb2e1c2018550dafd530c2704b51	Bacteria	Firmicutes	Clostridia	Lachnospirales	Lachnospiraceae	Lachnospiraceae_NK4A136_group
2b1ad2b0adccf830f9323859f57f1020	Bacteria	Firmicutes	Clostridia	Lachnospirales	Lachnospiraceae	[Eubacterium]_xylanophilum_group
ae27afe974e499315a5784f9e914a12a	Bacteria	Proteobacteria	Gammaproteobacteria	Pasteurellales	Pasteurellaceae	Haemophilus
be2a204be94e3e77e990d9b3c7ae4562	Bacteria	Firmicutes	Clostridia	Lachnospirales	Lachnospiraceae	Oribacterium
98fcc7e4135d41152d2db711de5c1255	Bacteria	Bacteroidota	Bacteroidia	Bacteroidales	Bacteroidaceae	Bacteroides
e06363b22cfc0c1b064b1b2960aa5434	Bacteria	Firmicutes	Clostridia	Lachnospirales	Lachnospiraceae	Coprococcus
e5225d9ad60cd54861511a228f4809fd	Bacteria	Bacteroidota	Bacteroidia	Bacteroidales	Tannerellaceae	Parabacteroides
ebfe9201dd22b58f9355b42b00e54bf7	Bacteria	Proteobacteria	Gammaproteobacteria	Enterobacterales	Enterobacteriaceae	Escherichia-Shigella
a9fb6c06ed691c214e5470c4826ce39a	Bacteria	Bacteroidota	Bacteroidia	Bacteroidales	Prevotellaceae	Prevotella
2463bcb5eb5a05f2c73e849aefaae60a	Bacteria	Firmicutes	Clostridia	Lachnospirales	Lachnospiraceae	Dorea
391a1ef3bee8ca4d55b90c60a047c2be	Bacteria	Actinobacteriota	Actinobacteria	Bifidobacteriales	Bifidobacteriaceae	Bifidobacterium
07f8fda3dd69db35e74e43974702b110	Bacteria	Firmicutes	Clostridia	Lachnospirales	Lachnospiraceae	[Ruminococcus]_torques_group
572be56789b840dc21f0dfad380396b3	Bacteria	Bacteroidota	Bacteroidia	Bacteroidales	Bacteroidaceae	Bacteroides
aaa4792f28404cd3132d2e32f715e248	Bacteria	Firmicutes	Clostridia	Peptostreptococcales-Tissierellales	Peptostreptococcaceae	Peptoanaerobacter
4beed85d69f52a690d25a5120146ee35	Bacteria	Bacteroidota	Bacteroidia	Bacteroidales	Prevotellaceae	Prevotella
a27ef0b3271802e3a6a3bc376e6946b6	Bacteria	Proteobacteria	Gammaproteobacteria	Alteromonadales	Shewanellaceae	Shewanella
07d232dce963652240a6ed9e6db8c2d1	Bacteria	Spirochaetota	Spirochaetia	Spirochaetales	Spirochaetaceae	Treponema
f674778ad4f6d705a269ff2985b23f5e	Bacteria	Bacteroidota	Bacteroidia	Bacteroidales	Barnesiellaceae	Barnesiella
ce0837f50ab0a7abc73bddc82e8b55e6	Bacteria	Bacteroidota	Bacteroidia	Bacteroidales	Bacteroidaceae	Bacteroides
a43ac195ae760513c79622ac9ac6ff2d	Bacteria	Bacteroidota	Bacteroidia	Bacteroidales	Marinifilaceae	Odoribacter
a5b69f125c8e15c8b470bd65ffa241c1	Bacteria	Firmicutes	Bacilli	Lactobacillales	Carnobacteriaceae	Granulicatella
51f7c8ee44363f94d016d6907b20aced	Bacteria	Bacteroidota	Bacteroidia	Bacteroidales	Bacteroidaceae	Bacteroides
5497318e515a8c328a68f95975d9c7d4	Bacteria	Firmicutes	Bacilli	Staphylococcales	Staphylococcaceae	Staphylococcus
7e1607b1f330a3855ad566504ebcc386	Bacteria	Proteobacteria	Gammaproteobacteria	Enterobacterales	Enterobacteriaceae
efe3e7eb6bda07a6d0726a2214e36322	Bacteria	Firmicutes	Negativicutes	Veillonellales-Selenomonadales	Veillonellaceae	Dialister
3eb6c05e874b81c515aa168370700c27	Bacteria	Proteobacteria	Gammaproteobacteria	Enterobacterales	Enterobacteriaceae	Escherichia-Shigella
829c2eb208116b770028fd98f016470b	Bacteria	Firmicutes	Clostridia	Peptostreptococcales-Tissierellales	Anaerovoracaceae	Mogibacterium
ec607d9611171a1e8949fb6e7e35fbac	Bacteria	Firmicutes	Bacilli	Lactobacillales	Enterococcaceae	Enterococcus
c07f128f88d182645f88d5549367c2a7	Bacteria	Firmicutes	Negativicutes	Veillonellales-Selenomonadales	Veillonellaceae	Dialister
f50e72d73fdc37ca4b1ca72ebabb485e	Bacteria	Actinobacteriota	Actinobacteria	Micrococcales	Micrococcaceae	Rothia
9f5426703f0f7224132f917483dcfeff	Bacteria	Proteobacteria	Gammaproteobacteria	Enterobacterales	Hafniaceae	Hafnia-Obesumbacterium
1f9bc236230e704b25afccd1c02e2941	Bacteria	Firmicutes	Clostridia	Lachnospirales	Lachnospiraceae	Lachnospiraceae_NK4A136_group
33ad0bda8e81e99d631cb43988c28484	Bacteria	Firmicutes	Clostridia	Lachnospirales	Lachnospiraceae	Coprococcus
6180229473e0c23cdb095260a3b9d514	Bacteria	Proteobacteria	Gammaproteobacteria	Enterobacterales	Enterobacteriaceae	Escherichia-Shigella
a4cd6152db4ba6371bd3d35fcda62a19	Bacteria	Firmicutes	Bacilli	Lactobacillales	Streptococcaceae	Streptococcus
af40190cc5f9396f29f0132958a0c7d5	Bacteria	Firmicutes	Clostridia	Clostridia_vadinBB60_group	Clostridia_vadinBB60_group	Clostridia_vadinBB60_group
7995a612a6216f9f54f123fad99d4148	Bacteria	Bacteroidota	Bacteroidia	Bacteroidales	Prevotellaceae	Prevotella
04be702b895fe5ed0568344daf564276	Bacteria	Firmicutes	Bacilli	Staphylococcales	Staphylococcaceae	Staphylococcus
38d952a22d5490a4ff674c30e889f0ea	Bacteria	Fusobacteriota	Fusobacteriia	Fusobacteriales	Fusobacteriaceae	Fusobacterium
e75d6f07c92cfebe1b64c6563af83615	Bacteria	Firmicutes	Clostridia	Oscillospirales	Oscillospiraceae	UCG-002
94fa6c7c7a1bab8651cb4f0bb902bf30	Bacteria	Firmicutes	Clostridia	Clostridiales	Clostridiaceae	Clostridium_sensu_stricto_1
1477b6f94b3fddf0c12df6672a6af763	Bacteria	Firmicutes	Clostridia	Peptostreptococcales-Tissierellales	Peptostreptococcaceae	Peptostreptococcus
c4005bf9b6e1673f39862e674606d054	Bacteria	Firmicutes	Bacilli	Lactobacillales	Enterococcaceae	Enterococcus
59609f1aba372b0269b80d639a89b83c	Bacteria	Firmicutes	Clostridia	Oscillospirales	Oscillospiraceae	UCG-002
58211f580ce1c3fa259d1da238211ef4	Bacteria	Firmicutes	Clostridia	Clostridiales	Clostridiaceae	Clostridium_sensu_stricto_2
200d1592e7d178d4a156fe6e851f4d2e	Bacteria	Campilobacterota	Campylobacteria	Campylobacterales	Campylobacteraceae	Campylobacter
f15d26463296c41e8fcc99bcbc1ca8b6	Bacteria	Firmicutes	Clostridia	Lachnospirales	Lachnospiraceae	Lachnospiraceae_UCG-010
d3829c53b66db828d6bff7f21c6dad28	Bacteria	Firmicutes	Bacilli	Lactobacillales	Streptococcaceae	Streptococcus
fafb862d5312e64533ca6281010c4422	Bacteria	Firmicutes	Clostridia	Oscillospirales	[Eubacterium]_coprostanoligenes_group	[Eubacterium]_coprostanoligenes_group
1693b478615d9008956285999b2725fa	Bacteria	Bacteroidota	Bacteroidia	Bacteroidales	Porphyromonadaceae	Porphyromonas
e67f0e035e118808319619521b8e070f	Bacteria	Fusobacteriota	Fusobacteriia	Fusobacteriales	Fusobacteriaceae	Fusobacterium
f2e5131f42c9a335708ab1bc36b33a65	Bacteria	Proteobacteria	Gammaproteobacteria	Pasteurellales	Pasteurellaceae	Haemophilus
019aa1411156e7742ec8645b48797cc7	Bacteria	Firmicutes	Clostridia	Oscillospirales	Ruminococcaceae	[Eubacterium]_siraeum_group
f41a1319f6886894938633ef38308bbb	Bacteria	Bacteroidota	Bacteroidia	Bacteroidales	Bacteroidaceae	Bacteroides
bccb4aff97701130b48448bbd3ee3168	Bacteria	Spirochaetota	Spirochaetia	Spirochaetales	Spirochaetaceae	Treponema
8893e2e3d9c3406e512a554e78bf4c12	Bacteria	Firmicutes	Clostridia	Lachnospirales	Lachnospiraceae	Dorea
a8eb3e86e896febff5f3e223f84ba94b	Bacteria	Bacteroidota	Bacteroidia	Bacteroidales	Tannerellaceae	Parabacteroides
eef15859fff8bb547826b1547b9b1556	Bacteria	Firmicutes	Clostridia	Clostridia_UCG-014	Clostridia_UCG-014	Clostridia_UCG-014
07266bd6b2f5173fd919d730f2467fe2	Bacteria	Firmicutes	Clostridia	Lachnospirales	Lachnospiraceae	Blautia
9e056eb73a2ac84ae54c84e332e3a6fd	Bacteria	Fusobacteriota	Fusobacteriia	Fusobacteriales	Fusobacteriaceae	Fusobacterium
7ce20dc0d050d5b02daef50d77765562	Bacteria	Bacteroidota	Bacteroidia	Bacteroidales	Bacteroidaceae	Bacteroides
bd0c48b2a090a8611157b9dd5416abe6	Bacteria	Bacteroidota	Bacteroidia	Bacteroidales	Prevotellaceae	Prevotella
9e420a3f4d78fc7cda4d63feb0617c43	Bacteria	Bacteroidota	Bacteroidia	Bacteroidales	Prevotellaceae	Prevotella
348b71481b79b10a448a2790232e640f	Bacteria	Fusobacteriota	Fusobacteriia	Fusobacteriales	Fusobacteriaceae	Fusobacterium
13f7a1ef880f3b73eeffa18951ffe96f	Bacteria	Firmicutes	Bacilli	Lactobacillales	Streptococcaceae	Streptococcus
5f9fc8fb7ca24fcaf3f233ba767f63b8	Bacteria	Bacteroidota	Bacteroidia	Bacteroidales	Barnesiellaceae	Barnesiella
ae71972c121c6abb0c2bd42930fa7d30	Bacteria	Firmicutes	Clostridia	Oscillospirales	Ruminococcaceae	Subdoligranulum
89d18f15b0b395bfee47a2cd34ee44ce	Bacteria	Bacteroidota	Bacteroidia	Bacteroidales	Tannerellaceae	Parabacteroides
2e03652ff667671e005f5dee8b9fe5d7	Bacteria	Firmicutes	Clostridia	Lachnospirales	Lachnospiraceae	Lachnoanaerobaculum
25fdea02305d8da688b6ff3657f8eef2	Bacteria	Firmicutes	Clostridia	Oscillospirales	Ruminococcaceae	Faecalibacterium
9243bc95f3bb4eba8fabc522fa335a7f	Bacteria	Bacteroidota	Bacteroidia	Bacteroidales	Bacteroidaceae	Bacteroides
2872e5ef166c339bbd1e8c6df0f7842d	Bacteria	Fusobacteriota	Fusobacteriia	Fusobacteriales	Leptotrichiaceae	Leptotrichia
3a71e9a054fdfb756bfc1881602b808d	Bacteria	Bacteroidota	Bacteroidia	Bacteroidales	Marinifilaceae	Odoribacter
d3487ca453fad5a0acd71e1c21b537c3	Bacteria	Proteobacteria	Gammaproteobacteria	Enterobacterales	Enterobacteriaceae
1ddcb0438b9f4c3057e4a75c6b83d6b9	Bacteria	Firmicutes	Clostridia	Lachnospirales	Lachnospiraceae	Fusicatenibacter
6b6d13f1332283e053c18c3b7774b85c	Bacteria	Bacteroidota	Bacteroidia	Bacteroidales	Prevotellaceae	Prevotella
cca852d719f343c2772c384f9dc302bb	Bacteria	Firmicutes	Clostridia	Lachnospirales	Lachnospiraceae	Lachnoclostridium
f4948ab56291d902648a4549a3892fad	Bacteria	Actinobacteriota	Coriobacteriia	Coriobacteriales	Eggerthellaceae	Slackia
a49326fc3b12593094a9fcbaa92ce2e5	Bacteria	Bacteroidota	Bacteroidia	Bacteroidales	Marinifilaceae	Odoribacter
3d518725552408c90862bf584f0976d2	Bacteria	Proteobacteria	Gammaproteobacteria	Enterobacterales	Enterobacteriaceae
0cfd6bd77b9fc4211093f0ee4539e50a	Bacteria	Firmicutes	Clostridia	Oscillospirales	Ruminococcaceae
52514ff68a1a3285a9ecfe5c2ddfb2b7	Bacteria	Firmicutes	Clostridia	Monoglobales	Monoglobaceae	Monoglobus
cf2131e4b6f91e406cf83bf264d4325c	Bacteria	Firmicutes	Clostridia	Oscillospirales	Ruminococcaceae
4b9aa83dd2faf0fde6d55a983598efad	Bacteria	Bacteroidota	Bacteroidia	Bacteroidales	Bacteroidaceae	Bacteroides
f1681bcc5274382eaf70ad85491c837e	Bacteria	Bacteroidota	Bacteroidia	Bacteroidales	Bacteroidaceae	Bacteroides
bfd5989fc67658758a69c9e350041144	Bacteria	Firmicutes	Clostridia	Lachnospirales	Lachnospiraceae	Oribacterium
97ac3af73f9336a62dbad1b9f6f0a3dd	Bacteria	Bacteroidota	Bacteroidia	Bacteroidales	Prevotellaceae	Prevotella
632f712701a6269e41c3ee600d0f3791	Bacteria	Bacteroidota	Bacteroidia	Bacteroidales	Bacteroidaceae	Bacteroides
409f711b59152d57926cf444c5577087	Bacteria	Firmicutes	Bacilli	Lactobacillales	Streptococcaceae	Streptococcus
810e842522acdfbd854daa85cb87d469	Bacteria	Bacteroidota	Bacteroidia	Bacteroidales	Prevotellaceae	Prevotella
cd356bcc3987a82dd5f0ba97ba203594	Bacteria	Bacteroidota	Bacteroidia	Bacteroidales	Prevotellaceae	Prevotella
537095b5bfe6fa6deaee80324b67dcb0	Bacteria	Bacteroidota	Bacteroidia	Bacteroidales	Prevotellaceae	Prevotella
c13ab408b957b2311a9e1c3262fa8d6d	Bacteria	Firmicutes	Clostridia	Lachnospirales	Lachnospiraceae	Moryella
f00de5cfb1274b82e848687209d16287	Bacteria	Fusobacteriota	Fusobacteriia	Fusobacteriales	Fusobacteriaceae	Fusobacterium
cd6018ff4b88a82f603282e835f496ef	Bacteria	Actinobacteriota	Actinobacteria	Corynebacteriales	Corynebacteriaceae	Corynebacterium
d28b656edd0271fcb605b4b50b38e935	Bacteria	Firmicutes	Clostridia	Peptostreptococcales-Tissierellales	Anaerovoracaceae	[Eubacterium]_nodatum_group
f8b7810e56f4237288b1db430335c9c7	Bacteria	Actinobacteriota	Coriobacteriia	Coriobacteriales	Atopobiaceae	Olsenella
74954279c1db381bf8a41d099f4e7e47	Bacteria	Bacteroidota	Bacteroidia	Bacteroidales	Prevotellaceae	Prevotella
a9ca0dcd4cfe714aa08be0cdc012a134	Bacteria	Firmicutes	Clostridia	Christensenellales	Christensenellaceae	Christensenellaceae_R-7_group
0470a8ed337e8da90658a8bc6ef3d88c	Bacteria	Bacteroidota	Bacteroidia	Bacteroidales	Prevotellaceae	Prevotella
34da2ce227e549cebd53ef2b64cac346	Bacteria	Firmicutes	Clostridia	Lachnospirales	Lachnospiraceae	Roseburia
8801c814a52c42e7ceae47491af0c646	Bacteria	Fusobacteriota	Fusobacteriia	Fusobacteriales	Fusobacteriaceae	Fusobacterium
f4ca2054f8ba712e4722798dfa2481c9	Bacteria	Proteobacteria	Gammaproteobacteria	Enterobacterales	Hafniaceae	Hafnia-Obesumbacterium
59ae3a2b88272eb8b98f4869090c742b	Bacteria	Firmicutes	Clostridia	Oscillospirales	Oscillospiraceae	uncultured
28508daba2afb57611a342119350f983	Bacteria	Firmicutes	Clostridia	Oscillospirales	Oscillospiraceae	UCG-002
9922b538db47c0a7f9e0bc68982c2142	Bacteria	Bacteroidota	Bacteroidia	Bacteroidales	Prevotellaceae	Prevotella
4cecc5fad3d946310bd68596e7b310e2	Bacteria	Spirochaetota	Spirochaetia	Spirochaetales	Spirochaetaceae	Treponema
27c87f47cfcb737b936d95cb362114f0	Bacteria	Firmicutes	Clostridia	Oscillospirales	Ruminococcaceae	Faecalibacterium
f5336817d33a37a0fb90ef19d610b0dc	Bacteria	Firmicutes	Clostridia	Lachnospirales	Lachnospiraceae	Catonella
dcc8d081e8703dc7379316cf0b417a1c	Bacteria	Firmicutes	Clostridia	Lachnospirales	Lachnospiraceae	Lachnospira
f116904710951c6fac8ccb89f58b3b1d	Bacteria	Proteobacteria	Gammaproteobacteria	Enterobacterales	Enterobacteriaceae
87ebfca4528c4ca877d807661be4f6f5	Bacteria	Firmicutes	Clostridia	Lachnospirales	Lachnospiraceae	Oribacterium
1493666778619f6a605ecb1247eb9a9c	Bacteria	Spirochaetota	Spirochaetia	Spirochaetales	Spirochaetaceae	Treponema
60aab84cbba413ace01057cd073702e2	Bacteria	Firmicutes	Clostridia	Lachnospirales	Lachnospiraceae	Blautia
881e44195aa57ca51c736aee46e474db	Bacteria	Proteobacteria	Gammaproteobacteria	Enterobacterales	Enterobacteriaceae
6e7317c14238561fe5865674e3a3206d	Bacteria	Firmicutes	Bacilli	Lactobacillales	Streptococcaceae	Streptococcus
fbae96d7f4340e96de931d650fa88c63	Bacteria	Firmicutes	Bacilli	Lactobacillales	Lactobacillaceae	Lactobacillus
7ce27315ae7846773d19323c20ad81fc	Bacteria	Firmicutes	Clostridia	Peptostreptococcales-Tissierellales	Peptostreptococcales-Tissierellales	Finegoldia
c3a3a503752209bc052b3995236b079f	Bacteria	Firmicutes	Bacilli	Lactobacillales	Streptococcaceae	Streptococcus
54a63e4d22e6deb1d631b493eff9efbf	Bacteria	Bacteroidota	Bacteroidia	Bacteroidales	Bacteroidaceae	Bacteroides
5ddcb991326887517129d5f4e15c8a5d	Bacteria	Campilobacterota	Campylobacteria	Campylobacterales	Campylobacteraceae	Campylobacter
9a32b695056b44854ad15e279a3dc198	Bacteria	Firmicutes	Clostridia	Lachnospirales	Lachnospiraceae
4b6b872df660712b62c6d393b140d50d	Bacteria	Bacteroidota	Bacteroidia	Bacteroidales	Bacteroidaceae	Bacteroides
d2fe8c598bde9cc2b9d34a3f1e0303ca	Bacteria	Bacteroidota	Bacteroidia	Bacteroidales	Bacteroidaceae	Bacteroides
7af00553e37e4d72ae3a5e2196d9085d	Bacteria	Bacteroidota	Bacteroidia	Bacteroidales	Prevotellaceae	Prevotella
0ce60006eb63f10866aa8ed61af8da02	Bacteria	Bacteroidota	Bacteroidia	Bacteroidales	Rikenellaceae	Alistipes
6d58709325d5d08b34a3e0f00cad2fb8	Bacteria	Firmicutes	Negativicutes	Veillonellales-Selenomonadales	Veillonellaceae	Dialister
9cbea4117bec6920ecae829d82c66167	Bacteria	Firmicutes	Clostridia	Lachnospirales	Lachnospiraceae	Blautia
0fa2f06f597b5dc28afe3f0a014d715d	Bacteria	Firmicutes	Clostridia	Lachnospirales	Lachnospiraceae	[Ruminococcus]_gnavus_group
95922afe6e906971b90d64accdd39c52	Bacteria	Firmicutes	Clostridia	Oscillospirales	[Eubacterium]_coprostanoligenes_group	[Eubacterium]_coprostanoligenes_group
cf46e9d7faac0eff90343faf64487f14	Bacteria	Bacteroidota	Bacteroidia	Bacteroidales	Prevotellaceae	Alloprevotella
dd9711b1499af66948ee3697968d698c	Bacteria	Bacteroidota	Bacteroidia	Bacteroidales	Porphyromonadaceae	Porphyromonas
da893708f58af201b7fc762f9297fe7d	Bacteria	Firmicutes	Clostridia	Lachnospirales	Lachnospiraceae	[Eubacterium]_eligens_group
74e11caf16af6590398eeeaa6da73790	Bacteria	Bacteroidota	Bacteroidia	Bacteroidales	Prevotellaceae	Prevotella
7abd55d035034e303e71ab363d8faa22	Bacteria	Firmicutes	Clostridia	Oscillospirales	Oscillospiraceae	UCG-002
39ad3267db6e7e83e902b055e87c8b31	Bacteria	Bacteroidota	Bacteroidia	Bacteroidales	Barnesiellaceae	Barnesiella
9c120f05d1643fc9f4a793823b1116b3	Bacteria	Proteobacteria	Gammaproteobacteria	Burkholderiales	Neisseriaceae	Eikenella
d3f6648931c21cc1aba7653a841ec30c	Bacteria	Firmicutes	Clostridia	Lachnospirales	Lachnospiraceae	Blautia
53e4692e1618042d07b836ea239e4ea9	Bacteria	Fusobacteriota	Fusobacteriia	Fusobacteriales	Fusobacteriaceae	Fusobacterium
00282aefa49b7197943c151de1abb495	Bacteria	Firmicutes	Clostridia	Oscillospirales	Ruminococcaceae	Faecalibacterium
80294b35dc50d8340aadc8e9316e44f2	Bacteria	Fusobacteriota	Fusobacteriia	Fusobacteriales	Fusobacteriaceae	Fusobacterium
09b4a6bb8dd68270748290d89bbf0a85	Bacteria	Firmicutes	Bacilli	Lactobacillales	Streptococcaceae	Streptococcus
903c067aded6518511dcce08264ceefa	Bacteria	Bacteroidota	Bacteroidia	Bacteroidales	Prevotellaceae	Prevotella
d6d70ee8797863743fabbeb5a35dd21d	Bacteria	Firmicutes	Clostridia	Christensenellales	Christensenellaceae	Christensenellaceae_R-7_group
ffa9c5f60f235d37423750c237ae6c34	Bacteria	Firmicutes	Bacilli	Lactobacillales	Lactobacillaceae	Lactobacillus
44536e7d859312677ce835c0cb53eeca	Bacteria	Firmicutes	Bacilli	Staphylococcales	Gemellaceae	Gemella
f34d7b3ec3e1471f75fa6f3301bc5c09	Bacteria	Firmicutes	Clostridia	Oscillospirales	[Eubacterium]_coprostanoligenes_group	[Eubacterium]_coprostanoligenes_group
a7d5242e880b38bd434ef426b242c50b	Bacteria	Actinobacteriota	Actinobacteria	Micrococcales	Micrococcaceae	Rothia
5c8f872fa1f2a457fc63f385c25785db	Bacteria	Firmicutes	Clostridia	Clostridia_UCG-014	Clostridia_UCG-014	Clostridia_UCG-014
250a008c810ed9169ac5932719dd3384	Bacteria	Firmicutes	Clostridia	Oscillospirales	Oscillospiraceae	UCG-005
771b8f27d5c5ebe71067f4e3ad380205	Bacteria	Firmicutes	Clostridia	Lachnospirales	Lachnospiraceae	Oribacterium
b11a6e4922af96bb66b2faa893f477ed	Bacteria	Firmicutes	Clostridia	Lachnospirales	Lachnospiraceae
f9c36b7745e060fc3eb0e3062e9414db	Bacteria	Bacteroidota	Bacteroidia	Bacteroidales	Bacteroidaceae	Bacteroides
520887a54cc76670a5f7f2e64a8a651b	Bacteria	Bacteroidota	Bacteroidia	Bacteroidales	Rikenellaceae	Alistipes
fc152ca8ff4fe4c56be14fe570a30d43	Bacteria	Firmicutes	Clostridia	Lachnospirales	Lachnospiraceae	Moryella
82ba3057d703c009271c822b43ffbead	Bacteria	Fusobacteriota	Fusobacteriia	Fusobacteriales	Fusobacteriaceae	Fusobacterium
009991a3e6fbca38e0689ba5c6ed75f5	Bacteria	Firmicutes	Clostridia	Christensenellales	Christensenellaceae	Christensenellaceae_R-7_group
4ab291d04a00b6d676bf5db0ac916e28	Bacteria	Bacteroidota	Bacteroidia	Bacteroidales	Bacteroidaceae	Bacteroides
cc528050a5a3d87d1ae6969ad8a8552f	Bacteria	Bacteroidota	Bacteroidia	Bacteroidales	Bacteroidaceae	Bacteroides
78e5412dddbb5af4296ae0b8f87d0b72	Bacteria	Proteobacteria	Gammaproteobacteria	Burkholderiales	Neisseriaceae	Neisseria
8311f8e536fde3f1797da114d7975bb3	Bacteria	Firmicutes	Clostridia	Oscillospirales	Ruminococcaceae	Ruminococcus
1087e79d7cf5489bed79c8f5ee862487	Bacteria	Proteobacteria	Gammaproteobacteria	Alteromonadales	Shewanellaceae	Shewanella
79dbadf22dde1e1615a76c3ef8772005	Bacteria	Fusobacteriota	Fusobacteriia	Fusobacteriales	Fusobacteriaceae	Fusobacterium
b77b151f7481fd080bedbf415e736539	Bacteria	Firmicutes	Bacilli	Lactobacillales	Listeriaceae	Listeria
65d8dde64a92fba906d7281504b4e363	Bacteria	Firmicutes	Clostridia	Oscillospirales	Ruminococcaceae	Ruminococcus
73b9a313c153726841a55e295f19bdb5	Bacteria	Firmicutes	Bacilli	Lactobacillales	Streptococcaceae	Streptococcus
cbd7ffd9571854437503e8239aab7855	Bacteria	Fusobacteriota	Fusobacteriia	Fusobacteriales	Fusobacteriaceae	Fusobacterium
d71c5e9fb0359f200f9304e1d06034d2	Bacteria	Firmicutes	Clostridia	Lachnospirales	Lachnospiraceae	Lachnospiraceae_NK4A136_group
5d6427d358e91bd59fc38acd9560618e	Bacteria	Firmicutes	Clostridia	Lachnospirales	Lachnospiraceae	Lachnospiraceae_UCG-003
50152692dd5c82962355e4f1740edcf9	Bacteria	Firmicutes	Clostridia	Peptostreptococcales-Tissierellales	Peptostreptococcales-Tissierellales	Anaerococcus
238c3faf319a59c0c1bf1061cea2431e	Unassigned
8044fa43eb37186fedc0ecfba6a2046c	Bacteria	Firmicutes	Clostridia	Christensenellales	Christensenellaceae	Christensenellaceae_R-7_group
4f47ba8f5aeb665aca75caec5253f6ca	Bacteria	Firmicutes	Clostridia	Oscillospirales	Oscillospiraceae	NK4A214_group
af3909edeceab197f554e240fe97af83	Bacteria	Bacteroidota	Bacteroidia	Bacteroidales	Rikenellaceae	Alistipes
f5764b664a7416fc9ac50e38b164fea2	Bacteria	Firmicutes	Clostridia	Peptostreptococcales-Tissierellales	Peptostreptococcales-Tissierellales	Peptoniphilus
463ccc4044935acfa08235ade550557e	Bacteria	Bacteroidota	Bacteroidia	Bacteroidales	Bacteroidaceae	Bacteroides
428f12b93e00437af1a20a8dd325b5f1	Bacteria	Proteobacteria	Gammaproteobacteria	Burkholderiales	Sutterellaceae	Sutterella
db711647f358d81c521f683761251f0a	Bacteria	Bacteroidota	Bacteroidia	Bacteroidales	Bacteroidaceae	Bacteroides
1c1c2dd95299d9f9c2d969551673bae8	Bacteria	Bacteroidota	Bacteroidia	Bacteroidales	Tannerellaceae	Parabacteroides
dd3af989ffc26952c28547378aef81bd	Bacteria	Firmicutes	Clostridia	Peptostreptococcales-Tissierellales	Peptostreptococcaceae	Peptostreptococcus
b80984683947cb8be08f16dd863c8752	Bacteria	Firmicutes	Clostridia	Lachnospirales	Lachnospiraceae	Catonella
0980f4e836aea080cccfabaa1c4c3213	Bacteria	Proteobacteria	Gammaproteobacteria	Burkholderiales	Sutterellaceae	Sutterella
19f1b63ee7af63e550cdc18a216de4d2	Bacteria	Firmicutes	Clostridia	Lachnospirales	Lachnospiraceae	uncultured
32e97e7f149b44032907317b4abeb744	Bacteria	Bacteroidota	Bacteroidia	Bacteroidales	Bacteroidaceae	Bacteroides
a77aa204ef0d84644fc4b32f7892eb11	Bacteria	Firmicutes	Clostridia	Lachnospirales	Lachnospiraceae	Coprococcus
0a30fce3c824cf8e70cc17dcb55e55d9	Bacteria	Firmicutes	Clostridia	Oscillospirales	Oscillospiraceae	NK4A214_group
8c71c2a1c686cdc89f4498c8bf6d95cd	Bacteria	Firmicutes	Negativicutes	Veillonellales-Selenomonadales	Veillonellaceae	Dialister
176e2eaf868bad4377b277040094b7ff	Bacteria	Bacteroidota	Bacteroidia	Bacteroidales	Prevotellaceae	Prevotella
677cf74a42e0d019a25eac34add2a1f8	Bacteria	Actinobacteriota	Coriobacteriia	Coriobacteriales	Eggerthellaceae	Senegalimassilia
8c5aa84c2298c81af2e476c58d68e1e4	Bacteria	Bacteroidota	Bacteroidia	Bacteroidales	Bacteroidaceae	Bacteroides
eb32c2d6eaef5a49c2e2108b14e37a2a	Bacteria	Firmicutes	Clostridia	Oscillospirales	Ruminococcaceae	Faecalibacterium
6c3b86997fdf64c3392f4cedaa82174e	Bacteria	Bacteroidota	Bacteroidia	Bacteroidales	Prevotellaceae	Alloprevotella
e3c28faece4585e778db850bfcb56248	Bacteria	Bacteroidota	Bacteroidia	Bacteroidales	Prevotellaceae	Prevotella
49c7180d4de431e2238e3e9d8b42f3ef	Bacteria	Proteobacteria	Gammaproteobacteria	Pseudomonadales	Moraxellaceae	Enhydrobacter
6dbd98fc62d682fddc5e2805fb8d10d5	Bacteria	Firmicutes	Clostridia	Oscillospirales	[Eubacterium]_coprostanoligenes_group	[Eubacterium]_coprostanoligenes_group
4f40881e9f705275a681ff05fec6b464	Bacteria	Firmicutes	Clostridia	Lachnospirales	Lachnospiraceae
7f2419dcb50e3d2e3668505e63aa4435	Bacteria	Firmicutes	Clostridia	Christensenellales	Christensenellaceae	Christensenellaceae_R-7_group
69023d08c66f627325cbd2f397433f0d	Bacteria	Bacteroidota	Bacteroidia	Bacteroidales	Porphyromonadaceae	Porphyromonas
0b291f0a6fded85705c50bd27aaa5ffa	Bacteria	Firmicutes	Clostridia	Lachnospirales	Lachnospiraceae	Lachnospiraceae_NK4A136_group
b99f6428c34143bbb68a93091648acec	Bacteria	Bacteroidota	Bacteroidia	Bacteroidales	Prevotellaceae	Alloprevotella
01ee9b2cf2da4ce04fcc4fae00a10d61	Bacteria	Bacteroidota	Bacteroidia	Bacteroidales	Bacteroidaceae	Bacteroides
415b1e36c1b4077fd0553dbdb2e01748	Bacteria	Proteobacteria	Gammaproteobacteria	Pseudomonadales	Moraxellaceae	Acinetobacter
a394b064a638a16d0d1642c4a87a95cc	Bacteria	Firmicutes	Clostridia	Peptostreptococcales-Tissierellales	Anaerovoracaceae	uncultured
4f387fcab3233d3b08e6a106f7b19aa7	Bacteria	Firmicutes	Clostridia	Lachnospirales	Lachnospiraceae	Roseburia
ae80ee1968a868df26cebfe372f0612d	Bacteria	Firmicutes	Bacilli	Lactobacillales	Streptococcaceae	Streptococcus
28b55b131636d910df26d8b99439460e	Bacteria	Bacteroidota	Bacteroidia	Bacteroidales	Prevotellaceae	Prevotella
44cae38ace30f54ee81cc5c5b2ce47eb	Bacteria	Bacteroidota	Bacteroidia	Bacteroidales	Rikenellaceae	Alistipes
15724c5b44f7fad66c045950ee895727	Bacteria	Fusobacteriota	Fusobacteriia	Fusobacteriales	Fusobacteriaceae	Fusobacterium
ebfc7dd47dc6ca5c05625ce1c167e27a	Bacteria	Firmicutes	Bacilli	Lactobacillales	Enterococcaceae	Enterococcus
998be124dc814bac4bcb16f62354879c	Bacteria	Firmicutes	Clostridia	Lachnospirales	Lachnospiraceae	Lachnospiraceae_ND3007_group
13b3e7272c29e9d79948ab5641337098	Bacteria	Bacteroidota	Bacteroidia	Bacteroidales	Bacteroidaceae	Bacteroides
a1b6935c2608151d83edd47c8a72c1a6	Bacteria	Bacteroidota	Bacteroidia	Bacteroidales	Prevotellaceae	Prevotella
54c6f632695955697c59c4fdc20f0e56	Bacteria	Firmicutes	Clostridia	Oscillospirales	[Eubacterium]_coprostanoligenes_group	[Eubacterium]_coprostanoligenes_group
984f41665135de79470b074d30933036	Bacteria	Firmicutes	Clostridia	Lachnospirales	Lachnospiraceae	Agathobacter
c2bd168745aae9b6b2e62378fccc564e	Bacteria	Fusobacteriota	Fusobacteriia	Fusobacteriales	Fusobacteriaceae	Fusobacterium
fc1db0f1f870a5e232499e01ce14bac8	Bacteria	Fusobacteriota	Fusobacteriia	Fusobacteriales	Fusobacteriaceae	Fusobacterium
fef666331614718178a21246d1711205	Bacteria	Firmicutes	Clostridia	Oscillospirales	Oscillospiraceae	Flavonifractor
f0bda4a879c2b48339f3a1651b0e8682	Bacteria	Firmicutes	Clostridia	Lachnospirales	Lachnospiraceae
5e044f34a0a5ffd168ee1f5855fb99ad	Bacteria	Bacteroidota	Bacteroidia	Bacteroidales	Barnesiellaceae	Barnesiella
bf1dde93c25f62d55b8513884f7ceefe	Bacteria	Actinobacteriota	Actinobacteria	Bifidobacteriales	Bifidobacteriaceae	Bifidobacterium
14e2b413a5323d6df171b3834b56b20a	Bacteria	Bacteroidota	Bacteroidia	Bacteroidales	Bacteroidaceae	Bacteroides
e65230d1c5d9b1d307a89e3549792bd8	Bacteria	Firmicutes	Clostridia	Lachnospirales	Lachnospiraceae	[Eubacterium]_ruminantium_group
6beb8a26cf720aea2933c758210eb983	Bacteria	Firmicutes	Clostridia	Oscillospirales	Oscillospiraceae	UCG-002
3f9637a30b3687246013029a4d42377b	Bacteria	Bacteroidota	Bacteroidia	Bacteroidales	Prevotellaceae	Prevotella
7d69f009e1cd6280eeced96a6a13c19d	Bacteria	Bacteroidota	Bacteroidia	Bacteroidales	Bacteroidaceae	Bacteroides
08818bc82702b88fabe3d4b09d580181	Bacteria	Firmicutes	Clostridia	Oscillospirales	Ruminococcaceae	Incertae_Sedis
87e78246820b532cd7477daab3b52ad9	Bacteria	Bacteroidota	Bacteroidia	Bacteroidales	Bacteroidaceae	Bacteroides
e6a6a9477e90630b6b9878f80a53626b	Bacteria	Bacteroidota	Bacteroidia	Bacteroidales	Marinifilaceae	Butyricimonas
bd846ec2378598ff6ada3b54660bc64a	Bacteria	Proteobacteria	Gammaproteobacteria	Burkholderiales	Burkholderiaceae	Lautropia
71193ffb0a6906b7732c9bb3f3fb7fb5	Bacteria	Firmicutes	Clostridia	Lachnospirales	Lachnospiraceae	Lachnoclostridium
28be8970570484aedf27e2017f8d51e8	Bacteria	Firmicutes	Bacilli	Lactobacillales	Enterococcaceae	Enterococcus
5587c66deec5c15c9ee0f6bea0f7699c	Bacteria	Firmicutes	Clostridia	Christensenellales	Christensenellaceae	Christensenellaceae_R-7_group
8827f520c091934e2dea7c3b760b755d	Bacteria	Bacteroidota	Bacteroidia	Bacteroidales	Bacteroidaceae	Bacteroides
a986cf8476bccab95554714913d1f500	Bacteria	Firmicutes	Clostridia	Oscillospirales	Oscillospiraceae	UCG-002
63b9cf2da056ab7e380a87570371aa8a	Bacteria	Fusobacteriota	Fusobacteriia	Fusobacteriales	Fusobacteriaceae	Fusobacterium
70a5226effa00a4299318a151ca36129	Bacteria	Firmicutes	Clostridia	Lachnospirales	Lachnospiraceae	[Ruminococcus]_torques_group
d8b40ef81c46c91e14c84636cdcd7175	Bacteria	Actinobacteriota	Coriobacteriia	Coriobacteriales	Atopobiaceae	Atopobium
070d9a53762416a64f2bceca2fe74a3c	Bacteria	Firmicutes	Clostridia	Clostridiales	Clostridiaceae	Clostridium_sensu_stricto_1
43a54829cc0d7a58a61ad7f833cc2b22	Bacteria	Firmicutes	Bacilli	Staphylococcales	Staphylococcaceae	Staphylococcus
28e529d47c9c16cc009d6aa496a38f95	Bacteria	Actinobacteriota	Actinobacteria	Micrococcales	Micrococcaceae	Rothia
400311cea75102af4b08816e507bf5dd	Bacteria	Proteobacteria	Gammaproteobacteria	Enterobacterales	Enterobacteriaceae
0281ed292b66bb96246082ce3b9caf2f	Bacteria	Firmicutes	Clostridia	Lachnospirales	Lachnospiraceae	Coprococcus
09731c9f4b01208737dd27c3195cea71	Bacteria	Firmicutes	Bacilli	Lactobacillales	Streptococcaceae	Streptococcus
0caf9d40b3ffd05db067db9f0eca15e7	Bacteria	Firmicutes	Clostridia	Lachnospirales	Lachnospiraceae
6e68d3873eb052ed4a4c880b2b858e2a	Bacteria	Firmicutes	Bacilli	Lactobacillales	Aerococcaceae	Abiotrophia
442789a54afbf99135c433f503d31106	Bacteria	Firmicutes	Bacilli	Lactobacillales	Lactobacillaceae	Lactobacillus
a0567fe050c9435d9969f2c24d0aff1c	Bacteria	Bacteroidota	Bacteroidia	Bacteroidales	Prevotellaceae	Prevotella
53e3239472020b423314ec3c511a7aa4	Bacteria	Bacteroidota	Bacteroidia	Bacteroidales	Bacteroidaceae	Bacteroides
e1e3d4305dcd050147d2d430a12d09ce	Bacteria	Bacteroidota	Bacteroidia	Bacteroidales	Prevotellaceae	Prevotella
47d74904a190fe918c6eea86295320d2	Bacteria	Bacteroidota	Bacteroidia	Bacteroidales	Bacteroidaceae	Bacteroides
c3dd470247a6d5b9fa1049ab76010080	Bacteria	Proteobacteria	Gammaproteobacteria	Enterobacterales	Morganellaceae	Proteus
a79603bb90824ed6e253837fe96c6c49	Bacteria	Bacteroidota	Bacteroidia	Bacteroidales	Bacteroidaceae	Bacteroides
0d06a450c03532b357a578d3466b2eed	Bacteria	Bacteroidota	Bacteroidia	Bacteroidales	Barnesiellaceae	Barnesiella
188a7da80b70c67bbef69d8d9aade8ed	Bacteria	Firmicutes	Clostridia	Lachnospirales	Lachnospiraceae	Roseburia
d6fb5a6d274b2864d58729b26b6573e5	Bacteria	Firmicutes	Clostridia	Clostridia_UCG-014	Clostridia_UCG-014	Clostridia_UCG-014
87b98c59094d4dd3a629275c425b9f1d	Bacteria	Firmicutes	Clostridia	Christensenellales	Christensenellaceae	Christensenellaceae_R-7_group
70aaad7f54b60404c877e9da8c7b4c1e	Bacteria	Firmicutes	Clostridia	Lachnospirales	Lachnospiraceae
365d40757b7a146d54fb57f51f28657c	Bacteria	Bacteroidota	Bacteroidia	Bacteroidales	Bacteroidaceae	Bacteroides
979e943e38526224b68ce6b3eb64fdaa	Bacteria	Firmicutes	Clostridia	Lachnospirales	Lachnospiraceae	Howardella
b5922d28819ae33cc4d120c0b4b74b37	Bacteria	Firmicutes	Clostridia	Lachnospirales	Lachnospiraceae	Howardella
7b804c88061c06fd2f6694b98caeff32	Bacteria	Firmicutes	Clostridia	Lachnospirales	Lachnospiraceae	Lachnospiraceae_NK4A136_group
b5b21993cd4ae0b0432cb1c6d7f6ac43	Bacteria	Firmicutes	Clostridia	Oscillospirales	Ruminococcaceae	uncultured
fb39ac2a4cb972e7ccb581e5cc2707e8	Bacteria	Firmicutes	Clostridia	Oscillospirales	Oscillospiraceae	UCG-002
a447d6ffade59d823df9fbfaa17f35ca	Bacteria	Bacteroidota	Bacteroidia	Bacteroidales	Prevotellaceae	Prevotella
bb7670277ae83a825c451bead6d81385	Bacteria	Firmicutes	Clostridia	Lachnospirales	Lachnospiraceae	Roseburia
0cf54aad62263eacdfeab9154cb7dff9	Bacteria	Firmicutes	Clostridia	Oscillospirales	Oscillospiraceae	UCG-003
565262b97a899ef9887cf35b44dace67	Bacteria	Firmicutes	Clostridia	Peptostreptococcales-Tissierellales	Peptostreptococcales-Tissierellales	Parvimonas
cb305e8f81c53fd90f73a4e482830691	Bacteria	Firmicutes	Clostridia	Oscillospirales	Ruminococcaceae	Negativibacillus
1a7abf8c5d55430f266231d5049481f4	Bacteria	Firmicutes	Clostridia	Lachnospirales	Lachnospiraceae	Lachnoclostridium
dc1145d574f2ace202af7002035173d4	Bacteria	Actinobacteriota	Actinobacteria	Actinomycetales	Actinomycetaceae	Actinomyces
c8cd5b715b184e3cd1b305f0104e7e81	Bacteria	Firmicutes	Clostridia	Oscillospirales	Oscillospiraceae	UCG-003
cc9ff390a7c9a4cfdf3a92431df60413	Bacteria	Firmicutes	Clostridia	Clostridia_vadinBB60_group	Clostridia_vadinBB60_group	Clostridia_vadinBB60_group
207322e6f8511cba17b9dfda72e8f132	Bacteria	Actinobacteriota	Coriobacteriia	Coriobacteriales	Eggerthellaceae	Slackia
d3ab24d6af4acd19a8ae272310c76d92	Bacteria	Bacteroidota	Bacteroidia	Bacteroidales	Prevotellaceae	Alloprevotella
bcbb30d690db812f53292cd4bc485d06	Bacteria	Bacteroidota	Bacteroidia	Bacteroidales	Prevotellaceae	Prevotella
69e597606fa4772b9d00efa501b21eae	Bacteria	Bacteroidota	Bacteroidia	Bacteroidales	Barnesiellaceae	Coprobacter
0decc952ab10b2cd7dabbdbedd204625	Bacteria	Firmicutes	Clostridia	Peptostreptococcales-Tissierellales	Anaerovoracaceae	Mogibacterium
582fae36f33acd1efdcaf7cacf00ef0a	Bacteria	Firmicutes	Clostridia	Lachnospirales	Lachnospiraceae	[Eubacterium]_ventriosum_group
a19aed3540f91188c43231c76b833142	Bacteria	Firmicutes	Clostridia	Peptostreptococcales-Tissierellales	Peptostreptococcales-Tissierellales	W5053
dcbe251006c4abb56ed156857537005b	Bacteria	Firmicutes	Clostridia	Oscillospirales	Oscillospiraceae	NK4A214_group
660861e8ac52a19b3962ddf03a6442f9	Bacteria	Bacteroidota	Bacteroidia	Bacteroidales	Bacteroidaceae	Bacteroides
d846a832bf2e21be063488a7b0f6c93c	Bacteria	Firmicutes	Clostridia	Oscillospirales	Oscillospiraceae	UCG-005
1e1a89f22add14ce78b6352bf699f161	Bacteria	Proteobacteria	Gammaproteobacteria	Burkholderiales	Sutterellaceae	Sutterella
e9c2fac1210421e796943855a82bb659	Bacteria	Proteobacteria	Gammaproteobacteria	Pasteurellales	Pasteurellaceae	Aggregatibacter
f974a8ba8e4d6eb1ec57bab9ca7630c7	Bacteria	Firmicutes	Clostridia	Oscillospirales	[Eubacterium]_coprostanoligenes_group	[Eubacterium]_coprostanoligenes_group
5c3abb8809174af2b0eceed309a0659d	Bacteria	Firmicutes	Clostridia	Oscillospirales	Ruminococcaceae	CAG-352
fc079351e7556b72efb581af87f9f153	Bacteria	Firmicutes	Clostridia	Oscillospirales	Oscillospiraceae	Oscillospira
45ab4311b5734725ad80f47ae6f8cdd5	Bacteria	Firmicutes	Clostridia	Oscillospirales	Ruminococcaceae	Negativibacillus
116a9efec347dcdd9a424cf8c3dedc4f	Bacteria	Bacteroidota	Bacteroidia	Bacteroidales	Bacteroidaceae	Bacteroides
3ccb001711e1d00a820fc6528da1ccda	Bacteria	Bacteroidota	Bacteroidia	Bacteroidales	Rikenellaceae	Rikenellaceae_RC9_gut_group
94ac09292a6990a788c2f1bcfe50135f	Bacteria	Firmicutes	Clostridia	Oscillospirales	[Eubacterium]_coprostanoligenes_group	[Eubacterium]_coprostanoligenes_group
d02b8871d86b11b25ad54c31af15f8b8	Bacteria	Bacteroidota	Bacteroidia	Bacteroidales	Prevotellaceae	Prevotella
8812b13b2568ad0189c1c1d3b554529a	Bacteria	Firmicutes	Clostridia	Lachnospirales	Lachnospiraceae	[Eubacterium]_hallii_group
ea91d29bacd151b63bdceb0ed656d947	Bacteria	Desulfobacterota	Desulfovibrionia	Desulfovibrionales	Desulfovibrionaceae	Bilophila
7d9f1e7da259ae03bf95c1a700317e4c	Bacteria	Fusobacteriota	Fusobacteriia	Fusobacteriales	Fusobacteriaceae	Fusobacterium
be706f06e8ac2ed2db03693f40f9bdc9	Bacteria	Firmicutes	Clostridia	Oscillospirales	Ruminococcaceae
09613987cbf20f6bb9a73887f087b69b	Bacteria	Firmicutes	Clostridia	Oscillospirales	Oscillospiraceae	UCG-005
0b06062eea51d0e681ad7e9b7c08938a	Bacteria	Proteobacteria	Gammaproteobacteria	Burkholderiales	Neisseriaceae	Neisseria
d2609dd56bf7868ae6a0c822f9064cf9	Bacteria	Actinobacteriota	Actinobacteria	Corynebacteriales	Corynebacteriaceae	Corynebacterium
f269d909d2765ef100793741f993ff03	Bacteria	Proteobacteria	Gammaproteobacteria	Enterobacterales	Enterobacteriaceae	Escherichia-Shigella
5485ca1c77b9b15016f1a7bc1b3b626f	Bacteria	Firmicutes	Bacilli	Lactobacillales	Lactobacillaceae	Lactobacillus
14309c5e706418f3b67690db15d4a05e	Bacteria	Firmicutes	Clostridia	Lachnospirales	Lachnospiraceae	Lachnospiraceae_FCS020_group
3ae05df86c84abd416387ad9cb687063	Bacteria	Firmicutes	Clostridia	Lachnospirales	Lachnospiraceae	Anaerostipes
eeb8b46de036ad0540cdf2f7e5e9aea1	Bacteria	Firmicutes	Clostridia	Lachnospirales	Lachnospiraceae	[Eubacterium]_eligens_group
8cfa15c9f5c6d7a8f5024e4a098baebf	Bacteria	Firmicutes	Clostridia	Oscillospirales	Oscillospiraceae	NK4A214_group
51f28b14ac054ba7571df1ee8b5ed45c	Bacteria	Proteobacteria	Gammaproteobacteria	Pseudomonadales	Moraxellaceae	Acinetobacter
e1130b5b83b276d0b35f1478660b8861	Bacteria	Bacteroidota	Bacteroidia	Bacteroidales	Bacteroidaceae	Bacteroides
f14141d03c23f3658014090c72c23866	Bacteria	Firmicutes	Bacilli	Lactobacillales	Lactobacillaceae	Lactobacillus
0246885cf7157b74ba80daf1b827b996	Bacteria	Bacteroidota	Bacteroidia	Bacteroidales	Bacteroidaceae	Bacteroides
98105d9d36f56904a1562d0ce778f3b6	Bacteria	Firmicutes	Clostridia	Lachnospirales	Lachnospiraceae	Agathobacter
e72505f2d55c26a22716c4c71372196d	Bacteria	Firmicutes	Clostridia	Oscillospirales	[Eubacterium]_coprostanoligenes_group	[Eubacterium]_coprostanoligenes_group
275efd7ca9e0384f84990fac80bb43bb	Bacteria	Firmicutes	Clostridia	Lachnospirales	Lachnospiraceae	Blautia
10774a09936af16d7b2ad7b6f2824c21	Bacteria	Bacteroidota	Bacteroidia	Bacteroidales	Bacteroidaceae	Bacteroides
10e0ad0b8ba84ebe2f235ea375663d22	Bacteria	Firmicutes	Clostridia	Lachnospirales	Lachnospiraceae	Moryella
5a6cedf1f60577e15351056bf1e20c47	Bacteria	Actinobacteriota	Actinobacteria	Micrococcales	Micrococcaceae	Rothia
261697b47ce94def62208795c54121dd	Bacteria	Firmicutes	Clostridia	Peptostreptococcales-Tissierellales	Peptostreptococcales-Tissierellales	Anaerococcus
ec6c9233b72090035eb87c6ff39a84a7	Bacteria	Bacteroidota	Bacteroidia	Bacteroidales	Bacteroidaceae	Bacteroides
f17b4f0cedbab9252ba54c8913180e4b	Bacteria	Firmicutes	Clostridia	Oscillospirales	Ruminococcaceae	Faecalibacterium
6e9d3e0366f679791b55400b0c38ab84	Bacteria	Bacteroidota	Bacteroidia	Bacteroidales	Bacteroidaceae	Bacteroides
ab5d5787c8771448ceed9c481a2ee189	Bacteria	Firmicutes	Clostridia	Lachnospirales	Lachnospiraceae	Lachnospira
61617f0a5ce1e8cfbeed66bd630062d9	Bacteria	Firmicutes	Clostridia	Lachnospirales	Lachnospiraceae	Lachnoanaerobaculum
359d1f2a4e5e4a0d4e522fd3eb9dadde	Bacteria	Firmicutes	Negativicutes	Veillonellales-Selenomonadales	Veillonellaceae	Dialister
0a209e9618f793cd6ead22c5afa3f398	Bacteria	Proteobacteria	Gammaproteobacteria	Enterobacterales	Enterobacteriaceae	Escherichia-Shigella
8c9d1c4089584fc5d46c90d146976404	Bacteria	Firmicutes	Clostridia	Peptostreptococcales-Tissierellales	Peptostreptococcales-Tissierellales	Parvimonas
9bb5787754b28eac9e8133c8922bbdc6	Bacteria	Bacteroidota	Bacteroidia	Bacteroidales	Prevotellaceae	Prevotella
515ba54f1a6b7609c510b773424470b8	Bacteria	Bacteroidota	Bacteroidia	Bacteroidales	Bacteroidaceae	Bacteroides
bf3b0ec32b4278a64d896dc4f7be4952	Bacteria	Firmicutes	Clostridia	Oscillospirales	Oscillospiraceae	Flavonifractor
b484bcf8a8e3e92b15b4aeb3386b33c8	Bacteria	Proteobacteria	Gammaproteobacteria	Enterobacterales	Enterobacteriaceae	Escherichia-Shigella
bfbb3ce8a6aa1c0a1510b3511df8a34f	Unassigned
990ca7dc83ec1f7499b25325f985cce0	Bacteria	Bacteroidota	Bacteroidia	Bacteroidales	Tannerellaceae	Parabacteroides
764f336610008cbff711bb16ee4c8f7d	Bacteria	Proteobacteria	Gammaproteobacteria	Burkholderiales	Neisseriaceae	Neisseria
37453085adfe208e105f0236b407f59a	Bacteria	Bacteroidota	Bacteroidia	Bacteroidales	Bacteroidaceae	Bacteroides
989f0ae174bf999edd7b45f09907f95e	Bacteria	Proteobacteria	Gammaproteobacteria	Enterobacterales	Enterobacteriaceae
369d6f3cbc77277957f4c3f47080d665	Bacteria	Proteobacteria	Gammaproteobacteria	Pseudomonadales	Pseudomonadaceae	Pseudomonas
14ddd2c977c5165c7bb2cbf1151dd4a7	Bacteria	Firmicutes	Bacilli	Lactobacillales	Streptococcaceae	Streptococcus
0ebc372d15251109dfd89c768e0fb1c8	Bacteria	Firmicutes	Clostridia	Oscillospirales	Ruminococcaceae	Faecalibacterium
b68f45ceb72eb5638d4bf601b746fb4a	Bacteria	Bacteroidota	Bacteroidia	Flavobacteriales	Flavobacteriaceae	Capnocytophaga
cb17ef306146fe98440e15e8181ab0a4	Bacteria	Bacteroidota	Bacteroidia	Bacteroidales	Tannerellaceae	Parabacteroides
bc0730096682c48820678c59700fe66f	Bacteria	Bacteroidota	Bacteroidia	Bacteroidales	Prevotellaceae	Prevotella
f7bb2140187c3da393b37c0f9e6713d0	Bacteria	Firmicutes	Clostridia	Oscillospirales	Ruminococcaceae	Faecalibacterium
fa01951fa02f2822274a1fda7bf6ed0d	Bacteria	Firmicutes	Clostridia	Lachnospirales	Lachnospiraceae	Frisingicoccus
4abbb7cb4ce034c88e21f69a23e8fe38	Bacteria	Firmicutes	Clostridia	Lachnospirales	Lachnospiraceae	Hungatella
4191a30614aaaf4d7e38c055e00c7992	Bacteria	Firmicutes	Clostridia	Oscillospirales	Ruminococcaceae	Ruminococcus
36d8dd65c4c1c80971dfdca79fe12c37	Bacteria	Bacteroidota	Bacteroidia	Bacteroidales	Rikenellaceae	Alistipes
c96cf2618b5bae7bc0014b73816f4454	Bacteria	Firmicutes	Bacilli	Erysipelotrichales	Erysipelotrichaceae	Turicibacter
78c3022ea5963b96589b5743f21e9131	Unassigned
8d83490106a0b4ac9bae742775c3cb6c	Bacteria	Bacteroidota	Bacteroidia	Bacteroidales	Tannerellaceae	Parabacteroides
6867fbc1dbccf0b736c6486690a97024	Bacteria	Bacteroidota	Bacteroidia	Bacteroidales	Prevotellaceae	Alloprevotella
ee609c8a49fca84fff7aa028d9a195c3	Bacteria	Bacteroidota	Bacteroidia	Bacteroidales	Prevotellaceae	Prevotella
e874064e383b3eeecda2df562544b10e	Bacteria	Firmicutes	Clostridia	Peptostreptococcales-Tissierellales	Anaerovoracaceae	Family_XIII_UCG-001
c459a46e3eedce53a40c7fe17feea0d8	Bacteria	Firmicutes	Clostridia	Lachnospirales	Lachnospiraceae	Lachnoanaerobaculum
a0bd026fb25312142df404eadb17c8fd	Bacteria	Proteobacteria	Gammaproteobacteria	Burkholderiales	Burkholderiaceae	Lautropia
237fdad36b880bc4be9fa61839275253	Bacteria	Bacteroidota	Bacteroidia	Bacteroidales	Bacteroidaceae	Bacteroides
ec58b213d7b372b0a5170f3f1a72e993	Bacteria	Bacteroidota	Bacteroidia	Bacteroidales	Bacteroidaceae	Bacteroides
d9bb3ea8df6aa9e66e06316c68ea93b6	Bacteria	Firmicutes	Clostridia	Peptostreptococcales-Tissierellales	Anaerovoracaceae	Mogibacterium
3fc3814e56cd523fa09cf50e4a864767	Bacteria	Firmicutes	Clostridia	Lachnospirales	Lachnospiraceae	[Ruminococcus]_gauvreauii_group
7686ca99540508af3630ea5fee4aca0f	Bacteria	Bacteroidota	Bacteroidia	Bacteroidales	Bacteroidaceae	Bacteroides
3e93687b8cd83adb12e013fac46aab64	Bacteria	Bacteroidota	Bacteroidia	Bacteroidales	Bacteroidaceae	Bacteroides
9ee9c9c78823e136396cca57f3c45971	Bacteria	Firmicutes	Bacilli	Lactobacillales	Streptococcaceae	Streptococcus
0a2b656f994fc7cfd4dca36fb58085f7	Bacteria	Bacteroidota	Bacteroidia	Bacteroidales	Bacteroidaceae	Bacteroides
7914cee359ec68c24421e6701d0acde8	Bacteria	Bacteroidota	Bacteroidia	Bacteroidales	Prevotellaceae	Prevotella
c2ee2adfd97075470b45e61735a63827	Bacteria	Bacteroidota	Bacteroidia	Bacteroidales	Prevotellaceae	Prevotella
6b33665b9e5b54bcbcfe5e79ccf2e11e	Bacteria	Firmicutes	Bacilli	Lactobacillales	Streptococcaceae	Streptococcus
f35203eca2dfcdd6d993882e3452ae9e	Bacteria	Firmicutes	Clostridia	Oscillospirales	Ruminococcaceae	[Eubacterium]_siraeum_group
7a3ad615598a5e5ada83afcead109a09	Bacteria	Proteobacteria	Gammaproteobacteria	Enterobacterales	Enterobacteriaceae	Escherichia-Shigella
3cbbdff0a39ea55f6269890c81ac41a2	Bacteria	Firmicutes	Clostridia	Lachnospirales	Lachnospiraceae	Lachnoclostridium
81cb0c277e4ae267711ead6cb4556b0f	Bacteria	Bacteroidota	Bacteroidia	Bacteroidales	Prevotellaceae	Alloprevotella
c53a9eef5d6fe5cb8ead6084a5aa31b6	Bacteria	Bacteroidota	Bacteroidia	Bacteroidales	Prevotellaceae	Prevotella
926f6d8b5676fd160b614eee395eb18b	Bacteria	Firmicutes	Clostridia	Lachnospirales	Lachnospiraceae	Butyrivibrio
66a9a57d6672339673630e130563812f	Bacteria	Firmicutes	Clostridia	Lachnospirales	Lachnospiraceae	Lachnoclostridium
eb1b293288ffcff07c4d3584353392d8	Bacteria	Bacteroidota	Bacteroidia	Bacteroidales	Prevotellaceae	Paraprevotella
725d9cedd2acea71b1a5df831ce45aec	Bacteria	Bacteroidota	Bacteroidia	Bacteroidales	Barnesiellaceae	Coprobacter
2be4875a5cc6ffef90c7f38f38d47e30	Bacteria	Bacteroidota	Bacteroidia	Bacteroidales	Bacteroidaceae	Bacteroides
af25afae438efe543c518eb1f55ce720	Bacteria	Bacteroidota	Bacteroidia	Bacteroidales	Muribaculaceae	Muribaculaceae
1d8c07e5e5bf4d3442d623db7752e256	Bacteria	Proteobacteria	Alphaproteobacteria	Rhodobacterales	Rhodobacteraceae	Paracoccus
13785f0aa34992209c67c3caeebbd429	Bacteria	Firmicutes	Bacilli	Lactobacillales	Streptococcaceae	Streptococcus
f791e90f06b6043db002438829e9b26b	Bacteria	Firmicutes	Clostridia	Oscillospirales	Oscillospiraceae	UCG-005
b6181754e235bdbb1d792c568a85c2bd	Bacteria	Bacteroidota	Bacteroidia	Bacteroidales	Prevotellaceae	Prevotella
444cf9fa2b555c5f9c6a6923edb54d81	Bacteria	Firmicutes	Clostridia	Oscillospirales	Butyricicoccaceae	Butyricicoccus
0f3afb967a5db6f6b9e9b142ebba26c3	Bacteria	Fusobacteriota	Fusobacteriia	Fusobacteriales	Fusobacteriaceae	Fusobacterium
7729b564bed0a5155e25cce8204c3920	Bacteria	Actinobacteriota	Actinobacteria	Bifidobacteriales	Bifidobacteriaceae	Bifidobacterium
8382e289fb2a53fd393844ef758898a9	Bacteria	Firmicutes	Bacilli	Lactobacillales	Streptococcaceae	Streptococcus
ef17c8e4736b6323bfcff32d8e3c1d4b	Bacteria	Actinobacteriota	Actinobacteria	Corynebacteriales	Corynebacteriaceae	Corynebacterium
90f6d5615542790cb8cd00ef7c57fe3a	Bacteria	Bacteroidota	Bacteroidia	Bacteroidales	Porphyromonadaceae	Porphyromonas
bacad56990e3b680b063edaa606e5b1c	Bacteria	Bacteroidota	Bacteroidia	Bacteroidales	Porphyromonadaceae	Porphyromonas
cc0428921f8de03e9a86218efb4133e4	Bacteria	Proteobacteria	Gammaproteobacteria	Pasteurellales	Pasteurellaceae	Actinobacillus
decffcb0fcf62f300f07195d5c18e760	Bacteria	Bacteroidota	Bacteroidia	Bacteroidales	Bacteroidaceae	Bacteroides
fc71c12d854f2a15a22f49beffa9dcda	Bacteria	Firmicutes	Clostridia	Lachnospirales	Lachnospiraceae
b375d3aa79d61df0eaced65c22493903	Bacteria	Firmicutes	Clostridia	Lachnospirales	Lachnospiraceae
ef4c7fed4962191a37d2d28438178521	Bacteria	Proteobacteria	Gammaproteobacteria	Burkholderiales	Sutterellaceae	Sutterella
bc444b6fb6224302c075ac1817e7b937	Bacteria	Campilobacterota	Campylobacteria	Campylobacterales	Campylobacteraceae	Campylobacter
130a31205579d259d631095695b06184	Bacteria	Bacteroidota	Bacteroidia	Bacteroidales	Bacteroidaceae	Bacteroides
73c117a248343a78f95c1ec8ec6fffc2	Bacteria	Firmicutes	Clostridia	Peptostreptococcales-Tissierellales	Peptostreptococcales-Tissierellales	Anaerococcus
9d00af5cdee492d8f2699be91f6f74c1	Bacteria	Proteobacteria	Gammaproteobacteria	Burkholderiales	Neisseriaceae	uncultured
59cbe316fd6427b43bb1cec07ef5453e	Bacteria	Firmicutes	Clostridia	Lachnospirales	Lachnospiraceae	Lachnoclostridium
2207ebfdf7e8c80928ea47c32acb56ec	Bacteria	Bacteroidota	Bacteroidia	Bacteroidales	Bacteroidaceae	Bacteroides
583c58c9d2e86343f0f1cf8e869f8e49	Bacteria	Firmicutes	Clostridia	Lachnospirales	Lachnospiraceae	Roseburia
1ce102966de8d20cbd7fbde3040dc05d	Bacteria	Firmicutes	Bacilli	Lactobacillales	Lactobacillaceae	Lactobacillus
fa0a303742bdd56e09eb828418d1d23f	Bacteria	Firmicutes	Clostridia	Lachnospirales	Lachnospiraceae	Lachnospiraceae_NK4A136_group
77d8b2da80ee543c22ac0d62027c0d5b	Bacteria	Firmicutes	Clostridia	Oscillospirales	Oscillospiraceae
719852b30b6cf6748f52cf99407e1e35	Bacteria	Bacteroidota	Bacteroidia	Bacteroidales	Prevotellaceae	Prevotella
f2cdcd89769aeb7d90410893713f7401	Bacteria	Bacteroidota	Bacteroidia	Bacteroidales	Bacteroidaceae	Bacteroides
016dc72400186d600577fe08f54b78fd	Bacteria	Firmicutes	Clostridia	Oscillospirales	Ruminococcaceae
c7b3e6a488ab1baf8140729114ec9f3f	Bacteria	Firmicutes	Clostridia	Oscillospirales	Ruminococcaceae	Faecalibacterium
61dada53151904df939aaa955fc25781	Bacteria	Fusobacteriota	Fusobacteriia	Fusobacteriales	Fusobacteriaceae	Fusobacterium
fef4a37f1f4d24a6c91f5caf8fbaa33d	Bacteria	Bacteroidota	Bacteroidia	Bacteroidales	Rikenellaceae	Alistipes
b8f980ec6ad0c86efb83bd1f64c3a252	Bacteria	Bacteroidota	Bacteroidia	Bacteroidales	Bacteroidaceae	Bacteroides
6d554512711b14274df478e5d4beb84f	Bacteria	Firmicutes	Clostridia	Peptostreptococcales-Tissierellales	Peptostreptococcaceae	Intestinibacter
e8088d02defc44d1824d55736d9d07bc	Bacteria	Bacteroidota	Bacteroidia	Bacteroidales	Bacteroidaceae	Bacteroides
5ec332d11717abc0d537111aac52f955	Bacteria	Actinobacteriota	Coriobacteriia	Coriobacteriales	Eggerthellaceae	Eggerthella
49023d465275887cf2b23cae5e54f07d	Bacteria	Bacteroidota	Bacteroidia	Bacteroidales	Prevotellaceae	Prevotella
61cf1efe718152702d7d5e8cea89d3e8	Bacteria	Firmicutes	Clostridia	Oscillospirales	Ruminococcaceae	Subdoligranulum
a56e45502a29a83daca191b1ba211c5a	Bacteria	Proteobacteria	Gammaproteobacteria	Pasteurellales	Pasteurellaceae	Haemophilus
736fb39c1834cd3073ef30cdd6996b5f	Bacteria	Fusobacteriota	Fusobacteriia	Fusobacteriales	Fusobacteriaceae	Fusobacterium
25216270eee10c5b0b811bee357dd6b3	Bacteria	Firmicutes	Clostridia	Oscillospirales	Ruminococcaceae	[Eubacterium]_siraeum_group
3758c317a935f34412f49ee6c487abdd	Bacteria	Proteobacteria	Gammaproteobacteria	Burkholderiales	Sutterellaceae	Parasutterella
dd5bd1ae8e46b66b4c9533c5df83fabb	Bacteria	Bacteroidota	Bacteroidia	Bacteroidales	Prevotellaceae	Prevotella
1dac431b63680d9c4f2d48229b113818	Bacteria	Firmicutes	Clostridia	Peptostreptococcales-Tissierellales	Anaerovoracaceae	S5-A14a
4cc835d67b5ea24fc22433a160b251c7	Bacteria	Bacteroidota	Bacteroidia	Bacteroidales	Tannerellaceae	Parabacteroides
d13525325e098cd7b0a1db6b476cced6	Bacteria	Firmicutes	Clostridia	Peptostreptococcales-Tissierellales	Anaerovoracaceae	S5-A14a
9f30ddf1cd204ddbf5a3cbd77584e8a3	Bacteria	Firmicutes	Clostridia	Lachnospirales	Lachnospiraceae	Roseburia
8fd69593b4b635a8c0e106ef28bad050	Bacteria	Proteobacteria	Gammaproteobacteria	Pasteurellales	Pasteurellaceae	Aggregatibacter
ade418f8fc92424546eb09a1b93d18d9	Bacteria	Firmicutes	Clostridia	Lachnospirales	Lachnospiraceae	[Eubacterium]_hallii_group
31561874a944faf29c45052485daef19	Bacteria	Bacteroidota	Bacteroidia	Bacteroidales	Prevotellaceae	Alloprevotella
066afdc43d4b1e06d1b3725fda850cc8	Bacteria	Bacteroidota	Bacteroidia	Bacteroidales	Prevotellaceae	Prevotella
a6edc3b61c9b7be9bfe057a90aafa136	Bacteria	Firmicutes	Clostridia	Lachnospirales	Lachnospiraceae	Blautia
8cf427b8122d1849f3b951790cc3dcd3	Bacteria	Firmicutes	Clostridia	Clostridia_UCG-014	Clostridia_UCG-014	Clostridia_UCG-014
e76836ce7d38dad2d9b90d8694fc7fcb	Bacteria	Firmicutes	Clostridia	Peptostreptococcales-Tissierellales	Peptostreptococcales-Tissierellales	Anaerococcus
86d7d295a853467fda6f10afcf906a57	Bacteria	Bacteroidota	Bacteroidia	Bacteroidales	Bacteroidaceae	Bacteroides
27652c84f2c0836c28f47d19e0c0ba66	Bacteria	Proteobacteria	Gammaproteobacteria	Pasteurellales	Pasteurellaceae	Haemophilus
95708fbed8334d57190863f53c134561	Bacteria	Bacteroidota	Bacteroidia	Bacteroidales	Marinifilaceae	Butyricimonas
62611dedc42201591d0c89973f903dde	Bacteria	Firmicutes	Bacilli	Staphylococcales	Staphylococcaceae	Staphylococcus
04c6625a28045db4c9026725c7fa0002	Bacteria	Firmicutes	Clostridia	Oscillospirales	Butyricicoccaceae	Butyricicoccus
02e160f5b850523f494b4a91a52de51a	Bacteria	Firmicutes	Clostridia	Oscillospirales	Ruminococcaceae	Fournierella
b26829619aaaa4b4fe59721638d3a0a3	Archaea
b74ab6944f5a7e98a99e29bcbea455c0	Bacteria	Bacteroidota	Bacteroidia	Bacteroidales	Bacteroidaceae	Bacteroides
b975cfe63739df6a4879495e1a744c42	Bacteria	Bacteroidota	Bacteroidia	Bacteroidales	Prevotellaceae	Prevotella
b3c07ec41827ba2bd9493ba8b0aa378c	Bacteria	Firmicutes	Clostridia	Oscillospirales	Ruminococcaceae	uncultured
47d12ada7044a2a12b1695782ac82f58	Bacteria	Proteobacteria	Alphaproteobacteria	Rhodospirillales	uncultured	uncultured
a6474e63e21cf1e47ea3d341ebcf4131	Bacteria	Proteobacteria	Gammaproteobacteria	Cardiobacteriales	Cardiobacteriaceae	Cardiobacterium
9d8aad68230c7fa635af8a9d032aa9c8	Bacteria	Firmicutes	Bacilli	Staphylococcales	Gemellaceae	Gemella
33a8b2ae2fbd4aba6ef26c85dc5ef5c3	Bacteria	Firmicutes	Clostridia	Peptostreptococcales-Tissierellales	Peptostreptococcaceae	Peptostreptococcus
fad68144ddc75e8e63351ae4675642ad	Bacteria	Firmicutes	Clostridia	Christensenellales	Christensenellaceae	Christensenellaceae_R-7_group
7def552f1880ef7286f58d7a1412e511	Bacteria	Actinobacteriota	Coriobacteriia	Coriobacteriales	Eggerthellaceae	Senegalimassilia
02347fc94fe55904f8fe8452f51d067f	Bacteria	Actinobacteriota	Actinobacteria	Micrococcales	Micrococcaceae	Kocuria
059f8cee999d144a335a31727a9265cd	Bacteria	Firmicutes	Clostridia	Oscillospirales	Ruminococcaceae	Negativibacillus
1756cef5d9e5f14e3109cb75897521ec	Bacteria	Actinobacteriota	Actinobacteria	Micrococcales	Micrococcaceae	Rothia
ca24c65c5c1127e569ec814c53ae7e5c	Bacteria	Bacteroidota	Bacteroidia	Bacteroidales	Bacteroidaceae	Bacteroides
9f0d5322f0adc104bb13213e066e8099	Bacteria	Firmicutes	Clostridia	Lachnospirales	Lachnospiraceae	Roseburia
17a39cb7fa5ca613bb6ca2103e761946	Bacteria	Bacteroidota	Bacteroidia	Bacteroidales	Prevotellaceae	Prevotella
1eb34cf04b8ce918476211837f086fdc	Bacteria	Firmicutes	Clostridia	Lachnospirales	Lachnospiraceae	Anaerostipes
04d5147aa2a074a3d352f9892eb2852d	Bacteria	Firmicutes	Bacilli	Lactobacillales	Enterococcaceae	Enterococcus
3aca976826440a71aed37a212f56d77e	Bacteria	Bacteroidota	Bacteroidia	Flavobacteriales	Weeksellaceae	Bergeyella
11e90408aae7b6d4ed7e5fb670a04a39	Bacteria	Bacteroidota	Bacteroidia	Bacteroidales	Bacteroidaceae	Bacteroides
31b2b77b8e737f53cfe0cd6c4d0f24a6	Bacteria	Firmicutes	Clostridia	Oscillospirales	Ruminococcaceae
c9de11c6443f518363ff510867a6e607	Bacteria	Firmicutes	Clostridia	Oscillospirales	Oscillospiraceae	UCG-005
b849551556e23f9662b46a974e726842	Bacteria	Bacteroidota	Bacteroidia	Bacteroidales	Bacteroidaceae	Bacteroides
de3ea1bcde76068549476eaadc49ed1f	Bacteria	Actinobacteriota	Coriobacteriia	Coriobacteriales	Eggerthellaceae	Eggerthella
9497124ce70006712c4579c0a863046c	Bacteria	Proteobacteria	Gammaproteobacteria	Enterobacterales
9710ac789ce2a78d26c0e504332c6419	Bacteria	Firmicutes	Clostridia	Lachnospirales	Lachnospiraceae	Hungatella
8e65005c4b5052b3aebcd0e3c19dbf7f	Bacteria	Proteobacteria	Gammaproteobacteria	Enterobacterales	Enterobacteriaceae	Escherichia-Shigella
045c685d890a62b41078d9f672e385b7	Bacteria	Firmicutes	Clostridia	Lachnospirales	Lachnospiraceae
433038a8597e768e94130d8b16a0b68d	Bacteria	Firmicutes	Clostridia	Lachnospirales	Lachnospiraceae	[Ruminococcus]_torques_group
efb4b79169925ffa4e304c73e56f7cb7	Bacteria	Firmicutes	Clostridia	Lachnospirales	Lachnospiraceae	Roseburia
9be35ab2d6efc37da94dd389b0ef676c	Bacteria	Bacteroidota	Bacteroidia	Bacteroidales	Bacteroidaceae	Bacteroides
2a0606dbf093373318c6ef16ea5a9a26	Bacteria	Bacteroidota	Bacteroidia	Bacteroidales	Bacteroidaceae	Bacteroides
7da4338cef90bfa3f0edfd87f9fb89dc	Bacteria	Firmicutes	Clostridia	Oscillospirales	Ruminococcaceae	Angelakisella
f73d335d46ed09814cc8d84ab1b70292	Bacteria	Proteobacteria	Gammaproteobacteria	Enterobacterales	Enterobacteriaceae	Escherichia-Shigella
740b99df653f60ecd41c970c437edce9	Bacteria	Firmicutes	Clostridia	Lachnospirales	Lachnospiraceae	Lachnospira
fa28674518ec4f5e8c94af69cb02cce8	Bacteria	Firmicutes	Clostridia	Oscillospirales	Oscillospiraceae	UCG-005
906397c1e8545fde2ad28668d17ca1c1	Bacteria	Firmicutes	Clostridia	Lachnospirales	Lachnospiraceae	Coprococcus
8f9926478a1ed8e25ea20440252cac18	Bacteria	Proteobacteria	Gammaproteobacteria	Burkholderiales	Comamonadaceae	Schlegelella
a34d406352256399dd85750ceef68524	Bacteria	Firmicutes	Clostridia	Oscillospirales	Oscillospiraceae	UCG-005
ff3f5784cf2431e0179cdf7772238ee3	Bacteria	Firmicutes	Clostridia	Lachnospirales	Lachnospiraceae	Lachnoclostridium
2b6dafaaf9fce9130e3259576c241ad7	Bacteria	Firmicutes	Clostridia	Peptostreptococcales-Tissierellales	Peptostreptococcales-Tissierellales	Anaerococcus
8325cb0a629e2b4258326afd2aebb3e6	Bacteria	Firmicutes	Clostridia	Peptostreptococcales-Tissierellales	Peptostreptococcales-Tissierellales	Anaerococcus
6bd468681c22c1fb845ba2a9185f4c02	Bacteria	Fusobacteriota	Fusobacteriia	Fusobacteriales	Fusobacteriaceae	Fusobacterium
50873c681db2a8e4219431883d5b0d7c	Bacteria	Proteobacteria	Gammaproteobacteria	Enterobacterales	Enterobacteriaceae	Escherichia-Shigella
bcaac0227c9234322072ca9ef011cea1	Bacteria	Actinobacteriota	Actinobacteria	Bifidobacteriales	Bifidobacteriaceae	Bifidobacterium
a822eed692bc6f11f3e7a953ac0a23e4	Bacteria	Firmicutes	Bacilli	Lactobacillales	Lactobacillaceae	Lactobacillus
eecceaacd855bb8c0bf2d838c820f7dc	Bacteria	Firmicutes	Clostridia	Peptostreptococcales-Tissierellales	Anaerovoracaceae	Family_XIII_AD3011_group
5136980923aab15492a6b8c37851db59	Bacteria	Fusobacteriota	Fusobacteriia	Fusobacteriales	Fusobacteriaceae	Fusobacterium
a01f0e0661b2862ee44211f470cdf9d3	Bacteria	Actinobacteriota	Actinobacteria	Corynebacteriales	Corynebacteriaceae	Corynebacterium
ecd070a3dfc1d52d678145a4e3043121	Bacteria	Firmicutes	Clostridia	Christensenellales	Christensenellaceae	Christensenellaceae_R-7_group
77aa5d9e4fdd8b90fde349b017a7d69a	Bacteria	Actinobacteriota	Actinobacteria	Actinomycetales	Actinomycetaceae	Actinomyces
60d3f7e1634833f749835696ff61a342	Bacteria	Proteobacteria	Gammaproteobacteria	Burkholderiales	Neisseriaceae	Eikenella
cd0d090c0b117d9dca255cb7eaf0de7d	Bacteria	Firmicutes	Bacilli	Staphylococcales	Gemellaceae	Gemella
5ff799ce7769f6f1490f529a4b16dafb	Bacteria	Firmicutes	Clostridia	Lachnospirales	Lachnospiraceae	GCA-900066575
f51f6348256ddf54fb6519de2a31b6f6	Bacteria	Firmicutes	Negativicutes	Veillonellales-Selenomonadales	Veillonellaceae	Dialister
9256580885c40cc3f66a17cc93ed55d6	Bacteria	Firmicutes	Clostridia	Peptostreptococcales-Tissierellales	Peptostreptococcales-Tissierellales	Anaerococcus
b8590fd7a8a5f5fd72c193570aabf7c8	Bacteria	Fusobacteriota	Fusobacteriia	Fusobacteriales	Fusobacteriaceae	Fusobacterium
a122cb60ae65b225de919ab750f24bef	Bacteria	Firmicutes	Clostridia	Peptostreptococcales-Tissierellales	Peptostreptococcaceae	Filifactor
2d39e92b608667fe50cf01e54f63654d	Bacteria	Firmicutes	Clostridia	Lachnospirales	Lachnospiraceae	Roseburia
aeb800d0723e4219a59894ae4df4b5fb	Bacteria	Proteobacteria	Gammaproteobacteria	Enterobacterales	Enterobacteriaceae	Escherichia-Shigella
f5b4e49c628c252c5f56990bd06ca6bc	Bacteria	Firmicutes	Clostridia	Lachnospirales	Lachnospiraceae
0519ed95e3ceabb6677c7574de9f1a58	Bacteria	Bacteroidota	Bacteroidia	Bacteroidales	Tannerellaceae	Parabacteroides
b96324aa04ff57486d9b99425921f523	Bacteria	Fusobacteriota	Fusobacteriia	Fusobacteriales	Fusobacteriaceae	Fusobacterium
f7672a2cc6bdf81527b2ca29d5443cc8	Bacteria	Bacteroidota	Bacteroidia	Bacteroidales	Porphyromonadaceae	Porphyromonas
4b87d617037fa67943dffc6a3c61d1c8	Bacteria	Bacteroidota	Bacteroidia	Bacteroidales	Bacteroidaceae	Bacteroides
2dc78ab0f648de1ad7104196f3332720	Bacteria	Firmicutes	Clostridia	Peptostreptococcales-Tissierellales	Peptostreptococcales-Tissierellales	Parvimonas
68d8f83463dc38902cdf2efc4c36f3e0	Bacteria	Bacteroidota	Bacteroidia	Bacteroidales	Muribaculaceae	Muribaculaceae
9be5c105aac6f2279baa16ec4a9a0b6b	Bacteria	Bacteroidota	Bacteroidia	Bacteroidales	Tannerellaceae	Parabacteroides
f4118c31ecffa02caa8e80df294dcae3	Bacteria	Firmicutes	Clostridia	Oscillospirales	Oscillospiraceae	UCG-005
0eafd8b4833b8867d42486fbaced9422	Bacteria	Actinobacteriota	Actinobacteria	Micrococcales	Micrococcaceae	Kocuria
8462a8180432f20842c2b5499b0bb402	Bacteria	Firmicutes	Clostridia	Lachnospirales	Lachnospiraceae
51c7cb085d63a2d6cc672425a79c5f20	Bacteria	Firmicutes	Clostridia	Lachnospirales	Lachnospiraceae	Agathobacter
241f499f6ff2d0fd9ca3c73d54aaca88	Bacteria	Bacteroidota	Bacteroidia	Bacteroidales	Tannerellaceae	Parabacteroides
e60dc54d3e8e45f07df5f7fcb5afb644	Bacteria	Firmicutes	Clostridia	Oscillospirales	Ruminococcaceae	Ruminococcus
7840f2c344446e652436338acc48211a	Bacteria	Bacteroidota	Bacteroidia	Bacteroidales	Porphyromonadaceae	Porphyromonas
edac184e18b125b0bca814fb37da7635	Bacteria	Bacteroidota	Bacteroidia	Bacteroidales	Prevotellaceae	Prevotella
5f188638e9c74d0adc3d05843fccb70b	Bacteria	Firmicutes	Clostridia	Lachnospirales	Lachnospiraceae
5067802bd785e03178b24647c72f15cd	Bacteria	Firmicutes	Clostridia	Oscillospirales	Ruminococcaceae	uncultured
cbcc7b433fbb6f9630e358106625d13e	Bacteria	Bacteroidota	Bacteroidia	Bacteroidales	Prevotellaceae	Prevotella
298c6c576a8bfb03ace296b5d41c319f	Bacteria	Bacteroidota	Bacteroidia	Bacteroidales	Bacteroidaceae	Bacteroides
d8af40180fe13c0f450aafab946195b7	Bacteria	Firmicutes	Clostridia	Oscillospirales	Ruminococcaceae	Ruminococcus
c3fc57794295c844ceb3caed55fb3054	Bacteria	Bacteroidota	Bacteroidia	Bacteroidales	Tannerellaceae	Parabacteroides
7ef98ad5000be17c0c17341390ed5fbb	Bacteria	Firmicutes	Clostridia	Peptostreptococcales-Tissierellales	Anaerovoracaceae	Family_XIII_AD3011_group
91810beefbb2658d4b91d9405bc610af	Bacteria	Fusobacteriota	Fusobacteriia	Fusobacteriales	Fusobacteriaceae	Fusobacterium
50b3802493ce6ea7aaf6fbb9d9d82311	Bacteria	Firmicutes	Clostridia	Lachnospirales	Lachnospiraceae
c7feef932d79a534c9fd444c68e7eaf3	Bacteria	Fusobacteriota	Fusobacteriia	Fusobacteriales	Fusobacteriaceae	Fusobacterium
f4dcb8eb87d7c3d305481a9edebb0be3	Bacteria	Proteobacteria	Gammaproteobacteria	Burkholderiales	Neisseriaceae	Neisseria
2f97492ef9c9571e2e76166dde9d64eb	Bacteria	Firmicutes	Bacilli	Staphylococcales	Gemellaceae	Gemella
9037a8807f265f6926427153c9f6f6f8	Bacteria	Bacteroidota	Bacteroidia	Bacteroidales	Rikenellaceae	Alistipes
7d663c318c1458dc6284f58275e70bac	Bacteria	Bacteroidota	Bacteroidia	Bacteroidales	Bacteroidaceae	Bacteroides
bf5a09fbaabed1c944f5e2de9105f25d	Bacteria	Bacteroidota	Bacteroidia	Bacteroidales	Muribaculaceae	Muribaculaceae
09319ac323f77f615ddb75ed744ac20e	Bacteria	Bacteroidota	Bacteroidia	Bacteroidales	Tannerellaceae	Parabacteroides
c5ccea21b43ffc03a1ab4d769be69f09	Bacteria	Bacteroidota	Bacteroidia	Bacteroidales	Prevotellaceae	Prevotella
0799969f0344b3ba6089015504ba44e3	Bacteria	Bacteroidota	Bacteroidia	Bacteroidales	Porphyromonadaceae	Porphyromonas
6419b19ef13c13d5e5df402d01761358	Bacteria	Bacteroidota	Bacteroidia	Bacteroidales	Prevotellaceae	Prevotella
f2d1101224b2b1752340a3b7ba722128	Bacteria	Proteobacteria	Gammaproteobacteria	Pseudomonadales	Pseudomonadaceae	Pseudomonas
12dffa1bd6bdcced3d9a9eb0f9ec0c64	Bacteria	Firmicutes	Clostridia	Lachnospirales	Lachnospiraceae	Coprococcus
3c3c05b27064591a63bdabfe89ee6022	Bacteria	Bacteroidota	Bacteroidia	Bacteroidales	Porphyromonadaceae	Porphyromonas
7d014016ed0187f599e4908408c6b73f	Bacteria	Firmicutes	Clostridia	Peptostreptococcales-Tissierellales	Peptostreptococcaceae	Peptostreptococcus
67dcfe47d556f765e28437e11d420242	Bacteria	Firmicutes	Clostridia	Lachnospirales	Lachnospiraceae	[Eubacterium]_xylanophilum_group
03a7ebfd6d04ded63c0ac7428a1dad12	Bacteria	Proteobacteria	Gammaproteobacteria	Pasteurellales	Pasteurellaceae	Aggregatibacter
5377c81209c5993ce3ed6b449f2fe9a1	Bacteria	Actinobacteriota	Actinobacteria	Micrococcales	Micrococcaceae	Rothia
32e29bb53d702b27f6711c0b4442e5d3	Bacteria	Bacteroidota	Bacteroidia	Bacteroidales	Prevotellaceae	Alloprevotella
e58e45577f5c5cba037b0e0c3f182302	Bacteria	Firmicutes	Clostridia	Lachnospirales	Lachnospiraceae	[Eubacterium]_eligens_group
1fb20f8a309b3f7514d8e448d82bdd6c	Bacteria	Firmicutes	Clostridia	Lachnospirales	Lachnospiraceae	Roseburia
39ca95193207c551691b93ba875e685c	Bacteria	Firmicutes	Bacilli	Lactobacillales	Streptococcaceae	Streptococcus
b0cf08f579ad10700b9e3172401f4dff	Bacteria	Actinobacteriota	Actinobacteria	Corynebacteriales	Corynebacteriaceae	Corynebacterium
d5d4416c12e9fd499acedb04e0477dbd	Bacteria	Firmicutes	Clostridia	Lachnospirales	Lachnospiraceae	Lachnoclostridium
b2f4110feaf320f65166425b63a017dd	Bacteria	Bacteroidota	Bacteroidia	Bacteroidales	Porphyromonadaceae	Porphyromonas
c533a557f90737bbc8bccbbc981a8c63	Bacteria	Firmicutes	Bacilli	Lactobacillales	Streptococcaceae	Streptococcus
a5073c7d3d8a0892e7a52c56967664dc	Bacteria	Firmicutes	Negativicutes	Veillonellales-Selenomonadales	Veillonellaceae	Dialister
090ca2f93cd06261fbdf11f905df0717	Bacteria	Bacteroidota	Bacteroidia	Bacteroidales	Prevotellaceae	Prevotella
a29990fffb08af05632b35e9d3d8fd77	Bacteria	Firmicutes	Clostridia	Clostridia_UCG-014	Clostridia_UCG-014	Clostridia_UCG-014
6871606703975869c98aef4d4dd65f06	Bacteria	Proteobacteria	Gammaproteobacteria	Enterobacterales	Enterobacteriaceae	Escherichia-Shigella
59904bef69c096959f3e1c48111f6c50	Bacteria	Firmicutes	Clostridia	Lachnospirales	Lachnospiraceae	Butyrivibrio
461b7d1842c4a2a8d9000bc3c0879ce6	Bacteria	Bacteroidota	Bacteroidia	Bacteroidales	Prevotellaceae	Prevotella
d696881d5a499c182b71779ac93f7009	Bacteria	Firmicutes	Clostridia	Lachnospirales	Lachnospiraceae	Lachnospiraceae_UCG-004
079aa185a6e9034f4c2289d84d732d9b	Bacteria	Actinobacteriota	Actinobacteria	Corynebacteriales	Corynebacteriaceae	Corynebacterium
1ca5faa027dba8e58e3340d497a56da5	Bacteria	Firmicutes	Clostridia	Lachnospirales	Lachnospiraceae	Johnsonella
66676db42d1f6e1767827b58f7aad217	Bacteria	Spirochaetota	Spirochaetia	Spirochaetales	Spirochaetaceae	Treponema
eeee750c0e8da877bba8f703b229e87c	Bacteria	Spirochaetota	Spirochaetia	Spirochaetales	Spirochaetaceae	Treponema
272489485af159a8ea1a14bf2714f5bf	Bacteria	Firmicutes	Bacilli	Lactobacillales	Lactobacillaceae	Lactobacillus
0d415e3bab726f0ec22ede37a4c56459	Bacteria	Firmicutes	Negativicutes	Veillonellales-Selenomonadales	Selenomonadaceae	Megamonas
497046cccff2eae0addbdff98ddda2c7	Bacteria	Firmicutes	Clostridia	Lachnospirales	Lachnospiraceae	Stomatobaculum
b84cfba93a50584548294db7aba37d28	Bacteria	Bacteroidota	Bacteroidia	Bacteroidales	Marinifilaceae	Butyricimonas
63fcaf02bc7b34ab33308d40414e7307	Bacteria	Bacteroidota	Bacteroidia	Bacteroidales	Bacteroidaceae	Bacteroides
2edd42489ae7073b20fffd7fdea81411	Bacteria	Bacteroidota	Bacteroidia	Bacteroidales	Marinifilaceae	Odoribacter
2a27f33efca99735137f7fa7fe0c7fdf	Bacteria	Actinobacteriota	Actinobacteria	Corynebacteriales	Corynebacteriaceae	Lawsonella
b8e069c8cebdcb7f8b43ab26a6793977	Bacteria	Firmicutes	Clostridia	Oscillospirales	Ruminococcaceae	uncultured
1667bf727ec7f933a7e70d3c13396fc3	Bacteria	Proteobacteria	Alphaproteobacteria	Rhodospirillales	uncultured	uncultured
35f2a4685ae02ae84a88cd5834245279	Bacteria	Firmicutes	Bacilli	Lactobacillales	Enterococcaceae	Enterococcus
10fae19aa3418fc0992d9de8bf94e333	Bacteria	Bacteroidota	Bacteroidia	Bacteroidales	Marinifilaceae	Butyricimonas
1974787cf500afff8f842ab6b205f8a9	Bacteria	Bacteroidota	Bacteroidia	Bacteroidales	Tannerellaceae	Parabacteroides
3078718ab7cda8047a47f596d7d885ef	Bacteria	Firmicutes	Clostridia	Oscillospirales	Butyricicoccaceae	Butyricicoccus
423933da8b7e961e1a995ebd7b677bac	Bacteria	Firmicutes	Clostridia	Lachnospirales	Lachnospiraceae	Lachnoanaerobaculum
a79732af70a211ec924458ff9e41f000	Bacteria	Actinobacteriota	Actinobacteria	Actinomycetales	Actinomycetaceae	Actinomyces
d1f64f8f5e8454a6ca4247c9822d89bc	Bacteria	Firmicutes	Clostridia	Clostridia_UCG-014	Clostridia_UCG-014	Clostridia_UCG-014
a956bdda7298d2d3e496435d771fa49e	Bacteria	Firmicutes	Clostridia	Oscillospirales	Ruminococcaceae
6469e5a7d3ee461ae94099be7264f3cb	Bacteria	Bacteroidota	Bacteroidia	Bacteroidales	Prevotellaceae	Prevotella
2dbb2410d57cf07b9448d6dc0d5cf236	Bacteria	Proteobacteria	Alphaproteobacteria	Rhodospirillales	uncultured	uncultured
58fb734f1b112108c9ccf2f90ab15a97	Bacteria	Firmicutes	Clostridia	Oscillospirales	Oscillospiraceae	NK4A214_group
f52fd9ef70adf8045c50e9fb174058df	Bacteria	Firmicutes	Clostridia	Lachnospirales	Lachnospiraceae
0b440228606408284418637a1a6b1d0c	Bacteria	Firmicutes	Clostridia	Lachnospirales	Lachnospiraceae	Anaerostipes
4505ff44394d3643e5397c8c6fc0b9f7	Bacteria	Proteobacteria	Alphaproteobacteria	Rhodobacterales	Rhodobacteraceae	Paracoccus
9ef0cbc51b4da5071e9139d2b1624b7b	Bacteria	Bacteroidota	Bacteroidia	Bacteroidales	Prevotellaceae	Prevotella
deda669f1f549c2d88916013f1dced66	Bacteria	Proteobacteria	Gammaproteobacteria	Burkholderiales	Sutterellaceae	Sutterella
1f0481c4fc1ddc5a118dd691b40a1670	Bacteria	Bacteroidota	Bacteroidia	Bacteroidales	Bacteroidaceae	Bacteroides
9f52ceb0d5f622fe3ef30595bee4a4f3	Bacteria	Proteobacteria	Gammaproteobacteria	Pseudomonadales	Moraxellaceae	Acinetobacter
d482173cd7b35ee0c780bb9bcb07ead1	Bacteria	Bacteroidota	Bacteroidia	Bacteroidales	Prevotellaceae	Prevotella
a171393733bf5c6865587c8d9366147c	Bacteria	Bacteroidota	Bacteroidia	Bacteroidales	Muribaculaceae	Muribaculaceae
7f68f70c5468ddee03181b0004bceaca	Bacteria	Bacteroidota	Bacteroidia	Bacteroidales	Bacteroidaceae	Bacteroides
eefa3064233affd973d88ceb25fdcdb8	Bacteria	Proteobacteria	Gammaproteobacteria	Enterobacterales	Enterobacteriaceae
20375267c87329bba7a774229b857b8a	Bacteria	Firmicutes	Clostridia	Oscillospirales	Ruminococcaceae	Anaerotruncus
598f7a6270c2bff22ac0c86e9ea3745c	Bacteria	Bacteroidota	Bacteroidia	Bacteroidales	Bacteroidaceae	Bacteroides
b07f3511467fe2d4705ed0eb866ad23f	Bacteria	Firmicutes	Clostridia	Lachnospirales	Lachnospiraceae	Eisenbergiella
697cbaf1d58aba25ed3e00a9fd9a2a7d	Bacteria	Proteobacteria	Gammaproteobacteria	Pasteurellales	Pasteurellaceae
7fded44c8755358a0539cdedf5654d2d	Bacteria	Firmicutes	Clostridia	Oscillospirales	Butyricicoccaceae	Butyricicoccus
ce8d2adfe40c8524029a657d4d77f8ba	Bacteria	Fusobacteriota	Fusobacteriia	Fusobacteriales	Fusobacteriaceae	Fusobacterium
2e2a8c59fb8ac98a5bbd30defd55f706	Bacteria	Firmicutes	Clostridia	Lachnospirales	Lachnospiraceae	Lachnospiraceae_UCG-003
6e42f2f52efab58535aea832c3653a31	Bacteria	Firmicutes	Bacilli	Lactobacillales	Streptococcaceae	Streptococcus
76e82527e5cd467a0b429ec35367dde2	Bacteria	Bacteroidota	Bacteroidia	Bacteroidales	Bacteroidaceae	Bacteroides
b5fb78df345308656deb14a1b58f71d7	Bacteria	Proteobacteria	Gammaproteobacteria	Burkholderiales	Neisseriaceae	uncultured
08a3b5dfa54d86a203e85d0917463e4d	Bacteria	Bacteroidota	Bacteroidia	Bacteroidales	Prevotellaceae	Prevotella
95c37c60c2f0240e12fb155042ea2848	Bacteria	Firmicutes	Clostridia	Oscillospirales	Ruminococcaceae	Ruminococcus
3bdf23bedd0478ae0e60a243549742c6	Bacteria	Bacteroidota	Bacteroidia	Bacteroidales	Prevotellaceae	Prevotella
0aa7ef8246cbfb3dec010a9145ac5aca	Bacteria	Bacteroidota	Bacteroidia	Bacteroidales	Prevotellaceae	Prevotella
c613d4022c77d4390bbcd76df5ad12aa	Bacteria	Bacteroidota	Bacteroidia	Bacteroidales	Marinifilaceae	Odoribacter
2e2f3a1dd2af1b30722cd9a5e0a3c7aa	Bacteria	Firmicutes	Clostridia	Oscillospirales	Oscillospiraceae	UCG-002
c34dd19e1b378ef162b1b5f002958b1e	Bacteria	Firmicutes	Clostridia	Lachnospirales	Lachnospiraceae	Tyzzerella
40afb5b4a025a1494fb0a8a8a246ffa4	Bacteria	Desulfobacterota	Desulfovibrionia	Desulfovibrionales	Desulfovibrionaceae	Desulfovibrio
123de7592d763fa0cc104310cea5b3ee	Bacteria	Bacteroidota	Bacteroidia	Bacteroidales	Tannerellaceae	Parabacteroides
14c9ccbac7cbb70406252a62544510e8	Bacteria	Firmicutes	Clostridia	Lachnospirales	Lachnospiraceae
88ce3ea968ac0ee497e2f66002707243	Bacteria	Bacteroidota	Bacteroidia	Bacteroidales	Barnesiellaceae	Coprobacter
91136bdffce1140656e6afce22219edc	Bacteria	Bacteroidota	Bacteroidia	Bacteroidales	Marinifilaceae	Butyricimonas
c3016b2aa7330dea47c2a5b244a35bde	Bacteria	Bacteroidota	Bacteroidia	Bacteroidales	Prevotellaceae	Prevotella
973e8a53e58cdbee075446cdb234ffda	Bacteria	Firmicutes	Clostridia	Lachnospirales	Lachnospiraceae	Lachnoclostridium
cc69f10d4a97e69e093f6d89c5def09b	Bacteria	Bacteroidota	Bacteroidia	Bacteroidales	Muribaculaceae	Muribaculaceae
2277bc107749c0c563652bb247e181ee	Bacteria	Bacteroidota	Bacteroidia	Bacteroidales	Bacteroidaceae	Bacteroides
4c86b7dc76ffaceee3e1c5708a103625	Bacteria	Firmicutes	Clostridia	Peptostreptococcales-Tissierellales	Peptostreptococcales-Tissierellales	Peptoniphilus
ea8a7fecf530bf31e85ee327f17b5e95	Bacteria	Proteobacteria	Gammaproteobacteria	Enterobacterales	Enterobacteriaceae	Escherichia-Shigella
1a5e6192e47b32257cee1ab730e22aa5	Bacteria	Firmicutes	Clostridia	Oscillospirales	Oscillospiraceae	UCG-005
269666b9a6ba0bc16c61aa6301170753	Bacteria	Bacteroidota	Bacteroidia	Bacteroidales	Muribaculaceae	Muribaculaceae
e1bb3a299e743f0938cfc580861258d2	Bacteria	Firmicutes	Clostridia	Peptostreptococcales-Tissierellales	Anaerovoracaceae	S5-A14a
f5cb30d95b72faef004be49380f1df66	Bacteria	Firmicutes	Clostridia	Lachnospirales	Lachnospiraceae
00264b7d23be82c5eca43162123d4081	Bacteria	Proteobacteria	Gammaproteobacteria	Pasteurellales	Pasteurellaceae	Aggregatibacter
187eac8bca2e9f3f0b5358be3ea0799b	Bacteria	Bacteroidota	Bacteroidia	Bacteroidales	Rikenellaceae	Alistipes
a76720587f025dba7a7062e4208e6075	Bacteria	Bacteroidota	Bacteroidia	Bacteroidales	Prevotellaceae	Prevotella
53e7cbd7a9abd713108dcf49664f63b2	Bacteria	Firmicutes	Clostridia	Oscillospirales	Oscillospiraceae	UCG-005
b8bbd852645dd685c6d28d70c6f87870	Bacteria	Actinobacteriota	Actinobacteria	Actinomycetales	Actinomycetaceae	Actinomyces
c9f0e42e30825a773fe858724ab61f3c	Bacteria	Firmicutes	Negativicutes	Veillonellales-Selenomonadales	Veillonellaceae	Dialister
6df033bbc7fc03b1ccd4ff8ba0e35289	Bacteria	Actinobacteriota	Coriobacteriia	Coriobacteriales	Coriobacteriaceae	Collinsella
b35834a85c1fa4139db4a144a2daf4e9	Bacteria	Spirochaetota	Spirochaetia	Spirochaetales	Spirochaetaceae	Treponema
4b6e6dd948252c6550a77567632571a0	Bacteria	Bacteroidota	Bacteroidia	Bacteroidales	Marinifilaceae	Odoribacter
94575499e0c8f7e3332517b4434e758c	Bacteria	Actinobacteriota	Coriobacteriia	Coriobacteriales	Coriobacteriales_Incertae_Sedis	uncultured
a35c26407c71f3bfc04bdeb909b6f2e6	Bacteria	Firmicutes	Clostridia	Oscillospirales	Oscillospiraceae	Oscillibacter
29196d0ce23b12abb797399a0e78e2c8	Bacteria	Firmicutes	Clostridia	Lachnospirales	Lachnospiraceae	Lachnospiraceae_UCG-004
9d2df2bf600108b413948b89565a12a4	Bacteria	Firmicutes	Clostridia	Lachnospirales	Lachnospiraceae
a66f7d7716c69085588a060863a0d2d7	Bacteria	Actinobacteriota	Actinobacteria	Actinomycetales	Actinomycetaceae	Actinomyces
e798af112c5407aed7b8f8273280d547	Bacteria	Actinobacteriota	Actinobacteria	Corynebacteriales	Corynebacteriaceae	Lawsonella
92c9c6c21eaabf57d66b5d8bbdfce50c	Bacteria	Firmicutes	Clostridia	Oscillospirales	Ruminococcaceae	Faecalibacterium
c02fa70fd8fe3524f57605c85e1fc65d	Bacteria	Firmicutes	Clostridia	Lachnospirales	Lachnospiraceae	Marvinbryantia
30219f99427a2a6971069a7fe8f934ff	Bacteria	Firmicutes	Clostridia	Peptostreptococcales-Tissierellales	Anaerovoracaceae	S5-A14a
2c0572a16e71276f5be55b6c3f7af41f	Bacteria	Proteobacteria	Gammaproteobacteria	Pasteurellales	Pasteurellaceae	Haemophilus
57a2bb8cb813724ebd81febe376b2608	Bacteria	Firmicutes	Bacilli	Lactobacillales	Aerococcaceae	Facklamia
887453cdfde84d04e4cb318efe3c4fc1	Bacteria	Firmicutes	Clostridia	Christensenellales	Christensenellaceae	Christensenellaceae_R-7_group
d5aa275a395f9e3bf7533516d29b51fb	Bacteria	Firmicutes	Clostridia	Oscillospirales	Ruminococcaceae
bfb2347aee9a45bce2d033f9af2cce2b	Bacteria	Firmicutes	Clostridia	Peptostreptococcales-Tissierellales	Peptostreptococcales-Tissierellales	Peptoniphilus
c4ff94c29e6d23a5b7e5f338708f6ed0	Bacteria	Firmicutes	Bacilli	Staphylococcales	Gemellaceae	Gemella
313ee60eab7d0cc09ebbefc2d00042fb	Bacteria	Proteobacteria	Gammaproteobacteria	Enterobacterales	Enterobacteriaceae
001350b48501fcf8ecdc46aa341d5564	Bacteria	Firmicutes	Clostridia	Clostridiales	Clostridiaceae	Clostridium_sensu_stricto_1
26878d688cfdfb6886d24c2e392c1995	Bacteria	Firmicutes	Clostridia	Oscillospirales	Oscillospiraceae	UCG-005
f874ce43ef4e48912e6ec0bc04e2adc1	Bacteria	Firmicutes	Clostridia	Lachnospirales	Lachnospiraceae	[Eubacterium]_ventriosum_group
1799bb6fa3baa5becf58a1b7909fe4e0	Bacteria	Firmicutes	Bacilli	Lactobacillales	Lactobacillaceae	Lactobacillus
806725480737a54152f0a7ddacf7a4a4	Bacteria	Bacteroidota	Bacteroidia	Flavobacteriales	Flavobacteriaceae	Capnocytophaga
f716e8fadfd332563b90125b21ae3e54	Bacteria	Actinobacteriota	Actinobacteria	Micrococcales	Micrococcaceae	Micrococcus
368d025a2cccadcc7fa2d38d69b04ead	Bacteria	Bacteroidota	Bacteroidia	Bacteroidales	Muribaculaceae	Muribaculaceae
d7481463f201c47fb6ce53685fd4a93d	Bacteria	Firmicutes	Clostridia	Lachnospirales	Lachnospiraceae	Roseburia
685ea7b241c4a4d9cb215051998af076	Bacteria	Bacteroidota	Bacteroidia	Bacteroidales	Bacteroidaceae	Bacteroides
5ccee77a47fc43a4de64902393d8914d	Bacteria	Bacteroidota	Bacteroidia	Bacteroidales	Marinifilaceae	Butyricimonas
6def9d23e319c4e43fd0d8e1d3fe11c3	Bacteria	Firmicutes	Clostridia	Peptostreptococcales-Tissierellales	Peptostreptococcales-Tissierellales	Parvimonas
c185bb77a8874aa83ba182abcabe45d5	Bacteria	Actinobacteriota	Coriobacteriia	Coriobacteriales	Atopobiaceae	Olsenella
95b98ec0872f81172377d084015c01fe	Bacteria	Bacteroidota	Bacteroidia	Bacteroidales	Bacteroidaceae	Bacteroides
004dffba83f6f9581d92c833ff76b401	Bacteria	Proteobacteria	Alphaproteobacteria	Caulobacterales	Caulobacteraceae	Brevundimonas
bc57c5efda08859d29d9e5256957aef0	Bacteria	Bacteroidota	Bacteroidia	Bacteroidales	Bacteroidaceae	Bacteroides
f0cac7b79b2ca5284f4ee71d586bc6f7	Bacteria	Bacteroidota	Bacteroidia	Bacteroidales	Porphyromonadaceae	Porphyromonas
aaf0dd1c76c7b0fb95fd083984b4c7d6	Bacteria	Bacteroidota	Bacteroidia	Bacteroidales	Prevotellaceae	Prevotella
a4d7101ef41f0d4832d0484e27a82a09	Bacteria	Firmicutes	Clostridia	Peptostreptococcales-Tissierellales	Peptostreptococcales-Tissierellales	Anaerococcus
876ed260be5f69590ce1242534b48054	Bacteria	Firmicutes	Bacilli	Staphylococcales	Staphylococcaceae	Staphylococcus
2527a5300ed13de1dc1873353a5eb4ab	Bacteria	Proteobacteria	Gammaproteobacteria	Burkholderiales	Comamonadaceae	Tepidimonas
52da3befa467d3466efca40a901c6ac0	Bacteria	Firmicutes	Clostridia	Lachnospirales	Lachnospiraceae	Lachnoclostridium
659fd0d4ba3933fdd05705e768e5a7b6	Bacteria	Firmicutes	Bacilli	Staphylococcales	Staphylococcaceae	Staphylococcus
5f0a498b4a742f8a44c5682c33001a1f	Bacteria	Bacteroidota	Bacteroidia	Bacteroidales	Marinifilaceae	Butyricimonas
5e4d6c258ce34cdcbe0afac51c11393f	Bacteria	Firmicutes	Clostridia	Christensenellales	Christensenellaceae	Christensenellaceae_R-7_group
7eab1f30775216318845365fe03d334e	Bacteria	Firmicutes	Clostridia	Peptostreptococcales-Tissierellales	Anaerovoracaceae	Mogibacterium
d7b98981432cbed6a368d19644ccd941	Bacteria	Bacteroidota	Bacteroidia	Bacteroidales	Prevotellaceae	Alloprevotella
c7a7395b89bb67dea9ba9f64619996e8	Bacteria	Desulfobacterota	Desulfovibrionia	Desulfovibrionales	Desulfovibrionaceae	Desulfovibrio
f5a1bbd245d2a517c4a95e9795396dbb	Bacteria	Proteobacteria	Gammaproteobacteria	Burkholderiales	Sutterellaceae	Sutterella
be98d8ff969d6a63f02a1689d8b0ba87	Bacteria	Firmicutes	Bacilli	Lactobacillales	Lactobacillaceae	Lactobacillus
623891bafc90257014ace908c7c3bdbc	Bacteria	Proteobacteria	Gammaproteobacteria	Pseudomonadales	Moraxellaceae	Acinetobacter
1b684886d5f288cbe4fee434e6deea51	Bacteria	Actinobacteriota	Actinobacteria	Corynebacteriales	Corynebacteriaceae	Corynebacterium
221e52a05bb6cbed553ebd6e90510705	Bacteria	Bacteroidota	Bacteroidia	Bacteroidales	Prevotellaceae	Prevotella
226d2bd4351687a7bc0054a4423759fe	Bacteria	Firmicutes	Clostridia	Oscillospirales	Butyricicoccaceae	UCG-009
0cfb72e24411485e66be3b4d0aa05eef	Bacteria	Firmicutes	Clostridia	Peptostreptococcales-Tissierellales	Peptostreptococcales-Tissierellales	Peptoniphilus
5258d83891df2184efd9eea94f9c9c08	Bacteria	Firmicutes	Clostridia	Lachnospirales	Lachnospiraceae	Roseburia
f032512c783f52530e3260af19f647f3	Bacteria	Firmicutes	Clostridia	Oscillospirales	Ruminococcaceae	Faecalibacterium
49eca5f2a4ba9bb1c9988c2726e5cdb9	Bacteria	Firmicutes	Clostridia	Oscillospirales	Ruminococcaceae	Incertae_Sedis
d2f09bab93243059cf1f07b78e09e41f	Bacteria	Firmicutes	Clostridia	Oscillospirales	Ruminococcaceae	Faecalibacterium
7b9fa9bac1d7e2d3b30e01ce98915c41	Unassigned
c6e51c552688c1fff40c5ceb6af8a113	Bacteria	Firmicutes	Bacilli	Staphylococcales	Gemellaceae	Gemella
dd68c7b3d6b665f362d388f2f1be6663	Bacteria	Firmicutes	Bacilli	Lactobacillales
62f2f72ebe54ba8a46d02c0658342122	Bacteria	Actinobacteriota	Actinobacteria	Actinomycetales	Actinomycetaceae	Actinomyces
aaec20f50e09e08031c8c0f1715df991	Bacteria	Firmicutes	Clostridia	Oscillospirales	Oscillospiraceae	NK4A214_group
f29ce342a605c6e64e24e144e7ab01fb	Bacteria	Proteobacteria	Gammaproteobacteria	Burkholderiales	Sutterellaceae	Sutterella
5183a9402dfc83543fbfb7c63ce74df9	Bacteria	Firmicutes	Bacilli	Staphylococcales	Gemellaceae	Gemella
fa6a1f7c7d0f030ad2a7c900c77c0656	Bacteria	Proteobacteria	Gammaproteobacteria	Alteromonadales	Shewanellaceae	Shewanella
4efa1ebe4109727741438bbbee73f962	Bacteria	Bacteroidota	Bacteroidia	Bacteroidales	Marinifilaceae	Butyricimonas
bb48d4fe6403e7ecb4bc406617649cd8	Bacteria	Firmicutes	Bacilli	Lactobacillales	Lactobacillaceae	Lactobacillus
655854fac4db5fad54be1012d443df6b	Bacteria	Firmicutes	Negativicutes	Veillonellales-Selenomonadales	Selenomonadaceae	Selenomonas
e4b67e15e61960f3b6d2955124ac7ab3	Bacteria	Bacteroidota	Bacteroidia	Flavobacteriales	Flavobacteriaceae	uncultured
6efcdc30ef3bd856ba277461020b0afa	Bacteria	Bacteroidota	Bacteroidia	Bacteroidales	Prevotellaceae	Prevotella
96b96a8e86f7d8610ac2bcbfa762ee7a	Bacteria	Actinobacteriota	Actinobacteria	Corynebacteriales	Corynebacteriaceae	Corynebacterium
91b1ce36147787ddccd692b5b52b597f	Bacteria	Firmicutes	Clostridia	Peptostreptococcales-Tissierellales	Peptostreptococcaceae	Romboutsia
3d48874183df65f00f253cf68234e2ca	Bacteria	Bacteroidota	Bacteroidia	Bacteroidales	Prevotellaceae	Paraprevotella
babe8099e16504690a9a257696a9a500	Bacteria	Firmicutes	Clostridia	Oscillospirales	Ruminococcaceae	Anaerotruncus
5870890cd929421a1bcb3d8533b37431	Bacteria	Firmicutes	Clostridia	Lachnospirales	Lachnospiraceae	Roseburia
abb424a372d5efb740f5bbcc937418c2	Bacteria	Firmicutes	Clostridia	Christensenellales	Christensenellaceae	Christensenellaceae_R-7_group
1b64dbf2fdec531063bf15b52fcab386	Bacteria	Fusobacteriota	Fusobacteriia	Fusobacteriales	Fusobacteriaceae	Fusobacterium
75514d46a0768de05a21bee576871dd7	Bacteria	Firmicutes	Clostridia	Peptostreptococcales-Tissierellales	Peptostreptococcales-Tissierellales	Ezakiella
2e6c1b790e7740d5401a5c72a34c9aa9	Bacteria	Firmicutes	Clostridia	Christensenellales	Christensenellaceae	Christensenellaceae_R-7_group
06211b032df11752967b71e57fecabc5	Bacteria	Firmicutes	Clostridia	Peptostreptococcales-Tissierellales	Anaerovoracaceae	S5-A14a
f35edb73290081d184e11aae6be51c6c	Bacteria	Bacteroidota	Bacteroidia	Bacteroidales	Barnesiellaceae	Barnesiella
bea0f61308dffec27139b5dd2d3c4b08	Bacteria	Firmicutes	Clostridia	Lachnospirales	Lachnospiraceae	Coprococcus
c21f39f0ef615b16afeb6192f3a68fbc	Bacteria	Firmicutes	Clostridia	Oscillospirales	Ruminococcaceae	Ruminococcus
add7f5d621120b854b4f1ab2f611089e	Bacteria	Bacteroidota	Bacteroidia	Bacteroidales	Prevotellaceae	Prevotella
cda1d862661b23658c082a9fbe5e7200	Bacteria	Proteobacteria	Gammaproteobacteria	Enterobacterales	Enterobacteriaceae	Escherichia-Shigella
497563d597812be5087d9d207ba6d5f2	Bacteria	Bacteroidota	Bacteroidia	Bacteroidales	Prevotellaceae	Prevotella
76632501a00ccf1f9bc3b7e0e1a24510	Bacteria	Bacteroidota	Bacteroidia	Bacteroidales	Bacteroidaceae	Bacteroides
2778eb1bf20e2f3c9928095d47c940b1	Bacteria	Firmicutes	Clostridia	Oscillospirales	Oscillospiraceae	Flavonifractor
09b0c18468dbfa3db1bc6a6063000327	Bacteria	Firmicutes	Clostridia	Oscillospirales	Ruminococcaceae	UBA1819
8f4f35517e5a03a31cd719910679538d	Bacteria	Firmicutes	Clostridia	Oscillospirales	Oscillospiraceae	Colidextribacter
4225aba827bcec94c86b8b05724f5c41	Bacteria	Fusobacteriota	Fusobacteriia	Fusobacteriales	Fusobacteriaceae	Fusobacterium
d793911feee5427aafdcdeb8242a8eef	Bacteria	Firmicutes	Clostridia	Lachnospirales	Lachnospiraceae	Lachnoclostridium
a17bc240fca3cdf2cd9cccd40a3f0d0f	Bacteria	Firmicutes	Clostridia	Oscillospirales	Ruminococcaceae	Faecalibacterium
155ace0850fc88498e3c881bc5252fcc	Bacteria	Bacteroidota	Bacteroidia	Bacteroidales	Bacteroidaceae	Bacteroides
5aecb0dcd795d02e86bcba635e71f356	Bacteria	Bacteroidota	Bacteroidia	Bacteroidales	Marinifilaceae	Butyricimonas
56a29fd6be75bdd87a5a6709728c6b6f	Bacteria	Proteobacteria	Gammaproteobacteria	Enterobacterales	Enterobacteriaceae	Escherichia-Shigella
eb95a334bfd9595d4a5c793a3e3461b8	Bacteria	Proteobacteria	Gammaproteobacteria	Enterobacterales	Erwiniaceae
bf0f384aa61e9033bf2d818e36b54484	Bacteria	Firmicutes	Clostridia	Clostridiales	Clostridiaceae	Clostridium_sensu_stricto_1
637721519d1378f008ab827c84ddb7ed	Bacteria	Firmicutes	Clostridia	Peptostreptococcales-Tissierellales	Peptostreptococcales-Tissierellales	Peptoniphilus
1d657a472f1b88a53a54ea0ff064389b	Bacteria	Firmicutes	Clostridia	Lachnospirales	Lachnospiraceae	Howardella
fa872c3b86976d6fb407913e3c890eac	Bacteria	Bacteroidota	Bacteroidia	Bacteroidales	Prevotellaceae	Prevotella
efb4ac9cc4ab3f134aaa358c26b265ce	Bacteria	Firmicutes	Clostridia	Oscillospirales	Oscillospiraceae	Colidextribacter
1ffb4078dc1f993a8e5cd468f65ee464	Bacteria	Firmicutes	Clostridia	Oscillospirales	Ruminococcaceae	Faecalibacterium
bd8e4c2d93713dcdaf01413dc2c8e4f8	Bacteria	Firmicutes	Clostridia	Oscillospirales	Ruminococcaceae	Faecalibacterium
60e2c277a9962af306fa4b198263d9fd	Bacteria	Firmicutes	Clostridia	Lachnospirales	Lachnospiraceae	Sellimonas
11e022c94adbfb17e194b269bb5db525	Bacteria	Firmicutes	Clostridia	Christensenellales	Christensenellaceae	Christensenellaceae_R-7_group
94d34797ac8606cf87bd632d34a80763	Bacteria	Bacteroidota	Bacteroidia	Flavobacteriales	Flavobacteriaceae	Capnocytophaga
846ab3123d973f513786981469a163df	Bacteria	Firmicutes	Clostridia	Peptostreptococcales-Tissierellales	Peptostreptococcales-Tissierellales	Anaerococcus
717de3a9d5b0c889f0195a1a20330fc7	Bacteria	Firmicutes	Clostridia	Peptostreptococcales-Tissierellales	Peptostreptococcales-Tissierellales	Anaerococcus
043e380b463fa123bc01ed24096d28ee	Bacteria	Proteobacteria	Gammaproteobacteria	Pasteurellales	Pasteurellaceae	Haemophilus
1b01b7ccf1d71721b8378b987d4c4273	Bacteria	Actinobacteriota	Actinobacteria	Corynebacteriales	Corynebacteriaceae	Lawsonella
0f1b870c2983a25d6bf4c45760247447	Bacteria	Firmicutes	Clostridia	Peptostreptococcales-Tissierellales	Peptostreptococcales-Tissierellales	Anaerococcus
83f8f5d8e0561b75e8af3b6cc5a3e2f0	Bacteria	Firmicutes	Clostridia	Oscillospirales	Oscillospiraceae	UCG-002
353753dfee54fe6ee00a079f36b49706	Bacteria	Fusobacteriota	Fusobacteriia	Fusobacteriales	Fusobacteriaceae	Fusobacterium
9baeeeb44d12a1087dc7bf9dda5207b2	Bacteria	Firmicutes	Clostridia	Christensenellales	Christensenellaceae	Christensenellaceae_R-7_group
7eb26d9db6c55dab0239c1581f665b18	Bacteria	Firmicutes	Clostridia	Clostridia_vadinBB60_group	Clostridia_vadinBB60_group	Clostridia_vadinBB60_group
7074a17203e0ac32e47ef5a7a99efc89	Bacteria	Bacteroidota	Bacteroidia	Bacteroidales	Marinifilaceae	Butyricimonas
f77d2cf3c4d4dd859df7d96bce500562	Bacteria	Bacteroidota	Bacteroidia	Bacteroidales	Tannerellaceae	Parabacteroides
aafac579a65f27ede45949747518d402	Bacteria	Firmicutes	Clostridia	Oscillospirales	Ruminococcaceae	Negativibacillus
d0b1452f06642387dfbae1381003946b	Bacteria	Bacteroidota	Bacteroidia	Bacteroidales	Bacteroidaceae	Bacteroides
4ab022964a350b6755c0b20c8356357f	Bacteria	Firmicutes	Clostridia	Christensenellales	Christensenellaceae	Christensenellaceae_R-7_group
424c28cb4ff31418ef286c7027c72bc4	Bacteria	Firmicutes	Clostridia	Lachnospirales	Lachnospiraceae	Lachnoclostridium
d81a50fbd7c617c1272b938e7c5bf705	Bacteria	Firmicutes	Clostridia	Lachnospirales	Lachnospiraceae
7506c41a2cb314591640df853e8fd7c6	Bacteria	Firmicutes	Clostridia	Lachnospirales	Lachnospiraceae	Anaerostipes
41052213f4bb59acb0e9c16c38f73391	Bacteria	Bacteroidota	Bacteroidia	Bacteroidales	Marinifilaceae	Butyricimonas
618add5ec4ce4c055daf2f1bd5b350dc	Bacteria	Bacteroidota	Bacteroidia	Bacteroidales	Barnesiellaceae	Coprobacter
77ea9b86a3921583fbd05bdefb63f83c	Bacteria	Proteobacteria	Gammaproteobacteria	Aeromonadales	Aeromonadaceae	Aeromonas
a0d853521e663468282cd6b14f1d50bb	Bacteria	Firmicutes	Bacilli	Acholeplasmatales	Acholeplasmataceae	Anaeroplasma
40d6931b8a53e4a2aee998e657134e7f	Bacteria	Actinobacteriota	Coriobacteriia	Coriobacteriales	Eggerthellaceae	Gordonibacter
6616d4b1fb1d52a5fb01a4f3337e642e	Bacteria	Firmicutes	Clostridia	Oscillospirales	Ruminococcaceae	CAG-352
e84f1f2445b285f6f4be6ff37d0935be	Bacteria	Spirochaetota	Spirochaetia	Spirochaetales	Spirochaetaceae	Treponema
2e21450bcec222206abc6fdd898d4b34	Bacteria	Firmicutes	Clostridia	Lachnospirales	Lachnospiraceae	Epulopiscium
9ca9dfb4ca09b09e7174deb84cff310d	Bacteria	Fusobacteriota	Fusobacteriia	Fusobacteriales	Fusobacteriaceae	Fusobacterium
8170fd29bb236a1d1e5955d883e215f5	Bacteria	Firmicutes	Clostridia	Oscillospirales	Oscillospiraceae	Oscillospira
601f30bfd5028a07f2fbebe5d15fb3ee	Bacteria	Desulfobacterota	Desulfovibrionia	Desulfovibrionales	Desulfovibrionaceae	Desulfovibrio
a32d1782efa567c1bd8406617dfeecf6	Bacteria	Firmicutes	Clostridia	Oscillospirales	Oscillospiraceae
b79fadd55a0deb37c67b82b2885f0a99	Bacteria	Actinobacteriota	Coriobacteriia	Coriobacteriales	Eggerthellaceae	DNF00809
a5f1ef9b9c03550b338fe7b318b227e7	Bacteria	Bacteroidota	Bacteroidia	Bacteroidales	Bacteroidaceae	Bacteroides
9f10af8c271ef19bca492e50654d3cc7	Bacteria	Firmicutes	Clostridia	Peptostreptococcales-Tissierellales	Peptostreptococcales-Tissierellales	Anaerococcus
23a7dbef74c09f7fcf30cf67186d82c4	Bacteria	Actinobacteriota	Actinobacteria	Micrococcales	Micrococcaceae	Rothia
3e49fbd0e3527e2b21d2be5bbbfaf404	Bacteria	Firmicutes	Clostridia	Christensenellales	Christensenellaceae	Christensenellaceae_R-7_group
bfe9726fb5629f9e96b2160176fbeb52	Bacteria	Bacteroidota	Bacteroidia	Bacteroidales	Tannerellaceae	Parabacteroides
a5a33b706291227df2e3068cef298ebe	Bacteria	Firmicutes	Clostridia	Clostridia_vadinBB60_group	Clostridia_vadinBB60_group	Clostridia_vadinBB60_group
789d8c15128e773d46e79c4b95a9702a	Bacteria	Firmicutes	Clostridia	Lachnospirales	Lachnospiraceae	Roseburia
6c8d50741814bcf779327a341e7aa259	Bacteria	Firmicutes	Clostridia	Oscillospirales	Ruminococcaceae	Ruminococcus
2a2191131bbcac2c2749e701c198c941	Bacteria	Campilobacterota	Campylobacteria	Campylobacterales	Campylobacteraceae	Campylobacter
a9c96d3bf7906adadc5a25a78f0d4afc	Bacteria	Bacteroidota	Bacteroidia	Bacteroidales	Porphyromonadaceae	Porphyromonas
64cd5b084ebe91b3544813307c064212	Bacteria	Firmicutes	Clostridia	Peptostreptococcales-Tissierellales	Anaerovoracaceae	[Eubacterium]_nodatum_group
211f357fbfb9eaa306e3dd585060dd18	Bacteria	Firmicutes	Clostridia	Peptostreptococcales-Tissierellales	Anaerovoracaceae	Family_XIII_AD3011_group
f4fd4d5136d00b6ba8b67030e932e2be	Bacteria	Bacteroidota	Bacteroidia	Bacteroidales	Marinifilaceae	Butyricimonas
3434f0f130e8a97c8866816d510ea76d	Bacteria	Firmicutes	Negativicutes	Veillonellales-Selenomonadales	Veillonellaceae	Veillonellaceae
3b006284c566a6dedb14223e85c402b6	Bacteria	Firmicutes	Clostridia	Peptococcales	Peptococcaceae	Peptococcus
a31e86614df130a34b23461d9d16cc0e	Bacteria	Bacteroidota	Bacteroidia	Flavobacteriales	Weeksellaceae	Bergeyella
d7ad855affe9185170abce85fd67381c	Bacteria	Firmicutes	Clostridia	Oscillospirales	Oscillospiraceae	Intestinimonas
b10fadf49ab9a2d60d973974c60c5c96	Bacteria	Bacteroidota	Bacteroidia	Bacteroidales	Rikenellaceae	Rikenellaceae_RC9_gut_group
f7de8f46161581b0d6c8696f423a5623	Bacteria	Bacteroidota	Bacteroidia	Bacteroidales	Bacteroidaceae	Bacteroides
5930adf9afc2d32d59cb09b32c86d41d	Bacteria	Firmicutes	Clostridia	Clostridiales	Clostridiaceae	Clostridium_sensu_stricto_1
947032e96fb91d23b79e4c7124de0386	Bacteria	Bacteroidota	Bacteroidia	Bacteroidales	Marinifilaceae	Butyricimonas
ee2f8f3874572912b90bc735e1640be8	Bacteria	Firmicutes	Clostridia	Oscillospirales	Ruminococcaceae	Negativibacillus
2aae04cee31276ce0cb31664bd7bfc61	Bacteria	Bacteroidota	Bacteroidia	Bacteroidales	Barnesiellaceae	Coprobacter
667e061fac08c703135ffc188fb2e0a2	Bacteria	Firmicutes	Clostridia	Oscillospirales	Ruminococcaceae	Subdoligranulum
d620cc55a8f28b8a143c5c23553133fd	Bacteria	Firmicutes	Clostridia	Lachnospirales	Lachnospiraceae	[Eubacterium]_ventriosum_group
b9f489feccf739fa68584a865a8deb55	Bacteria	Firmicutes	Clostridia	Peptostreptococcales-Tissierellales	Peptostreptococcales-Tissierellales	Fenollaria
118aefda2758458ad9c72af6eef95707	Bacteria	Proteobacteria	Gammaproteobacteria	Enterobacterales	Enterobacteriaceae	Enterobacter
86ff6c9dc5f1be6ac39f44344abbf25b	Bacteria	Firmicutes	Clostridia	Oscillospirales	Ruminococcaceae	Fournierella
f9840aa05162bd7da01b8095fc5b037d	Bacteria	Proteobacteria	Gammaproteobacteria	Pasteurellales	Pasteurellaceae	Haemophilus
32b05620c9f16c7f500c67352463ab48	Bacteria	Proteobacteria	Gammaproteobacteria	Enterobacterales	Morganellaceae	Morganella
d38569067271bdaab54615b7c46e0ffb	Bacteria	Firmicutes	Clostridia	Lachnospirales	Lachnospiraceae
123ddcd77ad5c48d16b2b084c67099db	Bacteria	Firmicutes	Clostridia	Oscillospirales	Ruminococcaceae	Incertae_Sedis
c16fddc7f8eb7609ceaa680c08e5780e	Bacteria	Actinobacteriota	Coriobacteriia	Coriobacteriales	Eggerthellaceae	Adlercreutzia
51fa74043658a93760af19c34406a258	Bacteria	Firmicutes	Clostridia	Peptostreptococcales-Tissierellales	Peptostreptococcales-Tissierellales	Peptoniphilus
259d1f982e957e18214e4f88b3c34970	Bacteria	Firmicutes	Clostridia	Oscillospirales	Oscillospiraceae	UCG-005
73c0eb8f08d8182464b9b6d23713e0ab	Bacteria	Firmicutes	Clostridia	Lachnospirales	Lachnospiraceae	[Ruminococcus]_torques_group
011755eb178e98e08caf70b914473557	Bacteria	Bacteroidota	Bacteroidia	Bacteroidales	Bacteroidaceae	Bacteroides
26fb7fb14e35673b5bf6dd769a31e254	Bacteria	Proteobacteria	Gammaproteobacteria	Pasteurellales	Pasteurellaceae	Aggregatibacter
f37f45dcd88f83bdcd3a434299d8df18	Bacteria	Firmicutes	Clostridia	Lachnospirales	Lachnospiraceae	Lachnospiraceae_FCS020_group
c937f9ade1726de1f05eeb1113d67ff7	Bacteria	Firmicutes	Clostridia	Oscillospirales	Oscillospiraceae	NK4A214_group
c28ae6c90a4e9d71c22fd7b7bd931c4f	Bacteria	Bacteroidota	Bacteroidia	Bacteroidales	Prevotellaceae	uncultured
2870279e3ecf1a7ae584f5915fec526f	Bacteria	Proteobacteria	Gammaproteobacteria	Pasteurellales	Pasteurellaceae	Aggregatibacter
ae8271c3fdb5f1ef9a6cb9b56e6b7bcf	Bacteria	Firmicutes	Clostridia	Oscillospirales	Oscillospiraceae	UCG-002
004e23f1fd5020d1110b3bfbb1d18e66	Bacteria	Bacteroidota	Bacteroidia	Bacteroidales	Rikenellaceae	Alistipes
cec4de27037b6a95ff38859bf808dd95	Bacteria	Firmicutes	Clostridia	Lachnospirales	Lachnospiraceae
3211e088e0050626f2f516d3b8b54780	Bacteria	Bacteroidota	Bacteroidia	Bacteroidales	Porphyromonadaceae	Porphyromonas
4921c30abee4b38ea63b2750261bd11a	Bacteria	Firmicutes	Clostridia	Lachnospirales	Lachnospiraceae	Lachnospiraceae_UCG-010
48cbaa3d795fe986ffc14988ac559317	Bacteria	Bacteroidota	Bacteroidia	Bacteroidales	Marinifilaceae	Odoribacter
0983365e6bd4e1be9c58d01080d5502e	Bacteria	Actinobacteriota	Coriobacteriia	Coriobacteriales	Eggerthellaceae	Eggerthella
8b8cafadf7b72e723be710b317702a18	Bacteria	Firmicutes	Clostridia	Oscillospirales	Ruminococcaceae	Ruminococcus
29427ebbaa0a6880b0e72a1b162858ac	Bacteria	Proteobacteria	Gammaproteobacteria	Pseudomonadales	Moraxellaceae	Acinetobacter
32c0c47cebcd84efd0e8321d593edb85	Bacteria	Bacteroidota	Bacteroidia	Bacteroidales	Rikenellaceae	Rikenellaceae_RC9_gut_group
546affed0243d34fa10acc462a2f6cc7	Bacteria	Firmicutes	Clostridia	Christensenellales	Christensenellaceae	Christensenellaceae_R-7_group
d856b3cebca9936ea3e6df80bdccf9ec	Bacteria	Bacteroidota	Bacteroidia	Bacteroidales	Tannerellaceae	Parabacteroides
2189dec7e63144602176b9db67c26230	Bacteria	Firmicutes	Clostridia	Lachnospirales	Lachnospiraceae
411190a81e90545f3c00c43ed96dfa86	Bacteria	Actinobacteriota	Actinobacteria	Actinomycetales	Actinomycetaceae	Actinomyces
3f4b99ddfa8ba693c416baa8b7df3105	Bacteria	Firmicutes	Clostridia	Lachnospirales	Lachnospiraceae	Lachnoclostridium
25b770353a8a12b3d5e4b3997042bb7d	Bacteria	Actinobacteriota	Actinobacteria	Corynebacteriales	Corynebacteriaceae	Corynebacterium
8c702662a77c13f0048090036bf023a7	Bacteria	Firmicutes	Bacilli	Staphylococcales	Staphylococcaceae	Staphylococcus
9b23053de8f4269fe6b5ce286dfbef3c	Bacteria	Firmicutes	Bacilli	Lactobacillales	Lactobacillaceae	Lactobacillus
49e20b4d5b969755a3e74da5f5ea1ec7	Bacteria	Firmicutes	Clostridia	Oscillospirales	Oscillospiraceae	UCG-002
1e4736f4ff39fa990418eebe15e80703	Bacteria	Firmicutes	Clostridia	Peptostreptococcales-Tissierellales	Peptostreptococcales-Tissierellales	Peptoniphilus
338b50bd7a8fc5f00f9c860684884bdc	Bacteria	Bacteroidota	Bacteroidia	Bacteroidales	Prevotellaceae	Alloprevotella
f92fd4777134b5401c72f55be2c0a7c6	Bacteria	Firmicutes	Clostridia	Lachnospirales	Lachnospiraceae	Johnsonella
5229a6cf1fae81b014d4b4e804d1e00e	Bacteria	Firmicutes	Clostridia	Lachnospirales	Lachnospiraceae	[Eubacterium]_hallii_group
891d1363150ade363da1608567885f40	Bacteria	Firmicutes	Clostridia	Lachnospirales	Lachnospiraceae
13cd55e25ac069b6a74679a3c6c19d73	Bacteria	Bacteroidota	Bacteroidia	Bacteroidales	Marinifilaceae	Odoribacter
217ddb663fd30924838a045da36dcd5f	Bacteria	Desulfobacterota	Desulfovibrionia	Desulfovibrionales	Desulfovibrionaceae	Desulfovibrio
5673bcb85ffecfd0aee23eb2ac5152f5	Bacteria	Bacteroidota	Bacteroidia	Bacteroidales	Bacteroidaceae	Bacteroides
02462b81bee2b8b07d046398d4b27488	Bacteria	Bacteroidota	Bacteroidia	Bacteroidales	Prevotellaceae	Alloprevotella
eca498078beee10bd2c6d9c3d34b9d13	Bacteria	Firmicutes	Clostridia	Oscillospirales	Ruminococcaceae	CAG-352
8b348b54675764641235be2bc8208dcf	Bacteria	Firmicutes	Clostridia	Peptostreptococcales-Tissierellales	Anaerovoracaceae	Mogibacterium
07f734d9d4f48a912fb7e0f83cf56cde	Bacteria	Desulfobacterota	Desulfovibrionia	Desulfovibrionales	Desulfovibrionaceae	Desulfovibrio
b5abd963a70292c81c5414687c669fa1	Bacteria	Bacteroidota	Bacteroidia	Bacteroidales	Tannerellaceae	Parabacteroides
a013072c7cd435d87e74598d4a119aa9	Bacteria	Firmicutes	Clostridia	Christensenellales	Christensenellaceae	Christensenellaceae_R-7_group
462ab2ec81853e278c4d2234b1c7e6f0	Bacteria	Firmicutes	Clostridia	Eubacteriales	Eubacteriaceae	Pseudoramibacter
ee71e97780a5eb086a4d7a4fddcfdce1	Bacteria	Firmicutes	Clostridia	Oscillospirales	Ruminococcaceae	DTU089
3845d3d0b0a069ebc92ee453858cbbc4	Bacteria	Bacteroidota	Bacteroidia	Bacteroidales	Porphyromonadaceae	Porphyromonas
697828d4daf583d1bf57def00ebcdb2b	Bacteria	Bacteroidota	Bacteroidia	Bacteroidales	Prevotellaceae	Paraprevotella
076a31fc78fcd193b50b6d797a3ab7c6	Bacteria	Bacteroidota	Bacteroidia	Bacteroidales	Bacteroidaceae	Bacteroides
8eb4e34fd58ab95fa2efab34940c01fa	Bacteria	Bacteroidota	Bacteroidia	Bacteroidales	Prevotellaceae	Prevotella
c8f550a4289dc15a63c2f2b34a8130fd	Bacteria	Bacteroidota	Bacteroidia	Bacteroidales	Prevotellaceae	Alloprevotella
06c8239955703dcaaa5fd469eeec1358	Bacteria	Bacteroidota	Bacteroidia	Bacteroidales	Bacteroidaceae	Bacteroides
1534b41a90a61f038a5689c4f67116e0	Bacteria	Bacteroidota	Bacteroidia	Bacteroidales	Marinifilaceae	Butyricimonas
0ccd47c6586c7bbc62def7959e62eae1	Bacteria	Firmicutes	Clostridia	Oscillospirales	Ruminococcaceae	Negativibacillus
bd7d4ec788d2642e6659767068f58a44	Bacteria	Actinobacteriota	Actinobacteria	Actinomycetales	Actinomycetaceae	Actinomyces
e74f3f68e7988ba129ada6cdeda94df1	Bacteria	Actinobacteriota	Actinobacteria	Micrococcales	Dermacoccaceae
05143751b5a6040b958dab9f033b58d6	Bacteria	Firmicutes	Clostridia	Oscillospirales	Oscillospirales	Hydrogenoanaerobacterium
14f596759464ee72eb90cc041eb06548	Bacteria	Firmicutes	Clostridia	Oscillospirales	Ruminococcaceae
3997b182f0bdcc90209919dc9e4ea624	Bacteria	Proteobacteria	Gammaproteobacteria	Burkholderiales	Sutterellaceae	Parasutterella
218f40f443caf002f5ad5aa59ee08859	Bacteria	Bacteroidota	Bacteroidia	Bacteroidales	Tannerellaceae	Parabacteroides
769e6ac031cc4b0a7c6fd1ba1bd11b45	Bacteria	Proteobacteria	Gammaproteobacteria	Burkholderiales	Neisseriaceae	Neisseria
d87a396fecdd78d9ecc26afeed1223fd	Bacteria	Firmicutes	Clostridia	Oscillospirales	Oscillospiraceae
83ad9e1652b32e5b5ec158d7b3157e8e	Bacteria	Proteobacteria	Gammaproteobacteria	Cardiobacteriales	Cardiobacteriaceae	Cardiobacterium
f7646672e84b38ef128d936c0b63376f	Bacteria	Firmicutes	Clostridia	Peptostreptococcales-Tissierellales	Peptostreptococcales-Tissierellales	Anaerococcus
d86ca48b5b833c46ddc3c21a8108a08d	Unassigned
2a3444c9e13037fd10a458e0d98b30d5	Bacteria	Proteobacteria	Alphaproteobacteria	Sphingomonadales	Sphingomonadaceae	Sphingomonas
d1eddb2e71de117a034e525a7d96ffea	Bacteria	Firmicutes	Clostridia	Peptostreptococcales-Tissierellales	Anaerovoracaceae	Family_XIII_AD3011_group
68d383d7f88f670e97ae0554e7e2e02a	Bacteria	Firmicutes	Clostridia	Lachnospirales	Lachnospiraceae	Lachnospiraceae_NK4A136_group
307545c16c3826f7c3338ffa370a305e	Bacteria	Bacteroidota	Bacteroidia	Bacteroidales	Prevotellaceae	Alloprevotella
caf896625c9a5740724226f6a63e5479	Bacteria	Actinobacteriota	Coriobacteriia	Coriobacteriales	Atopobiaceae	Atopobium
3cfa4c45a44b57c2713e77fd45774ee3	Bacteria	Bacteroidota	Bacteroidia	Bacteroidales	Tannerellaceae	Parabacteroides
bd31fc8a0a5b2549373b9c6d6c92e450	Bacteria	Proteobacteria	Gammaproteobacteria	Burkholderiales	Sutterellaceae	Parasutterella
78b8ae576eb37874cef31e73abb231d6	Bacteria	Firmicutes	Clostridia	Lachnospirales	Lachnospiraceae
75898ee9cf88c7611070821f99cca4fa	Bacteria	Bacteroidota	Bacteroidia	Bacteroidales	Tannerellaceae	Parabacteroides
9f7c2d611c063facdda251d32bc9cea1	Bacteria	Firmicutes	Clostridia	Peptostreptococcales-Tissierellales	Anaerovoracaceae	S5-A14a
d75c7c952bce97bab7384bfb2ae4f0e7	Bacteria	Firmicutes	Clostridia	Lachnospirales	Lachnospiraceae	Frisingicoccus
21c58a4f18de7b508ffac14dd08a5d11	Bacteria	Bacteroidota	Bacteroidia	Bacteroidales	uncultured	uncultured
f5d42ffaf098585ad57716da0a2faae4	Bacteria	Bacteroidota	Bacteroidia	Bacteroidales	Bacteroidaceae	Bacteroides
0165b3e348626c9fb8ae56ad9c0b91b6	Bacteria	Firmicutes	Negativicutes	Veillonellales-Selenomonadales	Selenomonadaceae	Selenomonas
f1885e9b68431c888c804738d3c20d07	Bacteria	Bacteroidota	Bacteroidia	Bacteroidales	Prevotellaceae	Paraprevotella
848a92251d7b3b0ff99e21767f30b71e	Bacteria	Bacteroidota	Bacteroidia	Flavobacteriales	Flavobacteriaceae	uncultured
16171949fc324650dfdfd25053960f54	Bacteria	Firmicutes	Clostridia	Lachnospirales	Lachnospiraceae	Marvinbryantia
d292763583848c4c3a72467695e245af	Unassigned
cfad7fad386c2acf64404f4b929bc236	Bacteria	Proteobacteria	Gammaproteobacteria	Burkholderiales	Oxalobacteraceae	Oxalobacter
021734293b5ea6e6522ae67c4af2cafc	Bacteria	Firmicutes	Clostridia	Oscillospirales	Oscillospiraceae	UCG-002
d41abec8d316932f46608cc72099ac1e	Bacteria	Firmicutes	Clostridia	Oscillospirales	Ruminococcaceae	uncultured
d08356dd9f482bb52a98464042add8e1	Bacteria	Bacteroidota	Bacteroidia	Bacteroidales	Rikenellaceae	Alistipes
ba65c17032953f2bb06bd5ce8b31e084	Bacteria	Bacteroidota	Bacteroidia	Bacteroidales	Rikenellaceae	Rikenellaceae_RC9_gut_group
6a46ac4635218ff58b7aa30ca8236e31	Bacteria	Firmicutes	Clostridia	Clostridia_vadinBB60_group	Clostridia_vadinBB60_group	Clostridia_vadinBB60_group
3aef8bb7f47464bd8c11e5692ab3975f	Bacteria	Firmicutes	Clostridia	Oscillospirales	Ruminococcaceae	Incertae_Sedis
6b711dcf4316f993081ffe820e582159	Bacteria	Firmicutes	Clostridia	Oscillospirales	Oscillospiraceae	Flavonifractor
4d9574093f76fcb64f1f0b7cb1680b13	Bacteria	Fusobacteriota	Fusobacteriia	Fusobacteriales	Fusobacteriaceae	Fusobacterium
d39f40edbe49ce4c73ff207c818eb61a	Bacteria	Firmicutes	Clostridia	Peptostreptococcales-Tissierellales	Peptostreptococcales-Tissierellales	Peptoniphilus
0ff6f4ff80d6a86d7d817439ad3e9860	Bacteria	Firmicutes	Clostridia	Christensenellales	Christensenellaceae	Christensenellaceae_R-7_group
de6e0ff35ae3533b13d46ff562ff7253	Bacteria	Bacteroidota	Bacteroidia	Bacteroidales	Bacteroidaceae	Bacteroides
22c00bdd43abd631c67597b5d5e367c2	Bacteria	Actinobacteriota	Actinobacteria	Corynebacteriales	Corynebacteriaceae	Corynebacterium
50e4b4129582f57c5cd0750386abf976	Bacteria	Firmicutes	Clostridia	Oscillospirales	Oscillospiraceae	NK4A214_group
8ebd38f8770146babd5cf44d639d4427	Bacteria	Firmicutes	Clostridia	Lachnospirales	Lachnospiraceae	Roseburia
d64a5968156590b9375f089ba997d807	Bacteria	Bacteroidota	Bacteroidia	Bacteroidales	Rikenellaceae	Alistipes
703359b526a5b9996bc32046531e7989	Bacteria	Firmicutes	Clostridia	Lachnospirales	Lachnospiraceae	Tyzzerella
ebc99bf420da6898218a479f89d42a91	Bacteria	Firmicutes	Clostridia	Peptostreptococcales-Tissierellales	Anaerovoracaceae	Family_XIII_UCG-001
fb98f65bc951ecd271a58a99ce553a38	Bacteria	Bacteroidota	Bacteroidia	Bacteroidales	Prevotellaceae	Prevotella
2ed023051ee13cedb2f0b9ad95d77fc7	Bacteria	Synergistota	Synergistia	Synergistales	Synergistaceae	Fretibacterium
8c2d0618df0dd8e05b1814f719afe30c	Bacteria	Bacteroidota	Bacteroidia	Bacteroidales	Bacteroidaceae	Bacteroides
264edeb50098d7f98632d05379aa53b0	Bacteria	Bacteroidota	Bacteroidia	Bacteroidales	Porphyromonadaceae	Porphyromonas
3a98cc9193f867f7f0b7970629764151	Bacteria	Bacteroidota	Bacteroidia	Bacteroidales	Tannerellaceae	Parabacteroides
b5b1000a991ca5916a0bf0e78cdca935	Bacteria	Firmicutes	Clostridia	Lachnospirales	Lachnospiraceae	Catonella
319a53fcc87cfb8fa4961330853ac90a	Bacteria	Proteobacteria	Gammaproteobacteria	Pseudomonadales	Moraxellaceae	Acinetobacter
fd9e87f544a9202d56a4e9cf9350e4f0	Bacteria	Bacteroidota	Bacteroidia	Bacteroidales	Porphyromonadaceae	Porphyromonas
0afbc9be76b756169959fa4246036b7d	Bacteria	Firmicutes	Clostridia	Lachnospirales	Lachnospiraceae	Blautia
bfa575f1a47232be8e710c2212bc5dc7	Bacteria	Firmicutes	Clostridia	Peptostreptococcales-Tissierellales	Peptostreptococcales-Tissierellales	Peptoniphilus
7624b3d59da622323273ee9bde22d4b2	Bacteria	Proteobacteria	Alphaproteobacteria	Sphingomonadales	Sphingomonadaceae	Sphingomonas
a0d65b09727273e1349cbd2566ce2f63	Bacteria	Proteobacteria	Alphaproteobacteria	Rhodospirillales	uncultured	uncultured
067a471230ccc4a9f783044532283175	Bacteria	Firmicutes	Clostridia	Oscillospirales	Ruminococcaceae	Incertae_Sedis
e94a9da4bdf2d1d6fd8b6216ea53a5ab	Bacteria	Firmicutes	Bacilli
af2c403d51b450484b3b53bfc0e5e904	Bacteria	Proteobacteria	Gammaproteobacteria	Burkholderiales	Sutterellaceae	Sutterella
ebf48077e789e99e75b415dbad2d706f	Bacteria	Actinobacteriota	Actinobacteria	Actinomycetales	Actinomycetaceae	Actinomyces
3556b60fc159ee89b6651fe5fe009c23	Bacteria	Firmicutes	Clostridia	Oscillospirales	[Eubacterium]_coprostanoligenes_group	[Eubacterium]_coprostanoligenes_group
53f976e60f93b527ffa62fbe48254d53	Bacteria	Bacteroidota	Bacteroidia	Bacteroidales	Barnesiellaceae	Barnesiella
f790924e9e0a62dbb4dab68296be13e3	Bacteria	Actinobacteriota	Actinobacteria	Corynebacteriales	Corynebacteriaceae	Corynebacterium
0417517a44e77504e0ddbbd18bd4dc6c	Bacteria	Firmicutes	Clostridia	Oscillospirales	Butyricicoccaceae	Butyricicoccus
14f171d9001c096f2ffcafe9a9e03ef5	Bacteria	Firmicutes	Clostridia	Peptostreptococcales-Tissierellales	Anaerovoracaceae	Mogibacterium
57a285e63cfa768aa4e56c644cee328a	Bacteria	Firmicutes	Clostridia	Lachnospirales	Lachnospiraceae
2ea20249875f37628f132ca248c41e75	Bacteria	Fusobacteriota	Fusobacteriia	Fusobacteriales	Fusobacteriaceae	Fusobacterium
2974b82406573683b5494f69e17667c2	Bacteria	Proteobacteria	Gammaproteobacteria	Pseudomonadales	Moraxellaceae	Acinetobacter
0328be19676569719f405e59d4b07f42	Bacteria	Bacteroidota	Bacteroidia	Flavobacteriales	Flavobacteriaceae	Capnocytophaga
66584c9378bdd5173f902c8e36343ae3	Bacteria	Actinobacteriota	Actinobacteria	Actinomycetales	Actinomycetaceae	Actinomyces
b1011603928555025de96b503e7bcd92	Bacteria	Bacteroidota	Bacteroidia	Bacteroidales	Bacteroidaceae	Bacteroides
bc44453105cf321ef72daa44e95a16ab	Bacteria	Bacteroidota	Bacteroidia	Bacteroidales	Rikenellaceae	Alistipes
62fc3c72b62c6ad1cd2735e2fafb43a5	Bacteria	Bacteroidota	Bacteroidia	Flavobacteriales	Weeksellaceae	Bergeyella
7c1392372060c82f91782245f7b90595	Bacteria	Bacteroidota	Bacteroidia	Bacteroidales	Bacteroidaceae	Bacteroides
267962760cc56772c59bd3ef039d412c	Bacteria	Firmicutes	Clostridia	Lachnospirales	Lachnospiraceae	Marvinbryantia
7e35b9e96e690a547ec283bebd4af322	Bacteria	Firmicutes	Clostridia	Lachnospirales	Lachnospiraceae	Blautia
18ddd6b1a66a4ca9f792f6358e3488b9	Bacteria	Proteobacteria	Alphaproteobacteria	Acetobacterales	Acetobacteraceae	Roseomonas
80a2afc856b2005ccae085f5fccc533a	Bacteria	Bacteroidota	Bacteroidia	Bacteroidales	Prevotellaceae	Alloprevotella
4f86f8ce621052de87d6aa1f85f29142	Bacteria	Firmicutes	Clostridia	Peptostreptococcales-Tissierellales	Peptostreptococcales-Tissierellales	Anaerococcus
24578db50b9b6240e8ac6a852c590ae4	Bacteria	Firmicutes	Clostridia	Peptostreptococcales-Tissierellales	Anaerovoracaceae	Family_XIII_UCG-001
d6ffa1d6c291adcfd52e5d567fa50084	Bacteria	Bacteroidota	Bacteroidia	Bacteroidales	Rikenellaceae	Alistipes
1dbe65bf6b4b4a8f251a1d240c3e413f	Bacteria	Proteobacteria	Gammaproteobacteria	Pseudomonadales	Moraxellaceae	Moraxella
f3a475f4964b8b7b5e1eccb5b792c4d4	Bacteria	Firmicutes	Clostridia	Oscillospirales	Oscillospiraceae	NK4A214_group
731ec83438af07ccc0496a2b8ffae621	Bacteria	Proteobacteria	Alphaproteobacteria	Rhodospirillales	uncultured	uncultured
102d79e3822c535b8646910b5e8edd25	Bacteria	Firmicutes	Clostridia	Oscillospirales	UCG-010	UCG-010
4bd24f886d2ab99b15785546ae81643d	Bacteria	Firmicutes	Negativicutes	Veillonellales-Selenomonadales	Veillonellaceae	Dialister
d940954860a58aeb95a9a44adacfd04e	Bacteria	Proteobacteria	Gammaproteobacteria	Burkholderiales	Neisseriaceae	Neisseria
bf5c5fa452a7bf71bcd02a81a9147a2f	Bacteria	Firmicutes	Clostridia	Clostridia_vadinBB60_group	Clostridia_vadinBB60_group	Clostridia_vadinBB60_group
f63a8152a6f01ac0ec21ef2e806e2ad0	Bacteria	Firmicutes	Clostridia	Lachnospirales	Lachnospiraceae	Johnsonella
7c97b47e5423462800e1b6a14e1de06e	Bacteria	Firmicutes	Clostridia	Lachnospirales	Lachnospiraceae	Lachnospiraceae_UCG-010
693cd692beaa8b5814b31caf7ce40a32	Bacteria	Firmicutes	Clostridia	Lachnospirales	Lachnospiraceae	Lachnospiraceae_UCG-010
165d928582fac316f779a5ba2bcc47e6	Bacteria	Firmicutes	Clostridia	Lachnospirales	Lachnospiraceae	Lachnospiraceae_UCG-001
2efeb9d3b6d567fe15abba94f058e9cb	Bacteria	Bacteroidota	Bacteroidia	Flavobacteriales	Flavobacteriaceae	Capnocytophaga
3b82cb00f7c6eb6409e6fc4008cd6452	Bacteria	Bacteroidota	Bacteroidia	Bacteroidales	Prevotellaceae	Prevotella
66d3437c371028860c523063d3856a0e	Bacteria	Bacteroidota	Bacteroidia	Flavobacteriales	Flavobacteriaceae	Capnocytophaga
2d5f3fc0394de065bb16764bd5fae766	Bacteria	Fusobacteriota	Fusobacteriia	Fusobacteriales	Leptotrichiaceae	Leptotrichia
ad11e53693fd134a9a732bf5c56cb618	Bacteria	Firmicutes	Clostridia	Peptostreptococcales-Tissierellales	Peptostreptococcales-Tissierellales	Ezakiella
26a452a38a20d6210264537e72481d38	Bacteria	Bacteroidota	Bacteroidia	Bacteroidales	Prevotellaceae	uncultured
91a120fe0d5b81f62148ac78d9375ab0	Bacteria	Actinobacteriota	Actinobacteria	Corynebacteriales	Corynebacteriaceae	Turicella
c769363bf11ce32265ca29c89edc3582	Bacteria	Firmicutes	Clostridia	Lachnospirales	Lachnospiraceae	Lachnospira
d8f804d413491a764ad4310a13acc75a	Unassigned
4e7056fabfd9a207a0ec8dfafec9cfd2	Bacteria	Bacteroidota	Bacteroidia	Bacteroidales	Bacteroidaceae	Bacteroides
2ae8ea7f25991601bd9f7315deb0ef0b	Bacteria	Proteobacteria	Gammaproteobacteria	Burkholderiales	Comamonadaceae
b225884784c8bfcf6f300bffcc9223cd	Bacteria	Proteobacteria	Gammaproteobacteria	Pseudomonadales	Pseudomonadaceae	Pseudomonas
13d0e4a850e0d0f421176856c0df8fae	Bacteria	Proteobacteria	Gammaproteobacteria	Enterobacterales	Erwiniaceae	Pantoea
d220f5b6e19e4c1630b62b9a4176b6f1	Bacteria	Firmicutes	Clostridia	Eubacteriales	Eubacteriaceae	Eubacterium
000f6cdf4352dc309a366bc2cdb3da7d	Bacteria	Firmicutes	Clostridia	Oscillospirales	Ruminococcaceae	Ruminococcus
6928be034b8ad4f1464ae73c84242eb1	Bacteria	Firmicutes	Clostridia	Lachnospirales	Lachnospiraceae	Lachnoclostridium
a99faa18ea2b091c50b312962c371734	Bacteria	Firmicutes	Clostridia	Lachnospirales	Lachnospiraceae	[Eubacterium]_xylanophilum_group
08cdab2c98cee7aa3ee669bfba0f5481	Bacteria	Firmicutes	Clostridia	Christensenellales	Christensenellaceae	Christensenellaceae_R-7_group
03bb92fbfbd29889b4bd7d2ef21f3c96	Bacteria	Bacteroidota	Bacteroidia	Bacteroidales	uncultured	uncultured
e0f3cc0ea43d3a9a3376f5d6f14c5dde	Bacteria	Firmicutes	Clostridia	Lachnospirales	Lachnospiraceae
7bbce80bef674db739e8c0af00944301	Unassigned
4324bb938cc676cdcfca762589dfba63	Bacteria	Firmicutes	Clostridia	Oscillospirales	Ruminococcaceae	Subdoligranulum
141e073370b7babdb3ccca104eaf911d	Bacteria	Bacteroidota	Bacteroidia	Bacteroidales	Marinifilaceae	Odoribacter
e06827415c6c5bb3e6de6aa08c2b44ca	Bacteria	Firmicutes	Clostridia	Oscillospirales	Ethanoligenenaceae	uncultured
773b937d8199c8959579cfabf239f91c	Bacteria	Firmicutes	Clostridia	Oscillospirales	Oscillospiraceae
3510ab4d749b215b3c4c9aea4df609ca	Bacteria	Bacteroidota	Bacteroidia	Bacteroidales	Marinifilaceae	Butyricimonas
f529ad15519b00178f1c00f745f3fe4d	Bacteria	Bacteroidota	Bacteroidia	Bacteroidales	Bacteroidaceae	Bacteroides
5a4ae86f10692dfee89be517a005bd26	Bacteria	Actinobacteriota	Actinobacteria	Actinomycetales	Actinomycetaceae	Actinomyces
2a82f2c3fc6f59a3305ef2b986c8b347	Bacteria	Firmicutes	Clostridia	Peptococcales	Peptococcaceae	Peptococcus
4b337198441cb6749fce0c239435f608	Bacteria	Firmicutes	Clostridia	Oscillospirales	Ruminococcaceae	Incertae_Sedis
9a626ea4a47c4678b5454dc5c86ace73	Bacteria	Firmicutes	Clostridia	Oscillospirales	Ruminococcaceae	Incertae_Sedis
013294676ede34c290a25d5da1d2540d	Bacteria	Bacteroidota	Bacteroidia	Bacteroidales	Bacteroidaceae	Bacteroides
bd7e02636d336a4c3efd50e677fe0e46	Bacteria	Proteobacteria	Gammaproteobacteria	Burkholderiales	Comamonadaceae	Comamonas
b92aecce075cf1ec9702808f363e4528	Bacteria	Bacteroidota	Bacteroidia	Flavobacteriales	Flavobacteriaceae	Capnocytophaga
f2c3d932b27f17ccbadeb8b3ea71f923	Bacteria	Firmicutes	Clostridia	Peptostreptococcales-Tissierellales	Anaerovoracaceae	[Eubacterium]_nodatum_group
14d112d452e9792e9109d51c1d7826d1	Bacteria	Proteobacteria	Gammaproteobacteria	Enterobacterales	Erwiniaceae	Pantoea
08e91014e3d9c1c1329d013f141cd5bd	Bacteria	Proteobacteria	Alphaproteobacteria	Rhodospirillales	uncultured	uncultured
2dcb47e25622eb0cedb66113a69e0996	Bacteria	Firmicutes	Clostridia	Peptostreptococcales-Tissierellales	Peptostreptococcaceae	Romboutsia
21dbbe8b79a6b39f1bd180d928f72ad2	Bacteria	Firmicutes	Clostridia	Oscillospirales	Ruminococcaceae	Faecalibacterium
054beb764634b986d772c4da74c6a70c	Unassigned
31e30b021bf0df6fc11893c5b1c9d080	Bacteria	Firmicutes	Clostridia	Clostridiales	Clostridiaceae	Clostridium_sensu_stricto_1
6fe9868d826997d9655bffd7ce14ff61	Bacteria	Bacteroidota	Bacteroidia	Bacteroidales	Prevotellaceae	Prevotella
c6a750cbf1a251e9847e03b5aca67618	Bacteria	Firmicutes	Clostridia	Lachnospirales	Lachnospiraceae	Lachnoclostridium
bc23fac9ca344557ba7bbb6bc11c49ca	Bacteria	Firmicutes	Clostridia	Oscillospirales	Oscillospiraceae	Colidextribacter
aa5ae1d38752b02d3254480c4b55c644	Bacteria	Synergistota	Synergistia	Synergistales	Synergistaceae	Fretibacterium
d347cad164508355e12daadf9ccea765	Bacteria	Firmicutes	Clostridia	Clostridia_UCG-014	Clostridia_UCG-014	Clostridia_UCG-014
ef479a8dd4a00c1c54dfc6354e532983	Bacteria	Firmicutes	Clostridia	Christensenellales	Christensenellaceae	Christensenellaceae_R-7_group
1a081ebf799fe44e65fd6577117f3ba1	Bacteria	Firmicutes	Clostridia	Christensenellales	Christensenellaceae	Christensenellaceae_R-7_group
2a3e11041cd7740c7f1c986d40bfe0b7	Bacteria	Firmicutes	Clostridia	Monoglobales	Monoglobaceae	Monoglobus
bba5109fc48e2b1b8bd1246d69d134f6	Bacteria	Firmicutes	Clostridia	Oscillospirales	Oscillospiraceae	NK4A214_group
a2eaa0d56649603390939a89fc336679	Bacteria	Firmicutes	Clostridia	Oscillospirales	Oscillospiraceae	Colidextribacter
ec098ad12ef2923b449a01762462578b	Bacteria	Firmicutes	Bacilli	Lactobacillales	Streptococcaceae	Lactococcus
e6e65236e298d9c40c4fdcfe318f04c7	Bacteria	Actinobacteriota	Actinobacteria	Actinomycetales	Actinomycetaceae	Actinomyces
01d1d4893d8c7900e2259d11c485d2be	Bacteria	Proteobacteria	Gammaproteobacteria	Burkholderiales	Comamonadaceae	Curvibacter
f0cc10d780c410ff5b6f3ae23afd4cb8	Bacteria	Firmicutes	Clostridia	Lachnospirales	Lachnospiraceae	Lachnoclostridium
2d07b5f28c2e0a667bd812e50c108fd1	Bacteria	Firmicutes	Clostridia	Lachnospirales	Lachnospiraceae	Blautia
739b43ef694b847ce7ad45688d5ac260	Bacteria	Bacteroidota	Bacteroidia	Bacteroidales	Prevotellaceae	Prevotellaceae_UCG-001
eb303a6b9b3639cf3c3dd16c414074da	Bacteria	Bacteroidota	Bacteroidia	Flavobacteriales	Weeksellaceae	Bergeyella
88680d4fa5efe6b495f0db445ac487fb	Bacteria	Bacteroidota	Bacteroidia	Flavobacteriales	Flavobacteriaceae	Flavobacterium
0b4ef436dec7d2cbf9af2a190650f55e	Bacteria	Firmicutes	Clostridia	Lachnospirales	Lachnospiraceae	Agathobacter
0757d53ead668baf7d50fe7a3d7bb493	Unassigned
d316e43574425037ed924516d0a6e7ed	Bacteria	Actinobacteriota	Actinobacteria	Micrococcales	Micrococcaceae	Micrococcus
92f262fb5852d8fb792ae2c1d11747cc	Bacteria	Actinobacteriota	Coriobacteriia	Coriobacteriales	Eggerthellaceae	Enterorhabdus
1f706cd84cb3122b73e3a7e92fb0d530	Bacteria	Bacteroidota	Bacteroidia	Bacteroidales	Bacteroidaceae	Bacteroides
38b5f6e9fc3e16eefee690978d6d28bb	Bacteria	Firmicutes	Bacilli	Lactobacillales	Carnobacteriaceae	Alloiococcus
1de4b1234217dfe653f0f519f21344f9	Bacteria	Firmicutes	Clostridia	Peptococcales	Peptococcaceae	Peptococcus
d9a496f2d3114213d8d4c17e9f518d0a	Bacteria	Bacteroidota	Bacteroidia	Bacteroidales	Porphyromonadaceae	Porphyromonas
51e93d36b08e40d000c621610351e9f0	Bacteria	Firmicutes	Clostridia	Peptostreptococcales-Tissierellales	Peptostreptococcales-Tissierellales	Peptoniphilus
aa92378fd18be249437d317af771cfcd	Bacteria	Firmicutes	Clostridia	Lachnospirales	Lachnospiraceae	Blautia
32c054f8f8ee4cc1a0872b6bd369c8d2	Bacteria	Firmicutes	Clostridia	Oscillospirales	Oscillospiraceae	UCG-005
84c8d863883c5d1a5b97b2da59f4d658	Bacteria	Actinobacteriota	Coriobacteriia	Coriobacteriales	Eggerthellaceae	Enterorhabdus
fad905a0b20cc7e92be2da00287ae33b	Bacteria	Actinobacteriota	Actinobacteria	Actinomycetales	Actinomycetaceae	Actinomyces
d1a2307e2727b75ba2c6c4654d01c844	Bacteria	Firmicutes	Negativicutes	Veillonellales-Selenomonadales	Selenomonadaceae	Selenomonas
72ba7836a8641c41326683ca5c87d0a8	Bacteria	Actinobacteriota	Actinobacteria	Corynebacteriales	Corynebacteriaceae	Corynebacterium
7ee0d414d288061d66bc158921ab94b1	Bacteria	Firmicutes	Clostridia	Lachnospirales	Lachnospiraceae
fab1c84c9592bdd07aab0fed81cac039	Bacteria	Firmicutes	Bacilli	Izemoplasmatales	Izemoplasmatales	Izemoplasmatales
153d33c89c01421d540e2b0357561766	Bacteria	Firmicutes	Clostridia	Peptostreptococcales-Tissierellales	Peptostreptococcales-Tissierellales	Anaerococcus
b0b18cf3a79ec5d4e5c539b94e6f70ac	Bacteria	Bacteroidota	Bacteroidia	Bacteroidales	Bacteroidaceae	Bacteroides
e591d49802ca545f0a28c633ce97fe07	Bacteria	Desulfobacterota	Desulfovibrionia	Desulfovibrionales	Desulfovibrionaceae	uncultured
f8714f2dea4f03b419f2b897f7210071	Bacteria	Bacteroidota	Bacteroidia	Bacteroidales	Bacteroidaceae	Bacteroides
2134bf4f8f464d5ec330bef2b49fea53	Bacteria	Firmicutes	Clostridia	Oscillospirales	Butyricicoccaceae	Butyricicoccus
ea6ee67be894d171b45d28ebc132d604	Bacteria	Firmicutes	Clostridia	Lachnospirales	Lachnospiraceae	Lachnoclostridium
ee46eadf742caeb65811592213bfc73e	Bacteria	Bacteroidota	Bacteroidia	Bacteroidales	Prevotellaceae	Prevotella
b561fca1a87ead4680c374e082516534	Bacteria	Bacteroidota	Bacteroidia	Bacteroidales	Prevotellaceae	Prevotella
e506f93bfec809009d458e8eadd96008	Bacteria	Proteobacteria	Gammaproteobacteria	Pasteurellales	Pasteurellaceae	Aggregatibacter
dfaa9aa8590106b04be3c62acc9ee7fe	Bacteria	Actinobacteriota	Actinobacteria	Actinomycetales	Actinomycetaceae	Actinomyces
3371676d270dd7bd1853881c098dfee6	Bacteria	Firmicutes	Negativicutes	Veillonellales-Selenomonadales	Veillonellaceae	Dialister
4f904ebdd10ebd14b54b088e8710dd22	Bacteria	Firmicutes	Bacilli	Erysipelotrichales	Erysipelotrichaceae	Turicibacter
b7ef7ad0c422210662d6c608415149d4	Bacteria	Firmicutes	Clostridia	Oscillospirales	Oscillospiraceae	UCG-002
7b89dee04a54ebb35450b7ca81ab24a6	Bacteria	Bacteroidota	Bacteroidia	Bacteroidales	Muribaculaceae	Muribaculaceae
b5955587e7f926f2c046f84d44416c37	Bacteria	Firmicutes	Clostridia	Christensenellales	Christensenellaceae	Christensenellaceae_R-7_group
a70a583ad1c3469cd4a246a0ceac67b7	Bacteria	Firmicutes	Clostridia	Lachnospirales	Lachnospiraceae	[Eubacterium]_eligens_group
8bd941f369146b21668cf4aebfd00ac6	Bacteria	Bacteroidota	Bacteroidia	Flavobacteriales	Weeksellaceae	Chryseobacterium
e199bdc8d4acf25ae7f38399462b38d8	Bacteria	Firmicutes	Bacilli	Staphylococcales	Staphylococcaceae	Staphylococcus
4b66adeaae33521048dba7f7d59fdac9	Bacteria	Firmicutes	Bacilli	Staphylococcales	Gemellaceae	Gemella
6a19e2b7136968d56edac181aeb21dfd	Bacteria	Firmicutes	Clostridia	Clostridiales	Clostridiaceae	Clostridium_sensu_stricto_1
03ac2588d6b62db8787a0e6a851dade1	Bacteria	Bacteroidota	Bacteroidia	Bacteroidales	Bacteroidaceae	Bacteroides
2196ba261c72112c33d0cf35283359e7	Bacteria	Actinobacteriota	Actinobacteria	Actinomycetales	Actinomycetaceae	Actinomyces
abafadab03e890e0e9fb9f43226cd442	Bacteria	Proteobacteria	Gammaproteobacteria	Pseudomonadales	Moraxellaceae	Alkanindiges
5c8ee4de92fb7dec2159ec87c1179753	Bacteria	Proteobacteria	Gammaproteobacteria	Pasteurellales	Pasteurellaceae	Haemophilus
e55a87a2bfb6c3731d6691ffa7626265	Bacteria	Bacteroidota	Bacteroidia	Bacteroidales	Marinifilaceae	Sanguibacteroides
4ef2db943e5c1fe2d397fc296b3bce73	Bacteria	Bacteroidota	Bacteroidia	Bacteroidales	Marinifilaceae	Butyricimonas
17dbd421d424829d6016172eae94aa17	Bacteria	Actinobacteriota	Coriobacteriia	Coriobacteriales	Eggerthellaceae	Adlercreutzia
b9fa9e1180770e257f52f5dc723f569d	Bacteria	Firmicutes	Clostridia	Oscillospirales	Ruminococcaceae	Ruminococcus
5325ee4fbcfba03c9d6c477b8d151aaa	Bacteria	Firmicutes	Clostridia	Monoglobales	Monoglobaceae	Monoglobus
7b8798b5d66ba5e965cf502992b2475f	Bacteria	Firmicutes	Clostridia	Lachnospirales	Lachnospiraceae
66da1d0fe6897d9865aac63ef26ff6f9	Bacteria	Firmicutes	Clostridia	Oscillospirales	Oscillospiraceae	uncultured
5ed7e056b1dbbfd78f5d0b45de1977e4	Bacteria	Firmicutes	Clostridia	Peptostreptococcales-Tissierellales	Peptostreptococcales-Tissierellales	Fenollaria
a6dd22084c4bdd984fc723a2eca79e70	Bacteria	Firmicutes	Clostridia	Peptostreptococcales-Tissierellales	Peptostreptococcales-Tissierellales	Anaerococcus
9df33e338720bc1d2cf00cc01276a5af	Bacteria	Firmicutes	Clostridia	Christensenellales	Christensenellaceae	Christensenellaceae_R-7_group
bf1a818b12cb26b87437b02ddb111100	Bacteria	Bacteroidota	Bacteroidia	Bacteroidales	Bacteroidaceae	Bacteroides
607753f837df56e37347e3e777cb856c	Bacteria	Firmicutes	Clostridia	Christensenellales	Christensenellaceae	Christensenellaceae_R-7_group
6bd066e158d5a214df443a08d23b73fe	Bacteria	Proteobacteria	Alphaproteobacteria	Rhodobacterales	Rhodobacteraceae
6adbabd1a4595ad055f846d7df6d08ff	Bacteria	Proteobacteria	Gammaproteobacteria	Burkholderiales	Neisseriaceae	Eikenella
64784ff342c1596cf71b14373403224e	Bacteria	Firmicutes	Clostridia	Oscillospirales	Ruminococcaceae
51df4c898ba9774dde2c9731a469644d	Bacteria	Firmicutes	Clostridia	Oscillospirales	Oscillospiraceae	Colidextribacter
37395b8add6de1e5483afaac1e2fcc5d	Bacteria	Proteobacteria	Gammaproteobacteria	Xanthomonadales	Xanthomonadaceae	Stenotrophomonas
e4f06ab45f27e4062dd3968fdc58cc73	Bacteria	Firmicutes	Clostridia	Lachnospirales	Lachnospiraceae
437dc90aed7347128254716b86091956	Bacteria	Firmicutes	Clostridia	Peptostreptococcales-Tissierellales	Anaerovoracaceae	Family_XIII_AD3011_group
2688633e6da36481315bed37fea013e8	Bacteria	Bacteroidota	Bacteroidia	Bacteroidales	Marinifilaceae	Odoribacter
641d0a2c90a004f56232aa9f61f0b5d6	Bacteria	Firmicutes	Clostridia	Lachnospirales	Lachnospiraceae	Frisingicoccus
2ce61e3310f7d870daef2cf5488c40dd	Bacteria	Proteobacteria	Gammaproteobacteria	Enterobacterales	Enterobacteriaceae	Escherichia-Shigella
4385a6dcd4987c94bf3945fd3cc5f387	Bacteria	Proteobacteria	Gammaproteobacteria	Pasteurellales	Pasteurellaceae	Haemophilus
ab630d3d9f4bf0b9aceb21d68ffa95ac	Bacteria	Firmicutes	Clostridia	Oscillospirales	Oscillospiraceae	Oscillibacter
ba1e58811057a2ea70f3ddae1f154c8b	Bacteria	Firmicutes	Clostridia	Oscillospirales	Oscillospiraceae	uncultured
61178f58eaba34f1a4dc535f2cb3e816	Bacteria	Bacteroidota	Bacteroidia	Bacteroidales	uncultured	uncultured
f6b9e190ec50988c4e79ec7e47b08b4b	Bacteria	Actinobacteriota	Coriobacteriia	Coriobacteriales	Coriobacteriales_Incertae_Sedis	uncultured
fa6b3dfe58be4ac05849070576f9dcbc	Bacteria	Bacteroidota	Bacteroidia	Bacteroidales	Prevotellaceae	Prevotella
d3550ed456a82984e5d042b6323ba2da	Bacteria	Firmicutes	Bacilli	Staphylococcales	Staphylococcaceae	Nosocomiicoccus
8f681b61c093ee80aef780f428e5eab2	Bacteria	Proteobacteria	Gammaproteobacteria	Pseudomonadales	Pseudomonadaceae	Pseudomonas
a6e8797c597ac7fccdb2004dabd346fc	Bacteria	Bacteroidota	Bacteroidia	Bacteroidales	Bacteroidaceae	Bacteroides
dff5cadbe4af44a3fb23c586c9b13766	Bacteria	Firmicutes	Clostridia	Lachnospirales	Lachnospiraceae	Blautia
2c490fa9d290a685be192022618a37b5	Bacteria	Bacteroidota	Bacteroidia	Bacteroidales	Bacteroidaceae	Bacteroides
5dc5ce4759996be501c827df6d278ac5	Bacteria	Firmicutes	Negativicutes	Veillonellales-Selenomonadales	Veillonellaceae	Allisonella
a766112c112b67031225f9d07bc4a60d	Bacteria	Bacteroidota	Bacteroidia	Bacteroidales	Tannerellaceae	Parabacteroides
a04074af0ae4e7157722b222aa395644	Bacteria	Firmicutes	Negativicutes	Veillonellales-Selenomonadales	Selenomonadaceae	Megamonas
2b3ecd3585af4d0b8c91ad3ea43e8bec	Bacteria	Bacteroidota	Bacteroidia	Bacteroidales	Rikenellaceae	Alistipes
2e5f47af30c8f2e709babb5575c1a18a	Bacteria	Bacteroidota	Bacteroidia	Bacteroidales	Tannerellaceae	Parabacteroides
cf015ff505ec71a7b5f531c078e681cd	Bacteria	Firmicutes	Bacilli	Staphylococcales	Staphylococcaceae	Nosocomiicoccus
62319c6051bb68af669c0deb059a0722	Unassigned
95d671e87a81410a0a69fc190cc55f98	Bacteria	Firmicutes	Clostridia	Clostridiales	Clostridiaceae	Clostridium_sensu_stricto_1
2203ae9934a895fdcca799f99c304566	Bacteria	Firmicutes	Clostridia	Oscillospirales	Butyricicoccaceae	Butyricicoccus
a4e0d4dcf17836daae9e98356d06d59d	Bacteria	Bacteroidota	Bacteroidia	Bacteroidales	Porphyromonadaceae	Porphyromonas
93a0630c23c267681a89541d63c469dc	Bacteria	Firmicutes	Clostridia	Lachnospirales	Lachnospiraceae	Lachnospiraceae_NK4B4_group
d99d64540024bd1a5f7f4a155c5526a6	Bacteria	Actinobacteriota	Actinobacteria	Actinomycetales	Actinomycetaceae	Actinomyces
eca6892675c92f2829111983b2cc2f0f	Bacteria	Proteobacteria	Alphaproteobacteria	Rhizobiales	Beijerinckiaceae	Microvirga
2f72f20cb2e4ad0aba67ea5ef859546a	Bacteria	Proteobacteria	Gammaproteobacteria	Pseudomonadales	Pseudomonadaceae	Pseudomonas
08b73661fb8b94854ee83d692130c972	Bacteria	Firmicutes	Clostridia	Clostridia_UCG-014	Clostridia_UCG-014	Clostridia_UCG-014
ab85d622af1e72826052f8016dd026cd	Bacteria	Proteobacteria	Gammaproteobacteria	Burkholderiales	Neisseriaceae	Neisseria
47011bd9bb4212ed82a6eb79b1c3f0a2	Bacteria	Firmicutes	Negativicutes	Veillonellales-Selenomonadales	Veillonellaceae	Negativicoccus
75fa4596d37cb922b2829b4c8fb1762b	Bacteria	Firmicutes	Clostridia	Clostridiales	Clostridiaceae	Clostridium_sensu_stricto_1
556d8fdc6b52a9e7cc38659eb803ce24	Bacteria	Firmicutes	Negativicutes	Veillonellales-Selenomonadales	Veillonellaceae	Negativicoccus
1a9924035ae5dca50de9cee709bbc823	Bacteria	Firmicutes	Clostridia	Clostridia_vadinBB60_group	Clostridia_vadinBB60_group	Clostridia_vadinBB60_group
31c40d225eae3bc052fe740ad5a2d893	Bacteria	Bacteroidota	Bacteroidia	Bacteroidales	Rikenellaceae	Alistipes
6124496c151f7cf9506839e6eff50c80	Bacteria	Firmicutes	Negativicutes	Veillonellales-Selenomonadales	Selenomonadaceae	Selenomonas
049198851c071fe999ec994c48be126d	Bacteria	Firmicutes	Clostridia	Lachnospirales	Lachnospiraceae	Lachnoclostridium
63f1b080b80f9da78915affaf35bb322	Unassigned
248fe91522f35e127b16d3e91cd3cc19	Bacteria	Firmicutes	Clostridia	Lachnospirales	Lachnospiraceae	[Eubacterium]_xylanophilum_group
804d6df5289cd38caefc0812bff932c1	Bacteria	Bacteroidota	Bacteroidia	Bacteroidales	Barnesiellaceae	Coprobacter
f03c748781db4be0f0e3f24663fea897	Bacteria	Actinobacteriota	Actinobacteria	Actinomycetales	Actinomycetaceae	Actinomyces
98bc1817f2d95a25154fc5c93a75427a	Bacteria	Bacteroidota	Bacteroidia	Bacteroidales	Marinifilaceae	Butyricimonas
33db8890d7defb50f940dfc0e05f3b13	Bacteria	Bacteroidota	Bacteroidia	Bacteroidales	Marinifilaceae	Butyricimonas
f5b813cc2ac7863ae005c84830bae861	Bacteria	Firmicutes	Clostridia	Lachnospirales	Lachnospiraceae	Moryella
d386863b6a0565708ae63f7aec6cec88	Bacteria	Bacteroidota	Bacteroidia	Bacteroidales	Porphyromonadaceae	Porphyromonas
4c3505873c7d1bb8d51d9c95333e36f4	Bacteria	Firmicutes	Clostridia	Peptostreptococcales-Tissierellales	Peptostreptococcaceae	Terrisporobacter
437eb17a4e2f4b0a3166263b94055b9d	Bacteria	Firmicutes	Clostridia	Clostridia_UCG-014	Clostridia_UCG-014	Clostridia_UCG-014
ca00d8a304dac2caa20d89e7beb0e57b	Bacteria	Actinobacteriota	Coriobacteriia	Coriobacteriales	Eggerthellaceae	Slackia
56785dba6af2ebf99f4c8a0c943b03fd	Bacteria	Proteobacteria	Gammaproteobacteria	Burkholderiales	Comamonadaceae	Variovorax
1a3e8135ca0c78d257d6e5f6bf6321ca	Bacteria	Fusobacteriota	Fusobacteriia	Fusobacteriales	Leptotrichiaceae	Leptotrichia
983417319c4126e2b7f393b2622fb62c	Bacteria	Firmicutes	Clostridia	Clostridia_UCG-014	Clostridia_UCG-014	Clostridia_UCG-014
27f747902fe2304a676b3212b4441a76	Bacteria	Actinobacteriota	Coriobacteriia	Coriobacteriales	Atopobiaceae	Atopobium
431163bb8335d7b43dd3c57e5cfe3e5c	Bacteria	Bacteroidota	Bacteroidia	Flavobacteriales	Flavobacteriaceae	uncultured
d1264035d98f18b5393cf465af3d602c	Bacteria	Bacteroidota	Bacteroidia	Bacteroidales	Prevotellaceae	Prevotella
d767cf5e06edbf4d57ac2d1c21979d3a	Bacteria	Firmicutes	Clostridia	Peptostreptococcales-Tissierellales	Peptostreptococcales-Tissierellales	Gallicola
53adf3eafd861605df54a3bb5e529750	Bacteria	Firmicutes	Clostridia	Oscillospirales	Oscillospiraceae	UCG-005
9be1b8ad127467ec474effee10166b34	Bacteria	Bacteroidota	Bacteroidia	Bacteroidales	Rikenellaceae	Rikenellaceae_RC9_gut_group
77c986c04bd8581768bd72f1d77fecd4	Bacteria	Firmicutes	Clostridia	Oscillospirales	Ruminococcaceae	Subdoligranulum
57704bac7415304ba7064f521a5b44f9	Bacteria	Firmicutes	Clostridia	Oscillospirales	Oscillospiraceae	UCG-005
d364940631b35e571ac9b8847ec6e7e7	Bacteria	Firmicutes	Clostridia	Oscillospirales	Ruminococcaceae	Ruminococcus
23dfefa513822722992daf468bac175a	Bacteria	Firmicutes	Clostridia	Monoglobales	Monoglobaceae	Monoglobus
114d0aefa07e7ab7836011f44281b737	Bacteria	Firmicutes	Bacilli	Erysipelotrichales	Erysipelotrichaceae	Solobacterium
dd41d13aa299444e30ef8235a3904d27	Bacteria	Firmicutes	Clostridia	Lachnospirales	Lachnospiraceae	[Ruminococcus]_torques_group
43c683c748bb107067336f1dc2a272cb	Bacteria	Firmicutes	Clostridia	Oscillospirales	Butyricicoccaceae	Butyricicoccus
40c92a76fb7edfe60260b14e153f3a7d	Bacteria	Firmicutes	Clostridia	Lachnospirales	Lachnospiraceae	Lachnospiraceae_NK4A136_group
530eae71d1d7adb2e7e5fd990c74c3ab	Bacteria	Firmicutes	Clostridia	Peptostreptococcales-Tissierellales	Anaerovoracaceae	[Eubacterium]_brachy_group
04f53f4cb25a2dc23706058a639e08a3	Bacteria	Campilobacterota	Campylobacteria	Campylobacterales	Campylobacteraceae	Campylobacter
1dbc1b314499474582182aa4b1715cd0	Bacteria	Proteobacteria	Alphaproteobacteria	Rhodobacterales	Rhodobacteraceae	Rubellimicrobium
a2e4a889a02f8e2c3a679b33ae4cfe60	Bacteria	Proteobacteria	Gammaproteobacteria	Burkholderiales	Oxalobacteraceae	Massilia
2429bf0295196cea0e3391f1953846e5	Bacteria	Proteobacteria	Gammaproteobacteria	Aeromonadales	Aeromonadales	Aeromonadales
bac9bdbcd1ad7778dcd8bac933988db1	Bacteria	Actinobacteriota	Coriobacteriia	Coriobacteriales	Coriobacteriaceae	Collinsella
b3b78495e7e36bfbace7905bc3f3e8d5	Bacteria	Firmicutes	Clostridia	Oscillospirales	Butyricicoccaceae	Butyricicoccus
693331ee89bd00943b991f265cc0da1d	Bacteria	Bacteroidota	Bacteroidia	Bacteroidales	Marinifilaceae	Butyricimonas
1aae317490cb7ebe79de722e19a05f09	Bacteria	Bacteroidota	Bacteroidia	Bacteroidales	Bacteroidaceae	Bacteroides
b586977281cab99c77087ab2a259fc35	Bacteria	Firmicutes	Clostridia	Christensenellales	Christensenellaceae	Christensenellaceae_R-7_group
98e585d13b22926f3859e06e58339f65	Bacteria	Firmicutes	Clostridia	Lachnospirales	Lachnospiraceae	[Ruminococcus]_torques_group
5281a6c045856287b7e9da92b2a2dbf7	Unassigned
64be147b2a7346624404e76dbdf88cbf	Bacteria	Actinobacteriota	Coriobacteriia	Coriobacteriales	Eggerthellaceae	uncultured
0c1d83c7e6baad20ea4b3b8bb4783bf6	Bacteria	Firmicutes	Clostridia	Lachnospirales	Lachnospiraceae	CAG-56
b1382fcc0980e89207fa489b2e91a479	Bacteria	Proteobacteria	Gammaproteobacteria	Pasteurellales	Pasteurellaceae	Haemophilus
7b3fdaa6406e2e0b086c33a7a65d0b49	Bacteria	Actinobacteriota	Actinobacteria	Actinomycetales	Actinomycetaceae	Actinomyces
b527614ec4fc065aa14f5fdf377621ec	Bacteria	Actinobacteriota	Actinobacteria	Propionibacteriales	Nocardioidaceae	Nocardioides
151c413bcb0e533aefb99730a46050d9	Bacteria	Proteobacteria	Gammaproteobacteria	Burkholderiales	Oxalobacteraceae	Massilia
80fad953c17fb49f5a4cad699e460476	Bacteria	Bacteroidota	Bacteroidia	Bacteroidales	Porphyromonadaceae	Porphyromonas
12bdd1d0aacf806b20d81d18526e92fc	Bacteria	Proteobacteria	Gammaproteobacteria	Burkholderiales	Oxalobacteraceae	Massilia
fb208de35cbfe67c5baac66fb0b89a30	Bacteria	Proteobacteria	Alphaproteobacteria	Rickettsiales	Mitochondria	Mitochondria
7d66f6c0ba5b1129442173bf2bd417dc	Bacteria	Firmicutes	Clostridia	Clostridia_UCG-014	Clostridia_UCG-014	Clostridia_UCG-014
875724030f35cc66b486c12701976cd9	Bacteria	Bacteroidota	Bacteroidia	Bacteroidales	Tannerellaceae	Parabacteroides
c33f598a2853e3c0dbe9316997c45f8c	Bacteria	Firmicutes	Clostridia	Lachnospirales	Lachnospiraceae
4e701e8dd28661168f0bfd82ee7c5c28	Bacteria	Actinobacteriota	Coriobacteriia	Coriobacteriales	Eggerthellaceae	Adlercreutzia
cd765211569a2e1a6ac221fe6e2f964b	Bacteria	Firmicutes	Clostridia	Lachnospirales	Lachnospiraceae	Lachnospiraceae_UCG-008
58714197ee8cdfadf080c0d789f5404c	Bacteria	Bacteroidota	Bacteroidia	Bacteroidales	Rikenellaceae	Rikenellaceae_RC9_gut_group
e08ef49b514884a987a3afdaefd68458	Bacteria	Firmicutes	Clostridia	Oscillospirales	Oscillospiraceae	Intestinimonas
06fe9b70377727e2ca6434340aa84517	Bacteria	Actinobacteriota	Actinobacteria	Actinomycetales	Actinomycetaceae	Actinomyces
ea34ebb6257cb2043c31143761c7294a	Bacteria	Actinobacteriota	Actinobacteria	Frankiales	Geodermatophilaceae	Blastococcus
c4743671fa031159fad8105159585b36	Bacteria	Actinobacteriota	Actinobacteria	Micrococcales	Micrococcaceae	Kocuria
1ce946b415811be5c73e7003c01f8d11	Bacteria	Firmicutes	Clostridia	Clostridia	Hungateiclostridiaceae
cc803e6c1ad1a7fd14c45f5dafd6e749	Bacteria	Firmicutes	Clostridia	Lachnospirales	Lachnospiraceae	[Bacteroides]_pectinophilus_group
40524b10f2598f0f7f70798a9dd25ce9	Bacteria	Firmicutes	Clostridia	Lachnospirales	Lachnospiraceae	Lachnospiraceae_UCG-010
de6e6c1a9c9664591f6a8a5893faab8a	Bacteria	Proteobacteria	Alphaproteobacteria	Rhodobacterales	Rhodobacteraceae	Rubellimicrobium
c3d86012092cf293c004fa13ead583f7	Bacteria	Firmicutes	Clostridia	Peptostreptococcales-Tissierellales	Peptostreptococcales-Tissierellales	Peptoniphilus
0bf0743fbbcffbbcebe02a5d565231ef	Bacteria	Bacteroidota	Bacteroidia	Bacteroidales	Rikenellaceae	Alistipes
a8205faee3ce00b88f54696ad161c1ba	Bacteria	Actinobacteriota	Actinobacteria	Actinomycetales	Actinomycetaceae	Actinotignum
3d3f74c876b6b083d89f4c766e22e304	Bacteria	Actinobacteriota	Actinobacteria	Corynebacteriales	Corynebacteriaceae	Corynebacterium
a1d597ac250694470aafa05a40b7127d	Bacteria	Firmicutes	Clostridia	Oscillospirales	Ruminococcaceae	Ruminococcus
60707f216b8dfcc37d5a2f5eb37fdf6e	Bacteria	Proteobacteria	Gammaproteobacteria	Pasteurellales	Pasteurellaceae	Haemophilus
1ee3b9ba902668dfb95de454a5889dc2	Bacteria	Firmicutes	Clostridia	Oscillospirales	Ruminococcaceae	UBA1819
3446bba12a1ce4e451a8f09965efae8b	Bacteria	Bacteroidota	Bacteroidia	Bacteroidales	Marinifilaceae	Odoribacter
25e96a980ed8cc6c7f84a737ab18d0d9	Bacteria	Bacteroidota	Bacteroidia	Bacteroidales	Prevotellaceae	Prevotella
d8c23fe826229511e3ff72e5ee56e3ee	Bacteria	Bacteroidota	Bacteroidia	Flavobacteriales	Flavobacteriaceae	Flavobacterium
2c7e5dd786c0a2f5e7c62e79603eb260	Bacteria	Firmicutes	Clostridia	Peptostreptococcales-Tissierellales	Anaerovoracaceae	[Eubacterium]_nodatum_group
494250bb527a5c6599bee3067f79bd58	Bacteria	Firmicutes	Clostridia	Peptostreptococcales-Tissierellales	Peptostreptococcales-Tissierellales	Anaerococcus
a33a52a6574adfcd9d4a32e912bca6e5	Bacteria	Actinobacteriota	Actinobacteria	Corynebacteriales	Corynebacteriaceae	Corynebacterium
123ff89bfc0a34b1d1715eeeb89859e4	Bacteria	Firmicutes	Negativicutes	Veillonellales-Selenomonadales	Selenomonadaceae	Mitsuokella
d4eee708086a0fa4e818519b62c276b0	Bacteria	Actinobacteriota	Actinobacteria	Actinomycetales	Actinomycetaceae	Actinomyces
5c0863c17451b3f3db4e49ba49f0864d	Bacteria	Firmicutes	Clostridia	Oscillospirales	Oscillospiraceae	Intestinimonas
ac8fbf412a5f273a9dfdfbf3a4dc9ce3	Bacteria	Firmicutes	Negativicutes	Veillonellales-Selenomonadales	Veillonellaceae	Dialister
ff45d819085db5e0637e289977cb7d9c	Bacteria	Firmicutes	Clostridia	Oscillospirales	Ruminococcaceae	uncultured
d5ccbac46383b7c24c4c09fc4a3ddbe4	Bacteria	Proteobacteria	Gammaproteobacteria	Pseudomonadales	Moraxellaceae	Acinetobacter
90430ce6a0847e6c1884d36655811c04	Bacteria	Firmicutes	Bacilli	Lactobacillales	Lactobacillaceae	Lactobacillus
697c2c1aeb003e41f7b1e8b109cb68bf	Bacteria	Firmicutes	Clostridia	Peptostreptococcales-Tissierellales	Anaerovoracaceae	Family_XIII_AD3011_group
d1b4f8badc537ddcd8565b533621e8a4	Bacteria	Firmicutes	Clostridia	Lachnospirales	Lachnospiraceae
17cc3df8900f8a842ba4c82ced2ffb18	Bacteria	Bacteroidota	Bacteroidia	Bacteroidales	Bacteroidaceae	Bacteroides
72abd8827257e0c4921805558194c4bb	Bacteria	Firmicutes	Clostridia	Oscillospirales	Oscillospiraceae	UCG-002
ff8ac02debe6202c81135d15d5dc3bfc	Bacteria	Firmicutes	Clostridia	Oscillospirales	UCG-010	UCG-010
3b299fbe01dee5fffafb39ed55fd3e78	Bacteria	Bacteroidota	Bacteroidia	Bacteroidales	Barnesiellaceae	uncultured
7b8098b41eb18458d8b916d5179f41fe	Unassigned
6bd20f4ff0ae509203e085b3bc0b456b	Bacteria	Proteobacteria	Alphaproteobacteria	Sphingomonadales	Sphingomonadaceae
79bb6cf8bc7fc133530fb9fe570b713d	Bacteria	Bacteroidota	Bacteroidia	Bacteroidales	Bacteroidaceae	Bacteroides
13f7c51caa7d7b0a011c08fa3020b0fc	Bacteria	Bacteroidota	Bacteroidia	Bacteroidales	Rikenellaceae	Alistipes
92530946ded01f5e42fa585861bf9015	Bacteria	Firmicutes	Clostridia	Oscillospirales	UCG-010	UCG-010
2f41742f9d807cb9df23f278d59d13b0	Bacteria	Bacteroidota	Bacteroidia	Bacteroidales	Marinifilaceae	Butyricimonas
505810c24254e4a5697efe7888d478cc	Bacteria	Firmicutes	Clostridia	Peptostreptococcales-Tissierellales	Peptostreptococcales-Tissierellales	Peptoniphilus
9bd5bcbe228ed4872e3713d13c186012	Bacteria	Firmicutes	Bacilli	Lactobacillales	Lactobacillaceae	Lactobacillus
34e70cce2b15c5c7e1e7ea17b719fc9f	Bacteria	Bacteroidota	Bacteroidia	Bacteroidales	Bacteroidaceae	Bacteroides
07d313706ba0c85687c8d95b664b84bc	Bacteria	Firmicutes	Bacilli	Lactobacillales	Streptococcaceae	Streptococcus
197953e3f92410a0ed3c922ac2da37e3	Bacteria	Firmicutes	Clostridia	Oscillospirales	Ruminococcaceae
d0a9c50ab9e6561df9e88a8617498169	Bacteria	Bacteroidota	Bacteroidia	Bacteroidales	Muribaculaceae	Muribaculaceae
5ffe83726f94b46cb2198711a7446702	Bacteria	Bacteroidota	Bacteroidia	Bacteroidales	Marinifilaceae	Odoribacter
f122f2b047a654bea4fecec18dde4222	Bacteria	Actinobacteriota	Actinobacteria	Frankiales	Geodermatophilaceae	Modestobacter
8d1149b7e7d632e1f02fc014b0a8d25f	Bacteria	Proteobacteria	Gammaproteobacteria	Burkholderiales	Burkholderiaceae	Limnobacter
95bd7025188cb5bf8d56e3ff196b3826	Unassigned
4fbd0d5f8329b3a589a54931812acd0d	Bacteria	Proteobacteria	Gammaproteobacteria	Enterobacterales	Enterobacteriaceae
867a4a8f392fa4c2d0d03605197bbb6b	Bacteria	Firmicutes	Clostridia	Oscillospirales	Ruminococcaceae	Ruminococcus
565b7231d3260dd9b498d7f87f96ba15	Bacteria	Firmicutes	Clostridia	Lachnospirales	Lachnospiraceae	Frisingicoccus
5956917f6a9b238da2aa50c4ac471536	Bacteria	Firmicutes	Negativicutes	Acidaminococcales	Acidaminococcaceae	Phascolarctobacterium
e4a29901c2b1870480ce55e3696be25a	Bacteria	Firmicutes	Clostridia	Lachnospirales	Lachnospiraceae	Lachnospiraceae_ND3007_group
d5a2dbcf1f7233af24bd98911de09025	Bacteria	Bacteroidota	Bacteroidia	Bacteroidales	Muribaculaceae	Muribaculaceae
32e13eead04c974753f1cb4f73220a84	Bacteria	Firmicutes	Clostridia	Clostridiales	Clostridiaceae	Clostridium_sensu_stricto_1
86d60b2f4bcfe602d20a9ecf4f00fc40	Bacteria	Proteobacteria	Alphaproteobacteria	Micavibrionales	uncultured	uncultured
b708b4bc8f6b48d01d0e90ef3ca3dfb2	Bacteria	Actinobacteriota	Actinobacteria	Actinomycetales	Actinomycetaceae	Varibaculum
76df1b711f93078bc50517f8ea658fe9	Bacteria	Actinobacteriota	Actinobacteria	Corynebacteriales	Corynebacteriaceae	Corynebacterium
3aec879c47a8c491a57c7e1383b4c47f	Bacteria	Firmicutes	Clostridia	Oscillospirales	Oscillospiraceae	Flavonifractor
fef5cdbd9b296432d043f5fd285bab63	Bacteria	Bacteroidota	Bacteroidia	Bacteroidales	Muribaculaceae	Muribaculaceae
ab8d2f6087339506804e92a9e2e671e7	Bacteria	Firmicutes	Clostridia	Oscillospirales	Oscillospiraceae	UCG-003
f30c49cd3e7bb0e965a6eccbe8682acb	Bacteria	Firmicutes	Clostridia	Oscillospirales	Butyricicoccaceae	Butyricicoccus
922147969de52305663ec9da1a3496be	Bacteria	Firmicutes	Clostridia	Lachnospirales	Lachnospiraceae	Lachnospiraceae_UCG-010
f2e715855b828201193c7dd73c9cfc88	Bacteria	Firmicutes	Clostridia	Lachnospirales	Lachnospiraceae
504640ce015c0c163c27ba1a83a01a65	Bacteria	Desulfobacterota	Desulfovibrionia	Desulfovibrionales	Desulfovibrionaceae	Desulfovibrio
d20b27c22ef156b65b1758744e0d3206	Bacteria	Firmicutes	Clostridia	Lachnospirales	Lachnospiraceae
89879f90e1bc889c823e99cb60542a99	Bacteria	Bacteroidota	Bacteroidia	Bacteroidales	Marinifilaceae	Butyricimonas
85ab83945650fa2ec4aadc2774768fcf	Bacteria	Firmicutes	Clostridia	Oscillospirales	Ruminococcaceae	DTU089
20a51951a11ff88d162fb07cf30a900b	Bacteria	Bacteroidota	Bacteroidia	Bacteroidales	Prevotellaceae	uncultured
9ab209c4596c419a1a299f7f8ed60012	Bacteria	Proteobacteria	Gammaproteobacteria	Burkholderiales	Sutterellaceae	Sutterella
8171aaca290662b4c7efa76dcd93e10e	Bacteria	Firmicutes	Clostridia	Lachnospirales	Lachnospiraceae	Anaerostipes
d38a4c934de3ba845d5a7186ff7bf957	Bacteria	Bacteroidota	Bacteroidia	Bacteroidales	Bacteroidaceae	Bacteroides
c53ec602f5231668c69643083199dc1b	Bacteria	Firmicutes	Clostridia	Lachnospirales	Lachnospiraceae	[Eubacterium]_hallii_group
af4775f99653714d8480c08e58f03088	Bacteria	Proteobacteria	Gammaproteobacteria	Enterobacterales	Erwiniaceae	Pantoea
fd17abff9540ff5eac53f965859c4883	Bacteria	Bacteroidota	Bacteroidia	Bacteroidales	Tannerellaceae	Parabacteroides
feb6fd74d2540e7a4f979d1cf6c1dc8f	Bacteria	Firmicutes	Clostridia	Oscillospirales	Butyricicoccaceae	Butyricicoccus
149bc5b0ec1968efa37fb9671cd1b1f7	Unassigned
480d4efb7ecf3974927079c65e620b4e	Bacteria	Proteobacteria	Alphaproteobacteria	Rhodobacterales	Rhodobacteraceae	Rubellimicrobium
6f4ac46af6712c823ba5e7c8d4ec2f7c	Bacteria	Firmicutes	Clostridia	Lachnospirales	Lachnospiraceae
522a0c7168a729e9b4ddf99f46f2a4e3	Bacteria	Firmicutes	Clostridia	Peptostreptococcales-Tissierellales	Peptostreptococcales-Tissierellales	Peptoniphilus
ea3517e72ad9fa49ca64ff3a55070dd3	Bacteria	Firmicutes	Clostridia	Oscillospirales	UCG-010	UCG-010
df09dd7cde9df526db76c44ef4f77b6a	Bacteria	Proteobacteria	Gammaproteobacteria	Burkholderiales	Sutterellaceae	Sutterella
598ad7b8638edd909e85d921f8e0d6a9	Bacteria	Firmicutes	Clostridia	Lachnospirales	Lachnospiraceae	Blautia
96c00ffb3073a2594cdeeee1a6c80e03	Bacteria	Firmicutes	Clostridia	Oscillospirales	Ruminococcaceae	Ruminococcus
59bed4cb862a26b70cad7dda76223541	Bacteria	Firmicutes	Clostridia	Oscillospirales	Oscillospiraceae
00d587a017b483ec35b364f16b29862c	Bacteria	Actinobacteriota	Actinobacteria	Corynebacteriales	Corynebacteriaceae	Corynebacterium
47d6f302d5a963ed6f81fda6b7bddc49	Bacteria	Proteobacteria	Gammaproteobacteria	Enterobacterales	Erwiniaceae
85488af62f10eee59c2b7e2ccd7bb707	Bacteria	Proteobacteria	Gammaproteobacteria	Burkholderiales	Neisseriaceae	Eikenella
7be68157b0060b82c4acf86969a923f9	Bacteria	Bacteroidota	Bacteroidia	Bacteroidales	Prevotellaceae	Prevotella
51f2633b903615dd976e811f9c744cab	Bacteria	Firmicutes	Clostridia	Clostridiales	Clostridiaceae	Clostridium_sensu_stricto_1
28481f17f5ba1c8cb506632542df0f8d	Bacteria	Proteobacteria	Gammaproteobacteria	Enterobacterales	Morganellaceae	Proteus
d6f9ece516146df1c9970b98d6e4e1eb	Bacteria	Firmicutes	Clostridia	Oscillospirales	Ruminococcaceae	Ruminococcus
a7fa4c3ca188fe0702b42c0dc188dd00	Bacteria	Firmicutes	Clostridia	Lachnospirales	Lachnospiraceae	[Eubacterium]_xylanophilum_group
92ec83b7f1d6fb9ee719f0f82cae8c62	Bacteria	Firmicutes	Clostridia	Lachnospirales	Lachnospiraceae
65a0937cadd8ef918ab68eea055c981e	Bacteria	Firmicutes	Clostridia	Oscillospirales	UCG-010	UCG-010
0f224bf0671a12b2d3e806f9c550726c	Bacteria	Firmicutes	Clostridia	Lachnospirales	Lachnospiraceae	Coprococcus
5859c644498bf396619fcca4ed014b8d	Bacteria	Bacteroidota	Bacteroidia	Bacteroidales	Bacteroidaceae	Bacteroides
9f38d754883845176aeeb492402d34b0	Bacteria	Proteobacteria	Gammaproteobacteria	Alteromonadales	Shewanellaceae	Shewanella
aa6bb258325823c863c979506060994f	Bacteria	Proteobacteria	Alphaproteobacteria	Rhodobacterales	Rhodobacteraceae	Paracoccus
f6335bc4e336b484ab129b63a127ad33	Bacteria	Proteobacteria	Gammaproteobacteria	Burkholderiales	Neisseriaceae	Neisseria
99a24452f87871eefc306f46c478067e	Bacteria	Actinobacteriota	Actinobacteria	Actinomycetales	Actinomycetaceae	Actinomyces
2d93cd652c46997c0880bd0db42c7eb8	Bacteria	Bacteroidota	Bacteroidia	Bacteroidales	Marinifilaceae	Butyricimonas
2e30d35dd34c08824cddf033911e9414	Bacteria	Proteobacteria	Alphaproteobacteria	Sphingomonadales	Sphingomonadaceae	Sphingomonas
a81edf8bb452c03edfa7901fbb5c69f9	Bacteria	Firmicutes	Bacilli	Lactobacillales	Carnobacteriaceae	Dolosigranulum
dbf5aab21b3e26f6bd753d2f394ec4a8	Bacteria	Firmicutes	Clostridia	Peptostreptococcales-Tissierellales	Peptostreptococcaceae	Romboutsia
f7eeaecd1a128d81a57ea77102af5793	Bacteria	Bacteroidota	Bacteroidia	Bacteroidales	Prevotellaceae	Prevotella
ac6861c32beb7882a8daa068cee0ca58	Bacteria	Bacteroidota	Bacteroidia	Bacteroidales	Prevotellaceae	Paraprevotella
70f75c6dd6da20a7952f070341d0d99b	Bacteria	Actinobacteriota	Coriobacteriia	Coriobacteriales	Eggerthellaceae	Gordonibacter
a4234b89ae4c21654a12905bb6620d06	Bacteria	Firmicutes	Clostridia	Peptococcales	Peptococcaceae	Peptococcus
eeee46c8c3b322e691ec87400c3ed595	Bacteria	Bacteroidota	Bacteroidia	Bacteroidales	Prevotellaceae	Prevotella
c8e3f90bae2ace6a0a5d2939c92a4cad	Bacteria	Proteobacteria	Gammaproteobacteria	Enterobacterales	Enterobacteriaceae	Enterobacter
433f239a6f9c41e9397e638b371c9832	Bacteria	Proteobacteria	Gammaproteobacteria	Enterobacterales	Enterobacteriaceae
862659c26b9277d7fb7756ac6f85fc69	Bacteria	Firmicutes	Clostridia	Clostridia_vadinBB60_group	Clostridia_vadinBB60_group	Clostridia_vadinBB60_group
c9e6871b4e8bd403974f3807fab9f513	Bacteria	Synergistota	Synergistia	Synergistales	Synergistaceae	Synergistes
65e2c1d09b8a820c145c7e8435c1f4f5	Bacteria	Bacteroidota	Bacteroidia	Bacteroidales	Prevotellaceae	Prevotellaceae_UCG-001
e9ad448bcf88c6e631a02dc0902727e2	Bacteria	Firmicutes	Clostridia	Lachnospirales	Lachnospiraceae
8906967cb8cffdcc5ee316e32658b290	Bacteria	Firmicutes	Clostridia	Monoglobales	Monoglobaceae	Monoglobus
5727b02492e4637e9020d5d90ecf96dc	Bacteria	Bacteroidota	Bacteroidia	Bacteroidales	Muribaculaceae	Muribaculaceae
574b6a48a24315fb4c482c1dd88deff9	Bacteria	Firmicutes	Clostridia	Lachnospirales	Lachnospiraceae
5349a7e94ed4af720dd843900c791b45	Bacteria	Firmicutes	Clostridia	Oscillospirales	Ruminococcaceae	uncultured
e33211b5721584d95e4723c0f879542e	Bacteria	Proteobacteria	Gammaproteobacteria	Aeromonadales	Aeromonadaceae	Aeromonas
b7e2e25301eb2a32ca6c7f85938bbf17	Bacteria	Bacteroidota	Bacteroidia	Bacteroidales	Prevotellaceae	Prevotella
a4373f5d7774bed043f58cecf2077a68	Bacteria	Bacteroidota	Bacteroidia	Bacteroidales	Bacteroidaceae	Bacteroides
77c4341cf30aa67ee2c949d86ca745cf	Bacteria	Firmicutes	Clostridia	Oscillospirales	Ruminococcaceae
68e14aaeb1faf76ff9f16ef280a4d206	Bacteria	Actinobacteriota	Coriobacteriia	Coriobacteriales	Eggerthellaceae	Enterorhabdus
cda6b3b056df904aadd04fae223dbbe3	Bacteria	Actinobacteriota	Actinobacteria	Actinomycetales	Actinomycetaceae	Actinomyces
db8f837acd103d2d0acc416b869d797e	Bacteria	Bacteroidota	Bacteroidia	Bacteroidales
ff5b0874c2073710038b0117b5426882	Bacteria	Firmicutes	Clostridia	Lachnospirales	Lachnospiraceae
61b0593ff11b73570b6672780976bce3	Bacteria	Proteobacteria	Gammaproteobacteria	Pseudomonadales	Moraxellaceae	Psychrobacter
bc648eb7ca3d318346e524eaadbeb50a	Bacteria	Proteobacteria	Gammaproteobacteria	Pseudomonadales	Moraxellaceae	Acinetobacter
e56f66ede35d5e2b6fef798e3fc084b0	Bacteria	Actinobacteriota	Actinobacteria	Actinomycetales	Actinomycetaceae	Actinomyces
40d6aca4813e12f6498c4069238bc922	Bacteria	Actinobacteriota	Actinobacteria	Micrococcales	Microbacteriaceae
c4497462686a195585fff763ca7624f2	Bacteria	Actinobacteriota	Actinobacteria	Actinomycetales	Actinomycetaceae	Actinomyces
42e75575a5964ef5ced70494948197af	Bacteria	Actinobacteriota	Actinobacteria	Micrococcales	Dermacoccaceae
4f2480a726312aa444f4ae389726b847	Bacteria	Firmicutes	Clostridia	Oscillospirales	Ruminococcaceae	uncultured
06a8ea672df2f9c9d67ac5419271ab9f	Bacteria	Firmicutes	Clostridia	Peptostreptococcales-Tissierellales	Peptostreptococcales-Tissierellales	Fenollaria
229e2ccc67a22cbca7035dd42dc6a195	Bacteria	Proteobacteria	Gammaproteobacteria	Burkholderiales	Neisseriaceae	Neisseria
3745703fc607a45e4e97364799918ca4	Bacteria	Firmicutes	Clostridia	Lachnospirales	Lachnospiraceae
f5529d54e109558fb82681cf4b8ecd01	Bacteria	Firmicutes	Clostridia	Oscillospirales	UCG-010	UCG-010
63672e198134f08a4c99232870a0988a	Bacteria	Firmicutes	Clostridia	Lachnospirales	Lachnospiraceae	Butyrivibrio
be7a0e8b21925ec72ca707c4d709a5c5	Bacteria	Firmicutes	Clostridia	Peptostreptococcales-Tissierellales	Anaerovoracaceae	Family_XIII_AD3011_group
82e43e8a405b59bd7be6d4ae42e5e9b9	Bacteria	Bacteroidota	Bacteroidia	Bacteroidales	Bacteroidaceae	Bacteroides
ba63e38c38629c189e7473ed769d6d78	Bacteria	Bacteroidota	Bacteroidia	Bacteroidales	Prevotellaceae	Prevotellaceae_UCG-003
28ec68ccdef6019d0b2a8843ec3912fe	Bacteria	Bacteroidota	Bacteroidia	Bacteroidales	Muribaculaceae	Muribaculaceae
eea6d45024e1d58deaa0e9f9db08f5bf	Bacteria	Firmicutes	Clostridia	Oscillospirales	Oscillospiraceae	uncultured
7805922be95a086e65b992b8430e1078	Bacteria	Bacteroidota	Bacteroidia	Bacteroidales	Marinifilaceae	Butyricimonas
ca8a8d113a4b2f91c1361fbd78aa81e6	Unassigned
3d53fb2f2bba888ec0cd71b78d3deda5	Bacteria	Actinobacteriota	Actinobacteria	Micrococcales	Micrococcaceae	Kocuria
be5a99ca567909c0ef94c9be9a0a4e7d	Bacteria	Firmicutes	Clostridia	Christensenellales	Christensenellaceae	Christensenellaceae_R-7_group
3eab75d9dd4e42783a4a8eeec25244e7	Bacteria	Proteobacteria	Gammaproteobacteria	Burkholderiales	Neisseriaceae	uncultured
be00deff09b423e7aa8c6b5a987531c4	Bacteria	Bacteroidota	Bacteroidia	Bacteroidales	Marinifilaceae	Odoribacter
47b628933c912c5b9b4a69281db467df	Bacteria	Bacteroidota	Bacteroidia	Bacteroidales	Prevotellaceae	Alloprevotella
eed8852ca48e5a7819c4b7e99d35199e	Bacteria	Proteobacteria	Alphaproteobacteria	Sphingomonadales	Sphingomonadaceae	Sphingomonas
7850240a227de4890f1021a21cd85040	Bacteria	Firmicutes	Clostridia	Lachnospirales	Lachnospiraceae	GCA-900066575
21f351bdf770bfe26b7524600bec89ea	Bacteria	Firmicutes	Clostridia	Christensenellales	Christensenellaceae	Christensenellaceae_R-7_group
fc2f96e81962a3982ffe7834923915e7	Bacteria	Bacteroidota	Bacteroidia	Sphingobacteriales	Sphingobacteriaceae	Sphingobacterium
c78352aa92fa91bc867504cccfce2f39	Bacteria	Proteobacteria	Gammaproteobacteria	Burkholderiales	Comamonadaceae	Delftia
398987a3b4d66be5f88c4b9b99018e3b	Bacteria	Actinobacteriota	Actinobacteria	Actinomycetales	Actinomycetaceae	Actinomyces
2287c5e4f09f7b30fbe780f31df63a47	Bacteria	Proteobacteria	Gammaproteobacteria	Burkholderiales	Sutterellaceae	Sutterella
9b35c590cbfdb77c61b65065549036ed	Bacteria	Firmicutes	Bacilli	Erysipelotrichales	Erysipelotrichaceae	Holdemanella
a37858246f5ce094bf7690e7766e16e4	Bacteria	Firmicutes	Clostridia	Peptostreptococcales-Tissierellales	Peptostreptococcales-Tissierellales	Murdochiella
dfecb4dc8ca9d026d33b69bc5f46f99f	Bacteria	Actinobacteriota	Coriobacteriia	Coriobacteriales	Eggerthellaceae	Adlercreutzia
d205653fe15c7c7ce42de2a1523250ce	Bacteria	Firmicutes	Clostridia	Clostridia_UCG-014	Clostridia_UCG-014	Clostridia_UCG-014
9a9e9d7bf7e34fa21bdc580c59c60103	Bacteria	Firmicutes	Clostridia	Oscillospirales	Ruminococcaceae	uncultured
de79fdc7535fa7487e338d6116ec34ee	Bacteria	Firmicutes	Clostridia	Lachnospirales	Lachnospiraceae
a8c00810c24dafe22104911d5fc16041	Bacteria	Actinobacteriota	Coriobacteriia	Coriobacteriales	Eggerthellaceae
99ac2bc645cdbef381665b1395b4a821	Bacteria	Firmicutes	Clostridia	Lachnospirales	Lachnospiraceae	Marvinbryantia
a5e670948b67ea1d63c88c0620d7a40c	Bacteria	Firmicutes	Clostridia	Oscillospirales	UCG-010	UCG-010
696b3588bb7a1414a00b9cb9b9c7b20e	Bacteria	Firmicutes	Clostridia	Oscillospirales	UCG-010	UCG-010
c94f93496bc458558493a930c4835b58	Bacteria	Firmicutes	Clostridia	Lachnospirales	Lachnospiraceae	Eisenbergiella
1215a048ed74e570e5d0b729b0f39cfd	Bacteria	Firmicutes	Clostridia	Lachnospirales	Lachnospiraceae	Lachnospiraceae_UCG-010
8cad8e0348830300d2614b5df9a7cdec	Bacteria	Proteobacteria	Gammaproteobacteria	Burkholderiales	Neisseriaceae	Eikenella
0f2a8a30fa853e5f1ffa477041a88a80	Bacteria	Firmicutes	Clostridia	Peptococcales	Peptococcaceae	Peptococcus
1372703aa136319aa2c4a01a1f4b4d58	Bacteria	Firmicutes	Clostridia	Lachnospirales	Lachnospiraceae	Lachnoclostridium
5bddabc86834484aab8ec21cc834057d	Bacteria	Spirochaetota	Spirochaetia	Spirochaetales	Spirochaetaceae	Treponema
fcb1dd866a764c74de517a57acd4833e	Bacteria	Firmicutes	Clostridia	Peptostreptococcales-Tissierellales	Peptostreptococcales-Tissierellales	Parvimonas
5d20f59c25f36b03e0b4a1d47b3c86cf	Bacteria	Desulfobacterota	Desulfovibrionia	Desulfovibrionales	Desulfovibrionaceae	Bilophila
3b993476dba10008e8e7538a45432fe4	Bacteria	Actinobacteriota	Actinobacteria	Actinomycetales	Actinomycetaceae	Actinomyces
727704cbbd849e070b8e70fd4e77320a	Bacteria	Firmicutes	Clostridia	Lachnospirales	Lachnospiraceae
9db5d581f9ecb12ffe7528ae441eee7b	Bacteria	Firmicutes	Clostridia	Oscillospirales	[Eubacterium]_coprostanoligenes_group	[Eubacterium]_coprostanoligenes_group
3b073795823a952fc000ba382e0d9dc4	Bacteria	Firmicutes	Clostridia	Lachnospirales	Lachnospiraceae
a656a5168f47ec682fa5497fd0fafb6b	Bacteria	Actinobacteriota	Coriobacteriia	Coriobacteriales	Eggerthellaceae	Enterorhabdus
af60ac2eac1c120df5e62632c5732bb8	Bacteria	Bacteroidota	Bacteroidia	Bacteroidales	Rikenellaceae	Alistipes
d6f62f3b379c0c116280b34808960a64	Bacteria	Actinobacteriota	Actinobacteria	Corynebacteriales	Corynebacteriaceae	Corynebacterium
d7f81f50b4931f9158eb75861e2172ef	Bacteria	Synergistota	Synergistia	Synergistales	Synergistaceae	Pyramidobacter
3afc845d77e74ab347f97474a960fe33	Bacteria	Proteobacteria	Alphaproteobacteria	Rhodobacterales	Rhodobacteraceae	Rubellimicrobium
012b27e80782a2b7e6693cf0f683ba67	Bacteria	Proteobacteria	Gammaproteobacteria	Burkholderiales	Sutterellaceae	Sutterella
cb16a7bd2f1b419c49112683be02c034	Bacteria	Actinobacteriota	Coriobacteriia	Coriobacteriales	Atopobiaceae	Olsenella
747a284c95e1af0ec02d6582f6565774	Bacteria	Firmicutes	Clostridia	Clostridia_UCG-014	Clostridia_UCG-014	Clostridia_UCG-014
787e0bffbd11c2881c840b02dacb8f4a	Unassigned
831ffeee5fa4a0794119abe6e54a7b94	Bacteria	Proteobacteria	Gammaproteobacteria	Enterobacterales	Enterobacteriaceae
152a55c0616c04a653b9be313e5da583	Bacteria	Bacteroidota	Bacteroidia	Flavobacteriales	Flavobacteriaceae	uncultured
ff0e8226311ed9462908c2665fdf0ae5	Bacteria	Firmicutes	Clostridia	Oscillospirales	Oscillospiraceae	Colidextribacter
7805dc6057fc129be7980c5245182a18	Bacteria	Firmicutes	Clostridia	Lachnospirales	Lachnospiraceae	Lachnospiraceae_UCG-001
056588e3210b439829e8612469759077	Bacteria	Firmicutes	Clostridia	Lachnospirales	Lachnospiraceae	[Eubacterium]_fissicatena_group
d42fce07f03542c1c9ed1082acecc5e7	Bacteria	Proteobacteria	Gammaproteobacteria	Enterobacterales	Enterobacteriaceae
7c5301a90e0a55afcf32055a01415a80	Bacteria	Firmicutes	Clostridia	Oscillospirales	Oscillospiraceae	UCG-005
f5a525417a4bc1ee77d71d5b461f91ae	Bacteria	Firmicutes	Clostridia	Christensenellales	Christensenellaceae	Christensenellaceae_R-7_group
7630a7772884dec940be65a19845a0f0	Bacteria	Firmicutes	Clostridia	Oscillospirales	UCG-010	UCG-010
f30c863aa338c266b542dea3a848b5c3	Bacteria	Firmicutes	Clostridia	Christensenellales	Christensenellaceae	Christensenellaceae_R-7_group
a16a7be2d89bbff158c66359f59702c9	Bacteria	Firmicutes	Clostridia	Oscillospirales	Oscillospiraceae	uncultured
0450ae58bcef5c9bea2264bfbe1b18c8	Bacteria	Actinobacteriota	Actinobacteria	Actinomycetales	Actinomycetaceae	F0332
d74632040d028491a4e727a1825ae721	Bacteria	Actinobacteriota	Coriobacteriia	Coriobacteriales	Atopobiaceae	Olsenella
4beba16b45e183b571d4cbfedb8df719	Bacteria	Bacteroidota	Bacteroidia	Bacteroidales	Prevotellaceae	Prevotella
9e592a1a10f0ee951eaaf18d76b63997	Bacteria	Fusobacteriota	Fusobacteriia	Fusobacteriales	Fusobacteriaceae	Fusobacterium
47567721965911823f069a0efe04d8ed	Bacteria	Bacteroidota	Bacteroidia	Bacteroidales	Muribaculaceae	Muribaculaceae
ad75da25c74fa2a9c3252eab9d59cea4	Bacteria	Proteobacteria	Gammaproteobacteria	Burkholderiales	Comamonadaceae	Curvibacter
4161d9ff051b6b44f6fbe4add417efe5	Bacteria	Firmicutes	Bacilli	Lactobacillales	Streptococcaceae	Streptococcus
e65df1cf71d17e957c76293d6f32bb0f	Bacteria	Actinobacteriota	Actinobacteria	Corynebacteriales	Corynebacteriaceae	Corynebacterium
f7a2507ab48ac8824ca4a4bc09898f48	Bacteria	Bacteroidota	Bacteroidia	Bacteroidales	Bacteroidaceae	Bacteroides
b53b712f9b679aa69544a5eee1cae3ec	Unassigned
05571ad97607f8545b8c3320fc3ea371	Bacteria	Firmicutes	Clostridia	Lachnospirales	Lachnospiraceae	Lachnoclostridium
aaf8976085107874742d329aa8d86753	Bacteria	Firmicutes	Clostridia	Oscillospirales	Oscillospiraceae	Colidextribacter
e2b7c32174e03638ea9fe6d191899f2f	Bacteria	Firmicutes	Clostridia	Oscillospirales	Ruminococcaceae	Ruminococcus
c267044d7e295064bec332cb984fdd2f	Bacteria	Firmicutes	Clostridia	Lachnospirales	Lachnospiraceae	Lachnospiraceae_ND3007_group
873b4b7065a41c5913fca435e28b6bcf	Bacteria	Proteobacteria	Gammaproteobacteria	Pasteurellales	Pasteurellaceae	Haemophilus
bc658c1fab2723d00c4e4837a9428c99	Bacteria	Firmicutes	Clostridia	Clostridia_vadinBB60_group	Clostridia_vadinBB60_group	Clostridia_vadinBB60_group
bd40c4be96084dc6586b4a11fa7945c5	Bacteria	Firmicutes	Clostridia	Peptostreptococcales-Tissierellales	Peptostreptococcales-Tissierellales	Anaerococcus
911c630ed3c83fe9fff6fbe7875e9815	Bacteria	Proteobacteria	Gammaproteobacteria	Burkholderiales	Sutterellaceae	Sutterella
be116833d81d4ecdaff854485e8696cc	Bacteria	Firmicutes	Clostridia	Oscillospirales	Oscillospiraceae
bfd974050f24cde408b03cfa44ab1e2d	Bacteria	Firmicutes	Bacilli	Bacillales	Planococcaceae	Kurthia
5975ff4f13b60aa23dd607d7c6a13f0d	Bacteria	Bacteroidota	Bacteroidia	Cytophagales	Hymenobacteraceae	Hymenobacter
dbb3175c266210654548645220a5df53	Bacteria	Firmicutes	Negativicutes	Veillonellales-Selenomonadales	Selenomonadaceae	Selenomonas
e7008977571b38930e44294311d26041	Bacteria	Proteobacteria	Gammaproteobacteria	Burkholderiales	Sutterellaceae	Parasutterella
3ea63dc7101c93cbbbd7fa4f168ce619	Bacteria	Bacteroidota	Bacteroidia	Bacteroidales	Muribaculaceae	Muribaculaceae
073e41ffbb61c3bf0918bc5efb6865c1	Bacteria	Firmicutes	Clostridia	Clostridia_UCG-014	Clostridia_UCG-014	Clostridia_UCG-014
f44ed73e565b8a7bbbab3ac571a8124e	Bacteria	Firmicutes	Clostridia	Oscillospirales	Oscillospiraceae	uncultured
bc8ede9caceb1c571e58c8277429e673	Bacteria	Actinobacteriota	Actinobacteria	Actinomycetales	Actinomycetaceae	Actinomyces
ac3e6e5d4448987f08db52411a33d3b3	Bacteria	Bacteroidota	Bacteroidia	Bacteroidales	Marinifilaceae	Butyricimonas
7dc931ce698e3eae6bddaf3be5cf2159	Bacteria	Firmicutes	Bacilli	Lactobacillales	Lactobacillaceae	Lactobacillus
ef5af48ec2b6c023c5de28c59cb08a40	Bacteria	Firmicutes	Bacilli	Lactobacillales	Streptococcaceae	Streptococcus
b035bdb77453435d25924fc5d16115fc	Bacteria	Firmicutes	Clostridia	Oscillospirales	UCG-010	UCG-010
48ab283d90660ce77b35f6f1142a4109	Bacteria	Actinobacteriota	Actinobacteria	Propionibacteriales	Nocardioidaceae	Nocardioides
492a1e7fb6a5ba6feb23a75d5e287fcd	Unassigned
b6a16c87cef576ec719de0d807687829	Bacteria	Firmicutes	Clostridia	Peptostreptococcales-Tissierellales	Anaerovoracaceae	[Eubacterium]_brachy_group
7eec6675b49d2fe793525867c48403b6	Bacteria	Firmicutes	Clostridia	Oscillospirales	Oscillospiraceae
76d154aa180ee6d2d0cb8d21360f0d2a	Bacteria	Bacteroidota	Bacteroidia	Bacteroidales	Marinifilaceae	Sanguibacteroides
ee6b7573ad2e1bfce96507407277e79e	Bacteria	Bacteroidota	Bacteroidia	Bacteroidales	Marinifilaceae	Odoribacter
e4f3bf644a429bbcfe90f1cb0b291066	Bacteria	Firmicutes	Clostridia	Oscillospirales	Oscillospiraceae	UCG-005
1b3aad39a3cf516f2e8de3e14ba6440f	Bacteria	Firmicutes	Clostridia	Oscillospirales	Oscillospiraceae	Colidextribacter
676915fea5e1d0c218499459b8813e98	Bacteria	Firmicutes	Clostridia	Clostridia_vadinBB60_group	Clostridia_vadinBB60_group	Clostridia_vadinBB60_group
7a586f89c8900bc93b9042d6aea9be9e	Bacteria	Actinobacteriota	Actinobacteria	Corynebacteriales	Corynebacteriaceae	Corynebacterium
00d86b8cb54c8c575157b06ba974911b	Bacteria	Firmicutes	Clostridia	Oscillospirales	Oscillospiraceae	UCG-003
a4dc1597142262a56b2ba9016bd547e5	Bacteria	Actinobacteriota	Actinobacteria	Bifidobacteriales	Bifidobacteriaceae	Gardnerella
6832481c20f97fbdf5498f5542d47ce9	Bacteria	Actinobacteriota	Actinobacteria	Micrococcales	Cellulomonadaceae	Cellulomonas
46752e01636d28ceec3350f23b6966b1	Unassigned
4add2f97d360ba05d21f73fbad3ea970	Bacteria	Firmicutes	Clostridia	Christensenellales	Christensenellaceae	uncultured
428a665b3f3149204db5ae869119487f	Bacteria	Proteobacteria	Gammaproteobacteria	Pseudomonadales	Pseudomonadaceae	Pseudomonas
870551b5afd6207dbe61bbae6853e928	Bacteria	Firmicutes	Clostridia	Oscillospirales	Ruminococcaceae	Fournierella
cc177cccacb4658c5b5ecbef4d3797a7	Bacteria	Bacteroidota	Bacteroidia	Bacteroidales	Tannerellaceae	Parabacteroides
2d4192d3614028dcd73a311d14c89572	Bacteria	Firmicutes	Clostridia	Christensenellales	Christensenellaceae	Christensenellaceae_R-7_group
3a6332612f6be51652bea94cfe27164f	Bacteria	Bacteroidota	Bacteroidia	Bacteroidales	Marinifilaceae	Butyricimonas
e177a2fd8b821c7ba7535de16ae6ccd3	Bacteria	Firmicutes	Clostridia	Lachnospirales	Lachnospiraceae
04faf952491ed6724f5e9c9319fee813	Bacteria	Firmicutes	Clostridia	Peptostreptococcales-Tissierellales	Peptostreptococcales-Tissierellales	Anaerococcus
1da1cbc3dfa47cd87cf7915687feef99	Bacteria	Firmicutes	Clostridia	Oscillospirales	Oscillospiraceae	NK4A214_group
a5dba2348862c2840efeeba16157e045	Bacteria	Firmicutes	Clostridia	Peptostreptococcales-Tissierellales	Anaerovoracaceae	[Eubacterium]_nodatum_group
02be65e7adbfd92b58b35f1cbbbf9785	Bacteria	Firmicutes	Clostridia	Oscillospirales	Ruminococcaceae	Subdoligranulum
230c453024c2600fb683a1dbdce4705c	Bacteria	Firmicutes	Clostridia	Lachnospirales	Lachnospiraceae	Lachnospiraceae_FCS020_group
5d0aed51e39158e8d291920877fcc124	Bacteria	Firmicutes	Clostridia	Clostridia_vadinBB60_group	Clostridia_vadinBB60_group	Clostridia_vadinBB60_group
3c782fb179b04c98505b0d2229cfd525	Bacteria	Firmicutes	Clostridia	Christensenellales	Christensenellaceae	Christensenellaceae_R-7_group
032f0f48c62b74358b6fd1698227a732	Bacteria	Proteobacteria	Alphaproteobacteria	Rhizobiales	Beijerinckiaceae	Methylobacterium-Methylorubrum
5beaf363c4b0ba330ba314f7705e1c28	Bacteria	Actinobacteriota	Actinobacteria	Actinomycetales	Actinomycetaceae	F0332
76d6587f0898043fd5a4e7b84b43876f	Bacteria	Firmicutes	Clostridia	Oscillospirales	Ruminococcaceae	Pygmaiobacter
7d3c10e0f888cf945b8a8ebd4669207c	Bacteria	Proteobacteria	Alphaproteobacteria	Rhodobacterales	Rhodobacteraceae	Paracoccus
aace38916bea9c570481627b73fd1d36	Bacteria	Firmicutes	Bacilli	Erysipelotrichales	Erysipelatoclostridiaceae	Catenibacterium
fb83e1284d479cde6a50685c19a4abea	Bacteria	Actinobacteriota	Actinobacteria	Micrococcales	Micrococcaceae	Kocuria
cc8003cd1fd67e37a655b3c0f63506b1	Bacteria	Firmicutes	Clostridia	Oscillospirales	Ruminococcaceae	uncultured
54f6480a1fb027e4af0a37815da0cffd	Bacteria	Firmicutes	Clostridia	Clostridiales	Clostridiaceae	Clostridium_sensu_stricto_1
20bb1999369c99e3d6c03a1a54a302c9	Bacteria	Firmicutes	Bacilli	Staphylococcales	Staphylococcaceae	Staphylococcus
f41272c55caa73b19d0c85804934572b	Bacteria	Bacteroidota	Bacteroidia	Bacteroidales	Porphyromonadaceae	Porphyromonas
e39334787f484486e4eeb43857d0702c	Bacteria	Firmicutes	Clostridia	Oscillospirales	Ruminococcaceae
34d1b2e0d760cdef354d6b9c9c1c32f5	Unassigned
d079b3d38a2c2513d9ddc78671951cae	Bacteria	Firmicutes	Clostridia	Oscillospirales	Oscillospiraceae	Colidextribacter
b6529938e84420d88fa5b2ada8d7924b	Bacteria	Firmicutes	Clostridia	Lachnospirales	Lachnospiraceae	[Ruminococcus]_torques_group
7dc6ae7fabf37736769eb56d63c3bef7	Bacteria	Firmicutes	Clostridia	Oscillospirales	Oscillospiraceae	UCG-002
6a663fe17157bc2d7567ba91e8708f63	Bacteria	Firmicutes	Clostridia	Oscillospirales	UCG-010	UCG-010
f8b4bbdd42470ca6d5e389527b2cf534	Bacteria	Bacteroidota	Bacteroidia	Bacteroidales	Marinifilaceae	Odoribacter
b433f8302c941e287d6197827b2ccbf8	Bacteria	Firmicutes	Clostridia	Oscillospirales	Oscillospiraceae	uncultured
f10c828b0f67d7fcba8da4197b357a21	Bacteria	Firmicutes	Clostridia	Oscillospirales	Ruminococcaceae	uncultured
552e698a4bdc96dbd9ad1387d82b5c51	Bacteria	Firmicutes	Clostridia	Lachnospirales	Lachnospiraceae	GCA-900066575
dbec761f67d2896ec26ad01e730ffa71	Bacteria	Firmicutes	Clostridia	Lachnospirales	Lachnospiraceae
dad360c0b9e006d342f1adc1a537f497	Bacteria	Firmicutes	Clostridia	Oscillospirales	Oscillospiraceae	NK4A214_group
c20f6d01b02885c3ad71074c02232efd	Bacteria	Firmicutes	Clostridia	Peptostreptococcales-Tissierellales	Anaerovoracaceae	[Eubacterium]_nodatum_group
ff552edebe764542ac9dde3c106e0c07	Bacteria	Firmicutes	Clostridia	Oscillospirales	[Eubacterium]_coprostanoligenes_group	[Eubacterium]_coprostanoligenes_group
aac01017cc3c1fb75d9f767f67d298b2	Bacteria	Firmicutes	Bacilli	Lactobacillales	Lactobacillaceae	Lactobacillus
78703ff243ac5378e170b6288dedffb8	Bacteria	Firmicutes	Clostridia	Lachnospirales	Lachnospiraceae	[Eubacterium]_ventriosum_group
b64904133d63836f93e42cdf3eea4861	Bacteria	Firmicutes	Clostridia	Peptostreptococcales-Tissierellales	Peptostreptococcales-Tissierellales	Anaerococcus
ccbee61865064294b03a1c959eedcb7d	Bacteria	Actinobacteriota	Coriobacteriia	Coriobacteriales	Eggerthellaceae	Senegalimassilia
df862fb88a78183175069a69da04787a	Bacteria	Proteobacteria	Alphaproteobacteria	Rhodobacterales	Rhodobacteraceae	Paracoccus
2e7749e795a615660459f8b3d8037963	Bacteria	Firmicutes	Clostridia	Christensenellales	Christensenellaceae	Christensenellaceae_R-7_group
b16bc7e99216c6dd8fbf372447e7bdbf	Bacteria	Firmicutes	Clostridia	Lachnospirales	Lachnospiraceae	Agathobacter
1acd78c271dae7c0abeb4b3d6d64307e	Bacteria	Firmicutes	Bacilli	Izemoplasmatales	Izemoplasmatales	Izemoplasmatales
570abef2b1dbd7b6a42397977eaa2e42	Bacteria	Firmicutes	Clostridia	Peptostreptococcales-Tissierellales	Anaerovoracaceae	Mogibacterium
75fe7e6e3a034b77cd18952dfa7aaa3f	Bacteria	Firmicutes	Clostridia	Peptostreptococcales-Tissierellales	Anaerovoracaceae	Family_XIII_UCG-001
69145e6dd0cb3a5a96a14cc6ea0c5027	Bacteria	Proteobacteria	Gammaproteobacteria	Pseudomonadales	Moraxellaceae	Acinetobacter
7a470803ef88f4efac597bfd8d562c2d	Bacteria	Firmicutes	Clostridia	Lachnospirales	Lachnospiraceae	[Eubacterium]_hallii_group
0674f2be916194e5689e1de1bc99df99	Bacteria	Bacteroidota	Bacteroidia	Bacteroidales	Barnesiellaceae	Barnesiella
2e6e3098b654fe61bafd4c2e636d848d	Bacteria	Firmicutes	Clostridia	Oscillospirales	Oscillospiraceae	Colidextribacter
469aac821d64be2804d4a023597d4a9c	Bacteria	Proteobacteria	Gammaproteobacteria	Pseudomonadales	Moraxellaceae	Acinetobacter
692bd915ed3ff07a00f7fa4be5bb709b	Bacteria	Firmicutes	Clostridia	Oscillospirales	Ruminococcaceae	[Eubacterium]_siraeum_group
7d5624d26fa48f6f1c05eac610732bf6	Bacteria	Firmicutes	Clostridia	Oscillospirales	Ruminococcaceae	Ruminococcus
18a6b9cfe7a520e3602bff8e5ee4eb83	Bacteria	Actinobacteriota	Actinobacteria	Actinomycetales	Actinomycetaceae	Actinomyces
a3c02c66b0147a07fb140fb0863be0fe	Bacteria	Firmicutes	Negativicutes	Veillonellales-Selenomonadales	Veillonellaceae	Dialister
b685e499d6a5f71b58228e3dfa83f7b5	Bacteria	Campilobacterota	Campylobacteria	Campylobacterales	Arcobacteraceae	Pseudarcobacter
5413105515c5f7b235033fadcbff058e	Bacteria	Firmicutes	Negativicutes	Veillonellales-Selenomonadales	Veillonellaceae	Veillonella
83ef31599aee0f7a2f1671068c05a22c	Unassigned
83d7a2f67347d492501d57d506eed9c5	Bacteria	Firmicutes	Bacilli	Lactobacillales	Aerococcaceae	Facklamia
bc1a6c15ad5ddfc31d9b1392685425e3	Bacteria	Bacteroidota	Bacteroidia	Bacteroidales	Bacteroidaceae	Bacteroides
48f46bbd43cd2977380adfed97828b04	Bacteria	Proteobacteria	Gammaproteobacteria	Pseudomonadales	Moraxellaceae	Acinetobacter
12d746ea489d74ef50b3e84eecde1cfc	Bacteria	Bacteroidota	Bacteroidia	Bacteroidales	Porphyromonadaceae	Porphyromonas
2a4ea533bc96f1e6431b4354a036907f	Bacteria	Firmicutes	Clostridia	Oscillospirales	UCG-010	UCG-010
4890d11551c073503e71c772570c9192	Bacteria	Firmicutes	Clostridia	Oscillospirales	Ruminococcaceae	uncultured
54403d06ff689a1d32cd5a142d5e02e3	Bacteria	Actinobacteriota	Coriobacteriia	Coriobacteriales	Eggerthellaceae	Adlercreutzia
aeb7d9b6d6c0264835475d9f843bc028	Bacteria	Firmicutes	Clostridia	Oscillospirales	Oscillospiraceae	Intestinimonas
d750fd83b90ba5bca8fd1ecd10b5b734	Bacteria	Actinobacteriota	Actinobacteria	Micrococcales	Micrococcaceae	Kocuria
fb0bd6e0d3dea49bfc88a30ac5c5cd0e	Bacteria	Firmicutes	Bacilli	Lactobacillales	Enterococcaceae	Enterococcus
6f323da0eca605b133f3270f331d52fa	Bacteria	Firmicutes	Bacilli	Lactobacillales	Lactobacillaceae	Lactobacillus
08ebecb95d86464d592f0f6686951fa5	Bacteria	Bacteroidota	Bacteroidia	Bacteroidales	Marinifilaceae	Butyricimonas
fb95cce01e2ddaaee54c62ad4d7c05a3	Bacteria	Firmicutes	Clostridia	Peptococcales	Peptococcaceae	uncultured
05a73d89b5b7448f907cf5b5d9b3a61b	Bacteria	Firmicutes	Clostridia	Oscillospirales	Ruminococcaceae
47c3ca8a7ac43409933a93c63db5ebfd	Bacteria	Actinobacteriota	Actinobacteria	Bifidobacteriales	Bifidobacteriaceae	Alloscardovia
d7398451046834a667235921bb015bcf	Bacteria	Firmicutes	Clostridia	Lachnospirales	Lachnospiraceae	Lachnospiraceae_UCG-001
1a3fd4590cffa23720ea6bbe6feef64d	Bacteria	Firmicutes	Clostridia	Lachnospirales	Lachnospiraceae	[Eubacterium]_xylanophilum_group
0dc60843599e79a6feea37486637117c	Bacteria	Firmicutes	Clostridia	Clostridia_vadinBB60_group	Clostridia_vadinBB60_group	Clostridia_vadinBB60_group
0e6b4887dd616c85dc5bc1c268916abc	Bacteria	Firmicutes	Clostridia	Clostridia_UCG-014	Clostridia_UCG-014	Clostridia_UCG-014
61f9ac9a5fba433696d2d9a75f3c4ef4	Bacteria	Firmicutes	Bacilli	Izemoplasmatales	Izemoplasmatales	Izemoplasmatales
859b78b378d56864d8e354a8628e44d7	Bacteria	Firmicutes	Clostridia	Oscillospirales	Oscillospiraceae	Oscillospira
3e1f4c4046710211e52a588782aafcbb	Bacteria	Bacteroidota	Bacteroidia	Bacteroidales	Rikenellaceae	Alistipes
2b2141bed5d44816b39553a87e43b6b5	Bacteria	Desulfobacterota	Desulfovibrionia	Desulfovibrionales	Desulfovibrionaceae	Bilophila
0c87b10deb6918d1599c5c2649be46ce	Bacteria	Bacteroidota	Bacteroidia	Bacteroidales	Bacteroidaceae	Bacteroides
c286975a624697dd244780e6c145fa4e	Bacteria	Proteobacteria	Gammaproteobacteria	Burkholderiales	Neisseriaceae	Simonsiella
737faac5b1193a65fbf7ba1478bf77d5	Bacteria	Firmicutes	Clostridia	Clostridia_UCG-014	Clostridia_UCG-014	Clostridia_UCG-014
f892a49e15e7006036ec665ddf89740f	Bacteria	Actinobacteriota	Thermoleophilia	Solirubrobacterales	Solirubrobacteraceae	Solirubrobacter
1e323e368d1bb32eed0d5260f2dfd1ae	Bacteria	Firmicutes	Clostridia	Christensenellales	Christensenellaceae	Christensenellaceae_R-7_group
c93d26ecd316ba793f09bb946199fbb9	Bacteria	Proteobacteria	Gammaproteobacteria	Burkholderiales	Sutterellaceae	Sutterella
515c306f9f2a0495f8ecb6b01d25031d	Bacteria	Firmicutes	Negativicutes	Veillonellales-Selenomonadales	Veillonellaceae	Veillonella
9cc2acc8c1558d8813a6677e33c7ec3e	Bacteria	Firmicutes	Clostridia	Christensenellales	Christensenellaceae	Christensenellaceae_R-7_group
02408b8769cfdce8e7b963195ebaea8f	Bacteria	Bacteroidota	Bacteroidia	Bacteroidales	Tannerellaceae	Parabacteroides
06081668345c41f16e89abb64a9e3560	Bacteria	Firmicutes	Clostridia	Lachnospirales	Lachnospiraceae	[Eubacterium]_hallii_group
ce109df23a260003a5455cca579dd283	Bacteria	Firmicutes	Clostridia	Lachnospirales	Lachnospiraceae	Dorea
95ec2a834880c043bdc8406162d8ff53	Bacteria	Firmicutes	Clostridia	Oscillospirales	Ruminococcaceae	Anaerofilum
f0089bf999bf99426a9fa435aab0fae4	Bacteria	Actinobacteriota	Actinobacteria	Actinomycetales	Actinomycetaceae	Actinomyces
f329609d55eb909126115a56a0993668	Bacteria	Actinobacteriota	Coriobacteriia	Coriobacteriales	Coriobacteriales_Incertae_Sedis	uncultured
4e600506ee645a0ce35299d37cf9cbe5	Bacteria	Firmicutes	Clostridia	Clostridia_UCG-014	Clostridia_UCG-014	Clostridia_UCG-014
c7b3a1576b9230dcb7c4c265606dd3db	Bacteria	Firmicutes	Clostridia	Christensenellales	Christensenellaceae	Christensenellaceae_R-7_group
392a225ae6e15b46e39a33917af67681	Bacteria	Bacteroidota	Bacteroidia	Bacteroidales	Marinifilaceae	Butyricimonas
35a9cd7c1caf4d1b752627fea97f8e8f	Bacteria	Bacteroidota	Bacteroidia	Bacteroidales	Prevotellaceae	Prevotella
14faecaabdc5367600e2497c3aef7b1f	Bacteria	Firmicutes	Clostridia	Oscillospirales	Oscillospiraceae	UCG-003
19c8480756b9044c5d1cbe2a9f7ef60d	Bacteria	Firmicutes	Clostridia	Lachnospirales	Lachnospiraceae	[Eubacterium]_ventriosum_group
8a89d0ed6ab7c400e94a3da1cabbd354	Bacteria	Bacteroidota	Bacteroidia	Bacteroidales	Rikenellaceae	Alistipes
6a94062c287cb0e99a607b509deb26ad	Bacteria	Firmicutes	Clostridia	Lachnospirales	Lachnospiraceae	Howardella
4887ad0b13e5a80338697a4213a5a3ad	Bacteria	Firmicutes	Clostridia	Peptostreptococcales-Tissierellales	Peptostreptococcales-Tissierellales	Anaerococcus
a5a822ad3a3bf242c8285b42955b3b34	Bacteria	Firmicutes	Clostridia	Lachnospirales	Lachnospiraceae	[Ruminococcus]_torques_group
befb6fd4f93295440bcdbfb8590a3977	Bacteria	Bacteroidota	Bacteroidia	Cytophagales	Hymenobacteraceae	Rufibacter
c487bed57af51724bdf097bf2537f26c	Bacteria	Bacteroidota	Bacteroidia	Bacteroidales	Muribaculaceae	Muribaculaceae
02777ecb26dbaa0cd28ed0066c59bb6e	Bacteria	Proteobacteria	Alphaproteobacteria	Sphingomonadales	Sphingomonadaceae	Sphingomonas
a6c73720ee2ad4565e941a2803c4ae51	Bacteria	Actinobacteriota	Coriobacteriia	Coriobacteriales	Atopobiaceae	uncultured
c8217be58261f59de63ee74709ba3bc5	Bacteria	Bacteroidota	Bacteroidia	Bacteroidales	Porphyromonadaceae	Porphyromonas
e8dbf242a8a397bc79e718211a37b16c	Bacteria	Fusobacteriota	Fusobacteriia	Fusobacteriales	Fusobacteriaceae	Fusobacterium
dee57f7a8f2658da455a5c79d08be1ab	Bacteria	Proteobacteria	Gammaproteobacteria	Enterobacterales	Enterobacteriaceae
f7b1ed46239c040f3d7bcc2ae0af976e	Bacteria	Firmicutes	Clostridia	Oscillospirales	Oscillospiraceae	UCG-005
02aaade0e0c17068a8061682592b8986	Bacteria	Firmicutes	Clostridia	Oscillospirales	Ruminococcaceae	uncultured
0cf1437669f8e541a748d7e9309db3ee	Bacteria	Firmicutes	Clostridia	Christensenellales	Christensenellaceae	Christensenellaceae_R-7_group
8885ced24416cccdb067d298fb2f9252	Bacteria	Firmicutes	Clostridia	Peptostreptococcales-Tissierellales	Anaerovoracaceae	[Eubacterium]_brachy_group
bf63bb4d355418a43515b0b700166e79	Bacteria	Actinobacteriota	Actinobacteria	Actinomycetales	Actinomycetaceae	Actinomyces
f2390f34152c6f7780bacc3887f13883	Bacteria	Actinobacteriota	Actinobacteria	Bifidobacteriales	Bifidobacteriaceae	Bifidobacterium
7450c7c2d0afd289a6594c4131f2a8ef	Bacteria	Proteobacteria	Gammaproteobacteria	Enterobacterales	Enterobacteriaceae	Klebsiella
5359afd7dd1b63ac8d8ac95600c0c853	Bacteria	Desulfobacterota	Desulfovibrionia	Desulfovibrionales	Desulfovibrionaceae	Desulfovibrio
eaf724f0f9273486b12002a65a537568	Bacteria	Firmicutes	Clostridia	Lachnospirales	Lachnospiraceae
28a3a6a433b7a44794f479eb9866f782	Bacteria	Firmicutes	Negativicutes	Veillonellales-Selenomonadales	Veillonellaceae	Veillonella
012c3578ed1a3113ad795b2be41d1bf0	Bacteria	Firmicutes	Clostridia	Oscillospirales	Ruminococcaceae	uncultured
ff6db8ea250e3f4fae4a9bf8708fa6ac	Bacteria	Actinobacteriota	Coriobacteriia	Coriobacteriales	Eggerthellaceae	Adlercreutzia
819522ca6d140a4949890c94ea9fe85f	Bacteria	Actinobacteriota	Coriobacteriia	Coriobacteriales	uncultured	uncultured
cb65e66b77e8778cc12cabdd370f62ba	Bacteria	Firmicutes	Clostridia	Oscillospirales	Oscillospiraceae	Pseudoflavonifractor
16deca302ba29687146aa265a7f1e81e	Bacteria	Firmicutes	Negativicutes	Veillonellales-Selenomonadales	Veillonellaceae	Allisonella
325dc63028a34611708425f52d5d7d6e	Bacteria	Bacteroidota	Bacteroidia	Bacteroidales	Prevotellaceae	Prevotella
ae648180cd50b48fe88c521ba9404718	Bacteria	Bacteroidota	Bacteroidia	Bacteroidales	Prevotellaceae	Prevotella
27f682a2c16ce886f8c47b3fc15621cd	Bacteria	Actinobacteriota	Actinobacteria	Propionibacteriales	Propionibacteriaceae	Cutibacterium
ab220b8960549786e8d8fe2fdbd5aa80	Bacteria	Firmicutes	Clostridia	Lachnospirales	Lachnospiraceae
4834c8246b6eb6b2de06aae8d6654754	Bacteria	Actinobacteriota	Actinobacteria	Propionibacteriales	Nocardioidaceae	Aeromicrobium
62048f6c8d9df744116a5a031e0cf837	Bacteria	Bacteroidota	Bacteroidia	Bacteroidales	Bacteroidaceae	Bacteroides
dd5f41f57e9ca97e0f1caab63a8ea874	Bacteria	Firmicutes	Clostridia	Oscillospirales	Butyricicoccaceae	Butyricicoccus
52238f19061eb7c1bb1bd72cd63a3287	Bacteria	Firmicutes	Clostridia	Peptostreptococcales-Tissierellales	Anaerovoracaceae	Family_XIII_AD3011_group
3eef548970e5598d033dc646e863bb04	Bacteria	Firmicutes	Bacilli	Lactobacillales	Streptococcaceae	Streptococcus
e939e3b0656e13723c0f9d23202d900b	Bacteria	Bacteroidota	Bacteroidia	Bacteroidales	Tannerellaceae	Parabacteroides
f88eea6c6ae8ddd043ddc0779191f0e0	Bacteria	Firmicutes	Clostridia	Oscillospirales	Ruminococcaceae	Subdoligranulum
ed07b74c521907f5bcf1d752428771f8	Bacteria	Firmicutes	Clostridia	Peptostreptococcales-Tissierellales	Anaerovoracaceae	Mogibacterium
970c086ab2f3210c8507b5f1af21327b	Bacteria	Proteobacteria	Alphaproteobacteria	Rhizobiales	Rhizobiaceae	Allorhizobium-Neorhizobium-Pararhizobium-Rhizobium
3eccecc63aadd2e32f6988dd4c1c197a	Bacteria	Firmicutes	Clostridia	Oscillospirales	Ruminococcaceae	Ruminococcus
ba5d23c94362a4ddb8719d65faf319d7	Bacteria	Firmicutes	Clostridia	Oscillospirales	Oscillospiraceae	UCG-002
cd33343b747cb20a2c7f908be741c159	Bacteria	Firmicutes	Bacilli	Erysipelotrichales	Erysipelatoclostridiaceae	Erysipelotrichaceae_UCG-003
ca882f5beca9729e744c23247ad9e6fc	Bacteria	Firmicutes	Clostridia	Oscillospirales	Butyricicoccaceae	Butyricicoccus
6ce9302834e3d90662d8872e8823ece7	Bacteria	Firmicutes	Clostridia	Christensenellales	Christensenellaceae	Christensenellaceae_R-7_group
96d026095da8253b5e9a2f54b1618e53	Bacteria	Firmicutes	Clostridia	Christensenellales	Christensenellaceae	Christensenellaceae_R-7_group
a00a81a8849d1c17135e703b246fa947	Bacteria	Bacteroidota	Bacteroidia	Bacteroidales	Rikenellaceae	Alistipes
2a1d0a9fbc0c9b302d6e0f0baec6aae6	Bacteria	Firmicutes	Clostridia	Oscillospirales	Ruminococcaceae	Incertae_Sedis
89575d7620647cce4e9ee115905d7eee	Bacteria	Firmicutes	Clostridia	Christensenellales	Christensenellaceae	Christensenellaceae_R-7_group
733363c61710f520cb0cb254c568b7a5	Bacteria	Firmicutes	Clostridia	Oscillospirales	Oscillospiraceae	UCG-003
c41acaa0a8da2aad6ef7768f0e7d4e46	Bacteria	Firmicutes	Clostridia	Oscillospirales	UCG-010	UCG-010
8c63fd94a2139381a243c9b002c9e837	Bacteria	Proteobacteria	Alphaproteobacteria	Rhizobiales	Rhizobiaceae	Allorhizobium-Neorhizobium-Pararhizobium-Rhizobium
5ac1a7d8c93623cb47c3182423738b7a	Bacteria	Proteobacteria	Gammaproteobacteria	Burkholderiales	Sutterellaceae	Sutterella
46e69fa466098c04ea5386d003e8063e	Bacteria	Firmicutes	Clostridia	Lachnospirales	Lachnospiraceae	[Eubacterium]_ruminantium_group
b0612c8ebb6d89215aabe6557983d639	Bacteria	Firmicutes	Clostridia	Lachnospirales	Lachnospiraceae	Lachnospiraceae_NK4A136_group
01fc40421b2eeedbfaf3bf5ebd1378d1	Bacteria	Actinobacteriota	Coriobacteriia	Coriobacteriales	Eggerthellaceae	Senegalimassilia
94404a97dcdffb3853cd91a1a768a519	Bacteria	Firmicutes	Clostridia	Christensenellales	Christensenellaceae	Christensenellaceae_R-7_group
6442fe83c4ce1a8179b2d2dd28f7d255	Bacteria	Firmicutes	Clostridia	Clostridiales	Clostridiaceae	Clostridium_sensu_stricto_2
27d2f46c9a70d30a00fbb630f28f5bab	Bacteria	Firmicutes	Clostridia	Lachnospirales	Lachnospiraceae	[Ruminococcus]_gauvreauii_group
8aef9571793ad600d6d671d436ffbb81	Bacteria	Firmicutes	Clostridia	Lachnospirales	Lachnospiraceae	Oribacterium
1d2737cbabca0bd16f5ebeddad96da8f	Bacteria	Actinobacteriota	Coriobacteriia	Coriobacteriales	Coriobacteriaceae	Collinsella
a4d17ee28a8ed3b85705e03d3776de80	Bacteria	Bacteroidota	Bacteroidia	Bacteroidales	Marinifilaceae	Butyricimonas
f6f8c3c7b2f2dfe6bce466f66246e643	Bacteria	Proteobacteria	Gammaproteobacteria	Burkholderiales	Sutterellaceae	Sutterella
7aae54c9efaf934e6e5deeddb7b8dd8e	Bacteria	Proteobacteria	Gammaproteobacteria	Xanthomonadales	Xanthomonadaceae	Stenotrophomonas
d295aebc75b5a2855c1e3288cbfbac41	Bacteria	Actinobacteriota	Acidimicrobiia	Microtrichales	uncultured	uncultured
54d665852bdf6a63b12b2eecb84d43b7	Bacteria	Firmicutes	Clostridia	Lachnospirales	Lachnospiraceae
cd84f77295604443cfe40859ff529b80	Bacteria	Proteobacteria	Gammaproteobacteria	Burkholderiales	Oxalobacteraceae	Massilia
14d66e3d6f1152ddd305ecbf1f1eb206	Bacteria	Actinobacteriota	Actinobacteria	Corynebacteriales	Corynebacteriaceae	Corynebacterium
6562834bcdf7bec9e5a06f73a658d012	Bacteria	Firmicutes	Clostridia	Oscillospirales	Oscillospiraceae	UCG-005
8d587d3328e37884a51cf288d9fe4b82	Bacteria	Firmicutes	Clostridia	Lachnospirales	Lachnospiraceae	Lachnospira
de24e89c745a032fa0dee229943c6232	Bacteria	Bacteroidota	Bacteroidia	Bacteroidales	Tannerellaceae	Parabacteroides
4b565e6457b2e0c610edb80cbb9abb9d	Bacteria	Bacteroidota	Bacteroidia	Bacteroidales	Marinifilaceae	Butyricimonas
18614c7c9bae695ed080c4da9b7dbc10	Bacteria	Actinobacteriota	Actinobacteria	Corynebacteriales	Corynebacteriaceae	Corynebacterium
e87693c3e1dbd94ed6d59cb41d34f801	Bacteria	Firmicutes	Clostridia	Lachnospirales	Lachnospiraceae	Roseburia
8b5e6191d029702221241a1214e23148	Bacteria	Firmicutes	Bacilli	Lactobacillales	Lactobacillaceae	Lactobacillus
d5f974a752e0cc5bf73eb959b5d21453	Bacteria	Firmicutes	Clostridia	Oscillospirales	Ruminococcaceae	Ruminococcus
b1e2f8ad7cbf91f9579dd6ff5a1c40fe	Bacteria	Firmicutes	Clostridia	Lachnospirales	Lachnospiraceae	Epulopiscium
1ca2bf0d8ed22c3a4b2fc624126e2b5e	Bacteria	Bacteroidota	Bacteroidia	Bacteroidales	Prevotellaceae	Prevotella
ce0ffeac4bdf8faef137451d4c2e73aa	Bacteria	Proteobacteria	Gammaproteobacteria	Aeromonadales	Aeromonadaceae	Aeromonas
58b8e533f93424f290a688141454b5e1	Bacteria	Firmicutes	Clostridia
e1e867345865cddfbb97878efcfea12f	Bacteria	Proteobacteria	Alphaproteobacteria	Rhodobacterales	Rhodobacteraceae	Paracoccus
de30abda261a39022bc6f023ca68a9dd	Bacteria	Bacteroidota	Bacteroidia	Bacteroidales	Marinifilaceae	Odoribacter
888c0e2cbe30df2eb8383829c3db9128	Bacteria	Bacteroidota	Bacteroidia	Bacteroidales	Bacteroidaceae	Bacteroides
e9c94c78e564c40891e33eeed2174352	Bacteria	Firmicutes	Clostridia	Oscillospirales	Ruminococcaceae	uncultured
f66c4519fe5563f0fb35b1690e8d0c6a	Bacteria	Actinobacteriota	Coriobacteriia	Coriobacteriales	Eggerthellaceae	Eggerthella
d2f5678340375577820e167757505772	Bacteria	Firmicutes	Clostridia	Oscillospirales	Ruminococcaceae	uncultured
52022a2887272b58c0965c568da84da4	Bacteria	Firmicutes	Clostridia	Oscillospirales	Oscillospiraceae	uncultured
2dd1749c9e5cca75e6361e2422c750aa	Bacteria	Actinobacteriota	Coriobacteriia	Coriobacteriales	Eggerthellaceae	Eggerthella
575b314a06d07ec99fe70109b5200f63	Bacteria	Firmicutes	Clostridia	Lachnospirales	Lachnospiraceae	Anaerostipes
a2ee20e1abf1c89feb720cb4346331bc	Bacteria	Firmicutes	Clostridia	Oscillospirales	Ruminococcaceae
42878e9c84d18b6e85deeac02fa715f8	Unassigned
9c5bde7d1d65e7a53fd12e0769a542d7	Bacteria	Proteobacteria	Alphaproteobacteria	Rhodobacterales	Rhodobacteraceae	Paracoccus
0ab737d202585a540af9efe5145fcf21	Bacteria	Bacteroidota	Bacteroidia	Flavobacteriales	Weeksellaceae	Chryseobacterium
1a894eaaf272b103a8abe590f89faf61	Bacteria	Firmicutes	Clostridia	Clostridia_vadinBB60_group	Clostridia_vadinBB60_group	Clostridia_vadinBB60_group
f97306c3b8b315786598979dbb421bbb	Bacteria	Firmicutes	Clostridia	Lachnospirales	Lachnospiraceae	[Eubacterium]_ventriosum_group
5112dbe7ab4fcff45e7cfa1cef9e1b2c	Bacteria	Firmicutes	Clostridia	Lachnospirales	Lachnospiraceae	Moryella
ef76ff0fb48ad1d5cf5de0ba816ef767	Bacteria	Actinobacteriota	Actinobacteria	Corynebacteriales	Corynebacteriaceae	Corynebacterium
bbaefd3b2b4e34438c93fd29a90d7a5a	Bacteria	Actinobacteriota	Actinobacteria	Micrococcales	Brevibacteriaceae	Brevibacterium
079b9bc3d7be7f7cc73adc62957bce6a	Bacteria	Proteobacteria	Gammaproteobacteria	Pseudomonadales	Pseudomonadaceae	Pseudomonas
bd53420137f50fbf14d82e20f1adaf9d	Bacteria	Proteobacteria	Gammaproteobacteria	Burkholderiales	Oxalobacteraceae	Massilia
54b073e0f28b69b11a0dae1cf544d172	Bacteria	Actinobacteriota	Actinobacteria	Bifidobacteriales	Bifidobacteriaceae	Bifidobacterium
ada9c971fb529c5950187be87682d524	Bacteria	Bacteroidota	Bacteroidia	Bacteroidales	Marinifilaceae	Butyricimonas
c2459fbb249f4000a01eaaf7c35f8240	Bacteria	Proteobacteria	Gammaproteobacteria	Enterobacterales	Enterobacteriaceae	Escherichia-Shigella
a371044db77ba6f8711249b8ac9f0c95	Bacteria	Firmicutes	Clostridia	Peptostreptococcales-Tissierellales	Peptostreptococcales-Tissierellales	Peptoniphilus
832b1e9d78d4c73ce450ac75fde2ea0b	Bacteria	Firmicutes	Clostridia	Peptostreptococcales-Tissierellales	Peptostreptococcales-Tissierellales	Anaerococcus
c6bc114499df019eb1319e30552e5d0a	Bacteria	Proteobacteria	Gammaproteobacteria	Xanthomonadales	Xanthomonadaceae	Pseudoxanthomonas
366d219cb3a1eda76ac4d8f44dc5a276	Bacteria	Proteobacteria	Alphaproteobacteria	Rhodobacterales	Rhodobacteraceae	Rubellimicrobium
025331b4d91ea25285ef43d2b7fd2bbb	Bacteria	Bacteroidota	Bacteroidia	Bacteroidales	Rikenellaceae	Alistipes
01b9971d2aa3faff7805ac1cf5fbf150	Bacteria	Bacteroidota	Bacteroidia	Bacteroidales	Tannerellaceae	Parabacteroides
0ba0dac3c688e4ba04fb911878077d0c	Bacteria	Firmicutes	Clostridia	Peptostreptococcales-Tissierellales	Peptostreptococcaceae	Intestinibacter
7d84e8f2e337aa69d5208dbb47680746	Bacteria	Bacteroidota	Bacteroidia	Bacteroidales	Bacteroidaceae	Bacteroides
32d4c7124e1d4c99ff329101cd018bcd	Bacteria	Proteobacteria	Gammaproteobacteria	Pasteurellales	Pasteurellaceae	Haemophilus
a5a4d6013ca2de43ac55de8fe8a68767	Bacteria	Bacteroidota	Bacteroidia	Bacteroidales	Rikenellaceae	Alistipes
63f0b82a3ab1550e0e815a1573edd727	Bacteria	Bacteroidota	Bacteroidia	Bacteroidales	Prevotellaceae	Paraprevotella
77ed8072589e67c26637f72058cd330c	Bacteria	Firmicutes	Negativicutes	Veillonellales-Selenomonadales	Veillonellaceae	Veillonella
64c55164ff9082447891f6436333e44d	Bacteria	Firmicutes	Clostridia	Oscillospirales	Oscillospiraceae	Oscillibacter
bcdd7addd5e41c4c7c2cd2d3572b1221	Bacteria	Firmicutes	Clostridia	Christensenellales	Christensenellaceae	Christensenellaceae_R-7_group
576e86474fdbae9d0cf0fe826f58b178	Bacteria	Proteobacteria	Gammaproteobacteria	Pseudomonadales	Moraxellaceae	Enhydrobacter
ae862c59386c2efed4e69c3681666321	Bacteria	Firmicutes	Clostridia	Lachnospirales	Lachnospiraceae	Coprococcus
8d4a8ee1cc987d1dcf750ed0dac93321	Bacteria	Campilobacterota	Campylobacteria	Campylobacterales	Campylobacteraceae	Campylobacter
ed299ff8f24ed9ebb57c7a4fb3a6c594	Bacteria	Desulfobacterota	Desulfovibrionia	Desulfovibrionales	Desulfovibrionaceae	Bilophila
9ac479437a4e26eafcfd6f5b4f04a491	Bacteria	Bacteroidota	Bacteroidia	Bacteroidales	Bacteroidaceae	Bacteroides
8b9c3f9baa76cbca9187940b87a4885d	Bacteria	Firmicutes	Clostridia	Oscillospirales	Ruminococcaceae	UBA1819
3490abe76949d60d3e8f1abcf42e612f	Bacteria	Firmicutes	Clostridia	Clostridia_vadinBB60_group	Clostridia_vadinBB60_group	Clostridia_vadinBB60_group
5613278f5702cbdeb7f54ce5562541fe	Bacteria	Firmicutes	Clostridia	Christensenellales	Christensenellaceae	Christensenellaceae_R-7_group
21b11dc52be5843a470605f518f5ef37	Bacteria	Firmicutes	Clostridia	Christensenellales	Christensenellaceae	Christensenellaceae_R-7_group
d3768328add44e7945d2eb676dfb10c0	Bacteria	Proteobacteria	Gammaproteobacteria	Burkholderiales	Sutterellaceae	Sutterella
d2dbfcd23d0eba12702c52ffdac53570	Bacteria	Firmicutes	Clostridia	Oscillospirales	Oscillospiraceae	uncultured
dff58f193911f575cdddea146f456092	Bacteria	Firmicutes	Clostridia	Oscillospirales	UCG-010	UCG-010
6cd526e7569706f9d05a00b1d1e5b474	Bacteria	Actinobacteriota	Actinobacteria	Micrococcales	Microbacteriaceae	Leucobacter
303b88049093710ecf16f0d39fbff358	Bacteria	Firmicutes	Bacilli	Lactobacillales	Carnobacteriaceae	Granulicatella
0de0568a88a9a58e6d5a95a2ea1b8111	Bacteria	Proteobacteria	Gammaproteobacteria	Xanthomonadales	Xanthomonadaceae	Vulcaniibacterium
e6de7a5d62661358a6c6708d52a6b8ac	Bacteria	Firmicutes	Clostridia	Lachnospirales	Lachnospiraceae	[Eubacterium]_eligens_group
d837e59861ddceef28894ba258736ee3	Bacteria	Myxococcota	Myxococcia	Myxococcales	Myxococcaceae
2a861977c123f34e14006b535036df4f	Bacteria	Firmicutes	Clostridia	Lachnospirales	Lachnospiraceae	Lachnospiraceae_UCG-010
7e5a2f14adb7b57ca303f6015637b64e	Bacteria	Bacteroidota	Bacteroidia	Bacteroidales	Muribaculaceae	Muribaculaceae
9607e03f5ddf531eea0907574a39d413	Bacteria	Firmicutes	Clostridia	Oscillospirales	Oscillospiraceae	uncultured
1b7744b0123082e7b81c147cc50d849a	Bacteria	Firmicutes	Clostridia	Oscillospirales	Ruminococcaceae	[Eubacterium]_siraeum_group
998312069558b5ba52c38192e4a2dee6	Bacteria	Proteobacteria	Alphaproteobacteria	Rhizobiales	Beijerinckiaceae	Methylobacterium-Methylorubrum
c5be3cbb0c4c3ad43d1c9902233d0993	Bacteria	Firmicutes	Bacilli	Erysipelotrichales	Erysipelatoclostridiaceae	Erysipelotrichaceae_UCG-003
e95591d2b96cc43307b83ed8349b0f80	Bacteria	Bacteroidota	Bacteroidia	Bacteroidales	Marinifilaceae	Butyricimonas
c49ceb03717ba311027d6ec94c351888	Bacteria	Bacteroidota	Bacteroidia	Bacteroidales	Marinifilaceae	Odoribacter
3374b59149db79c58a7cb148965828d4	Bacteria	Actinobacteriota	Coriobacteriia	Coriobacteriales	Atopobiaceae	uncultured
74cdc4cbbb9a404e0b8916c7f5311e41	Bacteria	Firmicutes	Clostridia	Lachnospirales	Lachnospiraceae	[Ruminococcus]_gnavus_group
ed8b4ed1581ca52b0788f8039536313d	Bacteria	Bacteroidota	Bacteroidia	Bacteroidales	Rikenellaceae	Alistipes
aa38dcd32bbecd6cf7b3bac26bcfae85	Bacteria	Firmicutes	Clostridia	Lachnospirales	Lachnospiraceae
2635d7ecea47094b5a3d54e8eddcfc02	Bacteria	Proteobacteria	Gammaproteobacteria	Pasteurellales	Pasteurellaceae	Aggregatibacter
e1ca7fe4f8ddef6f0bcc8e71354e175b	Bacteria	Bacteroidota	Bacteroidia	Bacteroidales	Bacteroidaceae	Bacteroides
8cfd3ecc1775284efc2553a0c6874e3c	Bacteria	Firmicutes	Clostridia	Oscillospirales	Oscillospiraceae
5b2781840dc330e07c0c3144d040690f	Bacteria	Desulfobacterota	Desulfovibrionia	Desulfovibrionales	Desulfovibrionaceae	Bilophila
b2bc00990fe76de7e418208ada60d3fc	Bacteria	Actinobacteriota	Actinobacteria	Micromonosporales	Micromonosporaceae
58dfad5a302f6d8d467e1879f84084ee	Bacteria	Firmicutes	Clostridia	Christensenellales	Christensenellaceae	Christensenellaceae_R-7_group
ffc9cdda1081a2eba88fa89f134e8766	Bacteria	Firmicutes	Clostridia	Lachnospirales	Lachnospiraceae	Butyrivibrio
00cf61e8ff92876ce9e8ce5848eada2d	Unassigned
e5f0ba87b6e0ae63e373450dcca8519c	Bacteria	Firmicutes	Clostridia	Oscillospirales	[Eubacterium]_coprostanoligenes_group	[Eubacterium]_coprostanoligenes_group
01a1e79c63427df237555e8043e78ab2	Bacteria	Fusobacteriota	Fusobacteriia	Fusobacteriales	Leptotrichiaceae	Leptotrichia
797c2f4bb14593db1c111806840a8330	Bacteria	Firmicutes	Clostridia	Christensenellales	Christensenellaceae	Christensenellaceae_R-7_group
cea9e71d9dc36def6457fd7ecbc39434	Bacteria	Firmicutes	Clostridia	Oscillospirales	Ruminococcaceae
09d784663e8026a15d95944b4f09a215	Bacteria	Firmicutes	Clostridia	Oscillospirales	Butyricicoccaceae	Butyricicoccus
4b04f27e0ea6d1d93e9b4496aaafaa42	Bacteria	Actinobacteriota	Actinobacteria	Corynebacteriales	Corynebacteriaceae	Corynebacterium
ec85f2b4d1af1328c03bde94316bfd59	Bacteria	Firmicutes	Clostridia	Oscillospirales	Ruminococcaceae	uncultured
e902def03cf5c1c371db7558cb7ad916	Bacteria	Firmicutes	Clostridia	Peptostreptococcales-Tissierellales	Anaerovoracaceae	Family_XIII_AD3011_group
b32a648c8a15256fcdef1d2c46b447ff	Bacteria	Bdellovibrionota	Oligoflexia	Oligoflexales	Oligoflexales	Oligoflexus
90e9bc60e823aba36dffc54fe72c51e1	Bacteria	Cyanobacteria	Vampirivibrionia	Gastranaerophilales	Gastranaerophilales	Gastranaerophilales
7e79ad9221b742f4fcc844d649faaef3	Bacteria	Firmicutes	Bacilli	Lactobacillales	Carnobacteriaceae	Granulicatella
e23afecb18c431d8244bca8744f2d13a	Bacteria	Firmicutes	Clostridia	Peptostreptococcales-Tissierellales	Anaerovoracaceae	Family_XIII_AD3011_group
7fe861851ecfd0ddc91cfed514d97dfe	Bacteria	Firmicutes	Clostridia	Lachnospirales	Lachnospiraceae	Lachnospiraceae_FCS020_group
c2ff7b16c2b2d71c9b719cb8bcd29846	Bacteria	Firmicutes	Clostridia	Peptostreptococcales-Tissierellales	Anaerovoracaceae	Family_XIII_UCG-001
febe8463f67ab83525a25a6f9a7a092c	Bacteria	Proteobacteria	Gammaproteobacteria	Burkholderiales	Sutterellaceae	Sutterella
497d7e1bc5baf8dea45fc1a3571ded0a	Bacteria	Firmicutes	Negativicutes	Veillonellales-Selenomonadales	Veillonellaceae	Dialister
7c6063db7f68061bf2d9ea8e89ee347e	Bacteria	Firmicutes	Negativicutes	Veillonellales-Selenomonadales	Selenomonadaceae	Selenomonas
ae694dda230737642eed33787b778db5	Bacteria	Firmicutes	Clostridia	Christensenellales	Christensenellaceae	Christensenellaceae_R-7_group
dc21f76e75e6655d1e9051a0a538bbfe	Bacteria	Proteobacteria	Alphaproteobacteria	Rhodobacterales	Rhodobacteraceae	Rubellimicrobium
326f82a27747d1f0fe71abdba6c29c7f	Bacteria	Bacteroidota	Bacteroidia	Bacteroidales	Prevotellaceae	Alloprevotella
69ea963fc2362b900948679f8d0e32ee	Bacteria	Proteobacteria	Gammaproteobacteria	Xanthomonadales	Xanthomonadaceae	Xanthomonas
18cb4a33d68484836614e8f982b8d5c8	Bacteria	Bacteroidota	Bacteroidia	Bacteroidales	Marinifilaceae	Odoribacter
440f0421c62d496c568ea76483e05084	Bacteria	Campilobacterota	Campylobacteria	Campylobacterales	Campylobacteraceae	Campylobacter
48824c82827e59da546a943dc547b973	Bacteria	Firmicutes	Clostridia	Peptostreptococcales-Tissierellales	Anaerovoracaceae	Family_XIII_AD3011_group
0def7442ce8161d78b2b6c9da8d24f6f	Bacteria	Firmicutes	Clostridia	Christensenellales	Christensenellaceae	uncultured
ad9aa945536b70f56f02b6f518dfb909	Bacteria	Firmicutes	Clostridia	Lachnospirales	Lachnospiraceae	Sellimonas
cac88d42403530a510c875b4f4be4919	Bacteria	Bacteroidota	Bacteroidia	Bacteroidales	Barnesiellaceae	Barnesiella
da02018b567c666ea2e64c4d8bfe158e	Bacteria	Actinobacteriota	Actinobacteria	Actinomycetales	Actinomycetaceae	Varibaculum
1f6f5692db0a83bb7bf48f8a662c08ae	Bacteria	Firmicutes	Clostridia	Oscillospirales	Oscillospiraceae	UCG-005
4aaa8bac09585343c0fbf5418cc841cc	Bacteria	Actinobacteriota	Actinobacteria	Corynebacteriales	Corynebacteriaceae	Corynebacterium
ce62c1df796b2d19015e1a260373a80c	Bacteria	Actinobacteriota	Coriobacteriia	Coriobacteriales	Coriobacteriaceae	Collinsella
818bbe4209c6fb33e198f383933a50e6	Bacteria	Firmicutes	Clostridia	Lachnospirales	Lachnospiraceae	Epulopiscium
41d98298fe7d96bf9112f5f12bc8c130	Bacteria	Proteobacteria	Gammaproteobacteria	Burkholderiales	Neisseriaceae	Eikenella
0b03af718af96fe4bee66a9a1bd66e3e	Bacteria	Bacteroidota	Bacteroidia	Bacteroidales	Bacteroidaceae	Bacteroides
1e140564ebb38cd4aede8cf03eeed8de	Bacteria	Firmicutes	Clostridia	Lachnospirales	Lachnospiraceae
fa8ca847c81dfc56379402403788dbf2	Bacteria	Firmicutes	Clostridia	Oscillospirales	[Eubacterium]_coprostanoligenes_group	[Eubacterium]_coprostanoligenes_group
eeafbbb131dba5d612886283485653ac	Bacteria	Bacteroidota	Bacteroidia	Bacteroidales	Marinifilaceae	Odoribacter
095e06f49c8528a713cab420dcdbfc51	Bacteria	Firmicutes	Clostridia	Oscillospirales	Ruminococcaceae	Ruminococcus
260e874a9722ee07c8fe0f06e75729d0	Bacteria	Bacteroidota	Bacteroidia	Bacteroidales	Bacteroidaceae	Bacteroides
67c5946431cb40e3ff09d73470fd5006	Bacteria	Firmicutes	Clostridia	Oscillospirales	Butyricicoccaceae	uncultured
e3c3e222ef33690f151a49f66cbd9974	Bacteria	Actinobacteriota	Coriobacteriia	Coriobacteriales	Coriobacteriaceae	Collinsella
245aabd89d35aa891e350b7abdd36e66	Bacteria	Campilobacterota	Campylobacteria	Campylobacterales	Arcobacteraceae	Pseudarcobacter
cfdde233ee47add9a7a69569c9c50747	Bacteria	Firmicutes	Clostridia	Oscillospirales	[Eubacterium]_coprostanoligenes_group	[Eubacterium]_coprostanoligenes_group
d70a1a8aea04b8191647ff4e0a995b77	Bacteria	Firmicutes	Clostridia	Lachnospirales	Lachnospiraceae	[Ruminococcus]_torques_group
87274a7032f4bb773f79ad2834e643b0	Bacteria	Firmicutes	Clostridia	Oscillospirales	UCG-010	UCG-010
db863ea301ac4d81674d6340d7da00c0	Bacteria	Firmicutes	Clostridia	Christensenellales	Christensenellaceae	Christensenellaceae_R-7_group
0d09e51cae01794de89ce207c2babfdb	Bacteria	Bacteroidota	Bacteroidia	Bacteroidales	Prevotellaceae	Prevotella
0068887f28a1318b4e98bc879c0f4885	Bacteria	Firmicutes	Clostridia	Oscillospirales	Ruminococcaceae	uncultured
ec64310be34d374bf641a59f22ab85ff	Bacteria	Firmicutes	Clostridia	Oscillospirales	Oscillospiraceae	UCG-007
f988cc3c4f6bdfa39c56b18b642205ce	Bacteria	Firmicutes	Clostridia	Christensenellales	Christensenellaceae	Christensenellaceae_R-7_group
4af3641ee20c77ecf3d35802ec277315	Bacteria	Bacteroidota	Bacteroidia	Bacteroidales	Bacteroidaceae	Bacteroides
5bc7c592d1032f7294d5f719f9203ad0	Bacteria	Actinobacteriota	Actinobacteria	Micrococcales	Dermabacteraceae	Brachybacterium
a97a46c1d4d01740952f5d409c00c5ed	Bacteria	Firmicutes	Clostridia	Lachnospirales	Lachnospiraceae	[Eubacterium]_eligens_group
ad06966389215e34eb5b0e1b40b99275	Bacteria	Firmicutes	Clostridia	Lachnospirales	Lachnospiraceae	Anaerostipes
c3612158d1aabac3c41014fc56851ebd	Bacteria	Firmicutes	Clostridia	Oscillospirales	Oscillospiraceae	UCG-005
d8f2dc4eaea2185643dd28857f8b8c38	Bacteria	Bacteroidota	Bacteroidia	Bacteroidales	Bacteroidaceae	Bacteroides
b41186d618383c9c119d01572071563e	Bacteria	Firmicutes	Clostridia	Oscillospirales	Oscillospiraceae	Colidextribacter
b37946635a2bfac9322199b25d62bcb3	Bacteria	Firmicutes	Clostridia	Oscillospirales	Oscillospiraceae	NK4A214_group
39cf49230de58bd43a5b6305d23b5322	Bacteria	Firmicutes	Clostridia	Oscillospirales	Ruminococcaceae	Fournierella
999318b684d4d3da8654cb5d39cfa9f7	Bacteria	Proteobacteria	Gammaproteobacteria	Pseudomonadales	Pseudomonadaceae	Pseudomonas
756b5e5d9b906818c0637bc1fe0d0361	Bacteria	Firmicutes	Clostridia	Clostridia_UCG-014	Clostridia_UCG-014	Clostridia_UCG-014
6cec229866c57e624b106a757e4d8c93	Bacteria	Bacteroidota	Bacteroidia	Bacteroidales	Prevotellaceae	Prevotella
27e0fd066e46ccce63c74ff5cda259b8	Bacteria	Firmicutes	Clostridia	Lachnospirales	Lachnospiraceae	Oribacterium
6f02341eb7e18df0b4a3307099e14207	Bacteria	Firmicutes	Bacilli	Staphylococcales	Staphylococcaceae	Staphylococcus
457c11caf0afbdd264c9e364483d96ac	Bacteria	Firmicutes	Clostridia	Oscillospirales	Oscillospiraceae	NK4A214_group
e5e57958b1dd1ec81e5b799d90512595	Bacteria	Firmicutes	Clostridia	Christensenellales	Christensenellaceae	Christensenellaceae_R-7_group
e09be87d7089f96e76d77a6d2c27d89e	Bacteria	Firmicutes	Clostridia	Lachnospirales	Lachnospiraceae	Dorea
23358668234e58b3b1425952bc7c3338	Bacteria	Bacteroidota	Bacteroidia	Bacteroidales	Prevotellaceae	Prevotella
d6d8b0758979ef534a1fca73ec6c8a8d	Bacteria	Bacteroidota	Bacteroidia	Bacteroidales	Tannerellaceae	Parabacteroides
29d3913d6c63675be169e6a76229465e	Bacteria	Actinobacteriota	Actinobacteria	Micrococcales	Microbacteriaceae
dfa833b266bd2993b86feab3617b34c3	Bacteria	Verrucomicrobiota	Verrucomicrobiae	Verrucomicrobiales	Akkermansiaceae	Akkermansia
b9ae55ffac8b061730ef230719b7a5c1	Bacteria	Actinobacteriota	Coriobacteriia	Coriobacteriales	Eggerthellaceae	Eggerthella
b3d6e3e0f981c52bc9f6deaa6d3c30dc	Bacteria	Bacteroidota	Bacteroidia	Bacteroidales	Marinifilaceae	Butyricimonas
f1f4b3b01b8808bee0cd3fd1e45f57b6	Bacteria	Bacteroidota	Bacteroidia	Bacteroidales	Bacteroidaceae	Bacteroides
69f3f0897b7d1ce92fa947a33bf5c371	Bacteria	Actinobacteriota	Actinobacteria	Corynebacteriales	Corynebacteriaceae	Turicella
ed144a6675d4eef961e40b8180cee0a0	Unassigned
6338ecaafc00bbbf9fc339443d035570	Bacteria	Firmicutes	Clostridia	Christensenellales	Christensenellaceae	Christensenellaceae_R-7_group
9e32d497aac8b057be8fb5b6998a59c6	Unassigned
2c24efa0ce759dd74da5fe5ed039235f	Bacteria	Firmicutes	Clostridia	Oscillospirales	Ruminococcaceae	Candidatus_Soleaferrea
6cb0d2331aae40a08ba3ccf554b785d4	Bacteria	Firmicutes	Clostridia	Peptostreptococcales-Tissierellales	Peptostreptococcaceae	Intestinibacter
12daa684a2965e0c78b2db6f7ae929b6	Bacteria	Actinobacteriota	Actinobacteria	Micrococcales	Micrococcaceae	Pseudoglutamicibacter
e5f8feedf048b9c5b62396177f272a77	Bacteria	Firmicutes	Bacilli	Staphylococcales	Staphylococcaceae	Staphylococcus
3c162799ee3d0fc7f1438d87df53d799	Bacteria	Firmicutes	Clostridia	Lachnospirales	Lachnospiraceae	Lachnoclostridium
157fc618ad03dc8f397e4eddb7fcdffa	Bacteria	Firmicutes	Clostridia	Oscillospirales	UCG-010	UCG-010
608972585cf2f2b08cba3a7490e89e95	Bacteria	Bacteroidota	Bacteroidia	Bacteroidales	Muribaculaceae	Muribaculaceae
ed07449355840552f6c7d093d0ed0741	Bacteria	Firmicutes	Clostridia	Oscillospirales	Ruminococcaceae	uncultured
68db2497eb439a3f2601c9df4c68cc7a	Bacteria	Firmicutes	Clostridia	Oscillospirales	Oscillospiraceae	uncultured
6a106629dab835548de7b9d9e56c121f	Bacteria	Firmicutes	Clostridia	Lachnospirales	Lachnospiraceae
cb884324f15d0990c5f4829d9fb4f03c	Bacteria	Fusobacteriota	Fusobacteriia	Fusobacteriales	Fusobacteriaceae	Fusobacterium
0b1d6c9c4921559615a2512d23e6dab6	Bacteria	Firmicutes	Clostridia	Peptococcales	Peptococcaceae	Peptococcus
d1855d8a712bcf4f27fef2b29c9cf5db	Bacteria	Firmicutes	Clostridia	Lachnospirales	Lachnospiraceae	Lachnospiraceae_UCG-010
90902081724b3aad9dd067d268449603	Bacteria	Bacteroidota	Bacteroidia	Bacteroidales	Bacteroidaceae	Bacteroides
c6a887889e27f6428927a58617dda37b	Bacteria	Bacteroidota	Bacteroidia	Bacteroidales	Marinifilaceae	Butyricimonas
4d4a7a3339019477aaf8ecb082d6626b	Bacteria	Firmicutes	Clostridia	Clostridiales	Clostridiaceae	Clostridium_sensu_stricto_1
06e662ce61707fc6a00a366b2da71b74	Bacteria	Firmicutes	Clostridia	Lachnospirales	Lachnospiraceae	Lachnospiraceae_FCS020_group
5382f4371588d258b73be912646dfb63	Bacteria	Firmicutes	Clostridia	Lachnospirales	Lachnospiraceae	Catenibacillus
8664add0bc978b723a9d75b246e5055f	Bacteria	Firmicutes	Clostridia	Christensenellales	Christensenellaceae	Christensenellaceae_R-7_group
78dac15f3c1528891a7ad015649bc5d7	Bacteria	Firmicutes	Clostridia	Oscillospirales	Ruminococcaceae	Anaerotruncus
4b151576f6c86661385dd4188ca9d56f	Bacteria	Firmicutes	Clostridia	Oscillospirales	Oscillospiraceae	Colidextribacter
a5001bc3310cd2ebb073197e6444bd65	Bacteria	Desulfobacterota	Desulfovibrionia	Desulfovibrionales	Desulfovibrionaceae	Mailhella
f6a967fa521e9c38d3b4d85f605ced65	Bacteria	Proteobacteria	Gammaproteobacteria	Burkholderiales	Sutterellaceae	Sutterella
f687b6b2358f04e91184f69d0333c898	Bacteria	Firmicutes	Clostridia	Oscillospirales	Ruminococcaceae	Ruminococcus
56d57503df485319c214640c37c26048	Bacteria	Desulfobacterota	Desulfovibrionia	Desulfovibrionales	Desulfovibrionaceae	Desulfovibrio
5e8d1ae354a49f0c88d5b832a5166e4c	Bacteria	Campilobacterota	Campylobacteria	Campylobacterales	Campylobacteraceae	Campylobacter
c0894c62a8b3af72f7392d8ca9fe69c5	Bacteria	Firmicutes	Clostridia	Oscillospirales	Ruminococcaceae	Subdoligranulum
4bab3d5645bd271ce3e9cc0a67c3b2f9	Bacteria	Firmicutes	Bacilli	Lactobacillales	Streptococcaceae	Streptococcus
14d00a2b72585b79eec884922fd45c37	Bacteria	Firmicutes	Clostridia	Lachnospirales	Lachnospiraceae	Coprococcus
dfc46944e999d5aa1a2bb549c85f5a52	Bacteria	Firmicutes	Clostridia	Christensenellales	Christensenellaceae	Christensenellaceae_R-7_group
9b58ed37e8273c4e49ba236adbf0a836	Bacteria	Firmicutes	Clostridia	Oscillospirales	Oscillospiraceae	UCG-005
263272fb6242772ad99b685000bbe571	Bacteria	Firmicutes	Clostridia	Christensenellales	Christensenellaceae	uncultured
443e71705957de8197181be85207c946	Bacteria	Bacteroidota	Bacteroidia	Bacteroidales	Prevotellaceae	Alloprevotella
ff62225782684488de4574639b754365	Bacteria	Patescibacteria	Gracilibacteria	Absconditabacteriales_(SR1)	Absconditabacteriales_(SR1)	Absconditabacteriales_(SR1)
0dd22a1065abc83aeb477237dbce4c3d	Bacteria	Bacteroidota	Bacteroidia	Bacteroidales	Prevotellaceae	Prevotella
a7d35359cde11aeef6871ab7be57c88a	Bacteria	Proteobacteria	Gammaproteobacteria	Burkholderiales	Sutterellaceae	Parasutterella
8866dde4de2f422b530c7ed7b0fcb164	Bacteria	Firmicutes	Clostridia	Peptostreptococcales-Tissierellales	Anaerovoracaceae	Family_XIII_AD3011_group
eb3d0b09d64399b15aa9834465dceebe	Bacteria	Firmicutes	Clostridia	Oscillospirales	Butyricicoccaceae	UCG-009
b3a8af651ed0799b8e3510d2a97d5acf	Bacteria	Fusobacteriota	Fusobacteriia	Fusobacteriales	Fusobacteriaceae	Fusobacterium
503d34c3bde6ac04f4467f60068c0964	Bacteria	Actinobacteriota	Coriobacteriia	Coriobacteriales	Atopobiaceae	Libanicoccus
038e1e7302ddbd3a7d928d4b16f56737	Bacteria	Proteobacteria	Alphaproteobacteria	Rhizobiales	Rhizobiaceae	Allorhizobium-Neorhizobium-Pararhizobium-Rhizobium
90324576e6a7a144d2d3ab2ea7d11aff	Bacteria	Bacteroidota	Bacteroidia	Bacteroidales	Rikenellaceae	Alistipes
3c34a450a833f3737a998f1d0e631a37	Bacteria	Bacteroidota	Bacteroidia	Bacteroidales	Prevotellaceae	Prevotella
46b2a2a29b06c88db98f7910f2916c55	Bacteria	Bacteroidota	Bacteroidia	Bacteroidales	Bacteroidaceae	Bacteroides
75bd9cd694dd98fc70efa039790ff657	Bacteria	Bacteroidota	Bacteroidia	Bacteroidales	Prevotellaceae	Prevotella
f0239d8e17c9f92bae204c08ada4a59d	Bacteria	Actinobacteriota	Actinobacteria	Propionibacteriales	Nocardioidaceae	Nocardioides
6c9024906f1ad41c965afe7ff1f61025	Bacteria	Proteobacteria	Gammaproteobacteria	Burkholderiales	Comamonadaceae
c3455da2a83af66bb238facee15b06e7	Bacteria	Firmicutes	Clostridia	Oscillospirales	Ruminococcaceae	Subdoligranulum
20334f85f15461e0f56d6cd2d4c2db62	Bacteria	Actinobacteriota	Actinobacteria	Propionibacteriales	Nocardioidaceae	Nocardioides
50e937a3187fa0fdcd4d9f097727d9f2	Bacteria	Firmicutes	Clostridia	Lachnospirales	Lachnospiraceae	Coprococcus
e7c117ad5628cee255735b0ec658fecc	Bacteria	Firmicutes	Clostridia	Monoglobales	Monoglobaceae	Monoglobus
00f1d562d256011738a6fdde1b530b56	Bacteria	Firmicutes	Clostridia	Lachnospirales	Lachnospiraceae
d2c129a13388640b2f2751c4d0c0883f	Bacteria	Firmicutes	Clostridia	Christensenellales	Christensenellaceae	Christensenellaceae_R-7_group
b9139a6d9f9ba13538a73cf4aee7cdcf	Bacteria	Proteobacteria	Gammaproteobacteria	Burkholderiales	Sutterellaceae	Sutterella
8aa703c372b8916ac07c2a246693f23e	Bacteria	Bacteroidota	Bacteroidia	Flavobacteriales	Flavobacteriaceae	uncultured
5f6ae67ec23a8b497c705d36d0130ca3	Bacteria	Bacteroidota	Bacteroidia	Bacteroidales	Bacteroidaceae	Bacteroides
3557f882cbc4d6d95f95169e28326b04	Unassigned
[truncated: 925 more rows]
